# Supplementary material for: Wastewater Genomic Surveillance Captures Early Detection of Omicron in Utah
Source: Microbiol Spectr. 2023 May 8;11(3):e00391-23. doi: 10.1128/spectrum.00391-23 (PMC10269515; doi:10.1128/spectrum.00391-23)
Supplement: Supplemental file 1 — Table S1. Download spectrum.00391-23-s0001.xlsx, XLSX file, 0.01 MB [file spectrum.00391-23-s0001.xlsx]

## Sheet: Sheet1
Facility Name	Facility ID	Longitutde	Latitude	Sample Type	Population	Average Sample Duration	Min Sample Duration	Max Sample Duration	Sample_matrix
(ACSSD) Ash Creek SSD	ACSSD32	-113.319	37.1915	time-weighted composite	24970	23.9213	23	24	Raw influent wastewater
(AVWRF) Ashley Valley WRF	AVWRF29	-109.524	40.4396	flow-weighted composite	29513	24.0083	23.75	24.5833	Raw influent wastewater
(BCSD) Brigham City SD	BCSD20	-112.025	41.5029	time-weighted composite	21443	24	24	24	Raw influent wastewater
(CCRWWTF) Cedar City WWTF	CCRWWTF31	-113.096	37.6836	flow-weighted composite	32451	24	24	24	Raw influent wastewater
(CDSD) Central Davis SD	CDSD17	-111.931	40.9962	time-weighted composite	64533	22.1795	22	26	Raw influent wastewater
(CVWRF) Central Valley WRF	CVWRF13	-111.921	40.6626	flow-weighted composite	515494	24.0429	23.4	24.5	Raw influent wastewater
(CVWWTP) Coalville WWTP	CVWWTP28	-111.393	40.9198	time-weighted composite	1322	23	23	23	Raw influent wastewater
(CWSD) Central Weber WSD	CWSD19	-111.997	41.2338	flow-weighted composite	208850	23.8292	22.9667	24.7167	Raw influent wastewater
(HCWWTP) Hyrum City WWTP	HCWWTP21	-111.845	41.6325	time-weighted composite	9095	24.0279	23.8667	24.4167	Raw influent wastewater
(JBSVPP) Jordan Basin SVPP	JBSVPP5	-111.936	40.5322	flow-weighted composite	89507	23.9697	22.8333	24.6667	Raw influent wastewater
(JBWRF) Jordan Basin WRF	JBWRF4	-111.971	40.4894	flow-weighted composite	94484	23.7741	22.6667	24.1667	Raw influent wastewater
(LCCWWTP) Logan City WWTP	LCCWWTP22	-111.829	41.753	flow-weighted composite	94005	23.382	16	28.3167	Raw influent wastewater
(MWRF) Moab WRF	MWRF24	-109.51	38.5412	flow-weighted composite	9896	24	24	24	Raw influent wastewater
(NDSD) North Davis SD	NDSD18	-112.019	41.106	flow-weighted composite	228700	24.0004	23.9833	24.0167	Raw influent wastewater
(OWRF) Orem WRF	OWRF7	-111.708	40.3103	flow-weighted composite	112901	23.991	23.5167	24.5667	Raw influent wastewater
(PCWRF) Provo City WRF	PCWRF8	-111.646	40.2457	flow-weighted composite	102624	24.0772	23.3667	24.7333	Raw influent wastewater
(PRWID) Price WID	PRWID25	-110.813	39.6179	time-weighted composite	17312	23.9833	22.3333	25.25	Raw influent wastewater
(PWWTP) Payson WWTP	PWWTP11	-111.741	40.0354	flow-weighted composite	21231	24	24	24	Raw influent wastewater
(ROOSCSD) Roosevelt City SD	ROOSCSD30	-110.009	40.2924	grab	6790	N/A	N/A	N/A	Raw influent wastewater
(SBWRD_EC) Snyderville Basin East Canyon	SBWRDEC27	-111.559	40.7199	manual composite	23304	6.0364	6	6.25	Raw influent wastewater
(SBWRD_SC) Snyderville Basin Silver Creek	SBWRDSC26	-111.466	40.7108	manual composite	6390	6.00658	5.43333	6.3	Raw influent wastewater
(SDSD_N) South Davis SD - North	SDSDN16	-111.886	40.8881	flow-weighted composite	84981	25.1342	23.25	26.3667	Raw influent wastewater
(SDSD_S) South Davis SD - South	SDSDS15	-111.909	40.8387	flow-weighted composite	21872	24.0637	23.8333	24.75	Raw influent wastewater
(SFWWTP) Spanish Fork WWTP	SFWWTP10	-111.611	40.114	time-weighted composite	53313	23.9459	23.25	24	Raw influent wastewater
(SGWWTP) St George WWTP	SGWWTP33	-113.577	37.0769	time-weighted composite	92047	24.1842	23.5833	25.2333	Raw influent wastewater
(SLCWRF) Salt Lake City WRF	SLCWRF14	-111.931	40.7776	flow-weighted composite	209645	23.1693	20.7833	26.15	Raw influent wastewater
(SQWRF) Santaquin WRF	SQWRF12	-111.794	39.9708	time-weighted composite	12510	24	24	24	Raw influent wastewater
(SVWRF) South Valley WRF	SVWRF3	-111.951	40.5853	time-weighted composite	254971	23.9425	23.4833	24.45	Raw influent wastewater
(SVWWTP) Springville WWTP	SVWWTP9	-111.62	40.1638	time-weighted composite	35840	24	24	24	Raw influent wastewater
(TOOELEWRF) Tooele WRF	TOOELEWRF2	-112.308	40.5394	flow-weighted composite	36244	23.9875	23	24.6667	Raw influent wastewater
(TSSD) Timpanogos SSD	TSSD6	-111.85	40.3936	time-weighted composite	253112	24.0671	23.55	24.6333	Raw influent wastewater
(TWWTP) Tremonton WWTP	TWWTP23	-112.184	41.722	flow-weighted composite	12451	24	24	24	Raw influent wastewater
