# Supplementary material for: Wastewater Genomic Surveillance Captures Early Detection of Omicron in Utah
Source: Microbiol Spectr. 2023 May 8;11(3):e00391-23. doi: 10.1128/spectrum.00391-23 (PMC10269515; doi:10.1128/spectrum.00391-23)
Supplement: Supplemental file 2 — Table S2. Download spectrum.00391-23-s0002.csv, CSV file, 0.2 MB [file spectrum.00391-23-s0002.csv]

Sample	Input_reads	Trimmed_reads_fastp	Non_host_reads_kraken_2	Mapped_reads_perc	Mapped_reads_num	Coverage_median	Coverage_1X	Coverage_10X	x_SNPs	x_indels	x_missense_variants	x_ns_per_100kb_consensus	Pangolin_lineage	Nextclade_clade	pcr_date	sequencing_run_date	collection_date	WW_sampling_site_name	WW_sampling_site_shrtnm
211104_BCSD20_UT_A01290_220223	13719084	12071464	99.99976805	71.01	8572469	5173	99	97	39	2	25	3328.2	AY.43	21J (Delta)	11/4/21	2/23/22	11/2/21	(BCSD) Brigham City SD	BCSD20
211104_CDSD17_UT_A01290_220223	28366136	25024040	99.99942455	57.15	14301906	12421	99	98	44	3	27	1521.94	AY.44	21J (Delta)	11/4/21	2/23/22	11/2/21	(CDSD) Central Davis SD	CDSD17
211104_CVWRF13_UT_A01290_220223	14517808	12319672	99.99980519	63.72	7850327	3787	98	95	33	2	22	5181.3	AY.44	21J (Delta)	11/4/21	2/23/22	11/2/21	(CVWRF) Central Valley WRF	CVWRF13
211104_CVWWTP28_UT_A01290_220304	12181195	6439230	99.98315016	77.25	4973372	4737	98	96	48	2	32	3581.7	AY.122	21J (Delta)	11/4/21	3/4/22	11/2/21	(CVWWTP) Coalville WWTP	CVWWTP28
211104_HCWWTP21_UT_A01290_220223	16219262	12637492	99.99965183	36.98	4673642	3494	98	97	44	3	28	3061.22	B.1.617.2	21J (Delta)	11/4/21	2/23/22	11/2/21	(HCWWTP) Hyrum City WWTP	HCWWTP21
211104_JBWRF4_UT_A01290_220223	7094126	6265052	99.99907423	72.74	4557386	2124	98	94	36	2	25	6382.12	AY.112	21J (Delta)	11/4/21	2/23/22	11/2/21	(JBWRF) Jordan Basin WRF	JBWRF4
211104_LCCWWTP22_UT_A01290_220223	31438392	28687380	99.99586578	74.47	21361528	19626	92	91	51	3	35	9026.43	B.1.617.2	21J (Delta)	11/4/21	2/23/22	11/2/21	(LCCWWTP) Logan City WWTP	LCCWWTP22
211104_MWRF24_UT_A01290_220223	3985554	3493896	99.99536334	55.17	1927337	1696	98	96	46	3	29	4479.76	B.1.617.2	21J (Delta)	11/4/21	2/23/22	11/2/21	(MWRF) Moab WRF	MWRF24
211104_NDSD18_UT_A01290_220223	11220746	9953168	99.99895511	56.26	5599335	1010	81	78	35	3	22	22303.99	AY.25.1	21J (Delta)	11/4/21	2/23/22	11/2/21	(NDSD) North Davis SD	NDSD18
211104_OWRF7_UT_A01290_220223	14787808	12993824	99.99986147	87.88	11419071	5890	99	96	33	2	23	4401.93	AY.44	21J (Delta)	11/4/21	2/23/22	11/2/21	(OWRF) Orem WRF	OWRF7
211104_PCWRF8_UT_A01290_220223	13457266	11827730	99.99983091	72.34	8556606	4399	98	96	38	3	26	4291.54	AY.44	21J (Delta)	11/4/21	2/23/22	11/2/21	(PCWRF) Provo City WRF	PCWRF8
211104_PRWID25_UT_A01290_220223	14803168	13100618	99.99955727	79.83	10457800	5121	99	95	37	2	24	4702.97	AY.44	21J (Delta)	11/4/21	2/23/22	11/2/21	(PRWID) Price WID	PRWID25
211104_PWWTP11_UT_A01290_220223	13873030	12433476	99.99979089	77.56	9643628	3235	98	94	36	3	23	5833.56	AY.44	21J (Delta)	11/4/21	2/23/22	11/2/21	(PWWTP) Payson WWTP	PWWTP11
211104_ROOSCSD30_UT_A01290_220304	10058858	9060945	99.81721553	54.41	4920698	1736	97	94	50	2	34	5802.29	B.1.617.2	21J (Delta)	11/4/21	3/4/22	11/2/21	(ROOSCSD) Roosevelt City SD	ROOSCSD30
211104_SBWRDEC27_UT_A01290_220223	14446990	12846160	99.99891018	60.74	7802724	4974	99	97	46	3	30	3171.63	B.1.617.2	21J (Delta)	11/4/21	2/23/22	11/2/21	(SBWRD_EC) Snyderville Basin East Canyon	SBWRDEC27
211104_SBWRDSC26_UT_A01290_220223	10401176	8493064	99.99943483	47.82	4061239	1628	96	94	52	3	32	6165.94	B.1.617.2	21J (Delta)	11/4/21	2/23/22	11/2/21	(SBWRD_SC) Snyderville Basin Silver Creek	SBWRDSC26
211104_SDSDN16_UT_A01290_220223	8838280	7775976	99.9998714	49.73	3866833	3076	98	95	40	2	25	4960.53	AY.44	21J (Delta)	11/4/21	2/23/22	11/2/21	(SDSD_N) South Davis SD - North	SDSDN16
211104_SDSDS15_UT_A01290_220223	16432118	14459056	99.99984785	73.29	10597062	9366	99	98	48	2	32	2301.31	B.1.617.2	21J (Delta)	11/4/21	2/23/22	11/2/21	(SDSD_S) South Davis SD - South	SDSDS15
211104_SFWWTP10_UT_A01290_220223	14802812	12727272	99.99963857	60.4	7686871	2393	96	94	40	2	28	5913.83	B.1.617.2	21J (Delta)	11/4/21	2/23/22	11/2/21	(SFWWTP) Spanish Fork WWTP	SFWWTP10
211104_SLCWRF14_UT_A01290_220223	10523308	9334418	99.99955005	56.72	5294900	4060	99	95	44	3	28	4854.79	AY.122	21J (Delta)	11/4/21	2/23/22	11/2/21	(SLCWRF) Salt Lake City WRF	SLCWRF14
211104_SQWRF12_UT_A01290_220223	12404932	10900570	99.99976148	82.38	8980144	3441	98	94	33	2	21	6428.95	AY.25.1	21J (Delta)	11/4/21	2/23/22	11/2/21	(SQWRF) Santaquin WRF	SQWRF12
211104_SVWRF3_UT_A01290_220223	10318098	8845936	99.99911824	68.04	6018845	2080	98	94	37	2	22	5679.69	AY.44	21J (Delta)	11/4/21	2/23/22	11/2/21	(SVWRF) South Valley WRF	SVWRF3
211104_SVWWTP9_UT_A01290_220223	51747042	46627070	99.99812984	82.99	38697081	39423	99	99	48	3	31	1485.15	B.1.617.2	21J (Delta)	11/4/21	2/23/22	11/2/21	(SVWWTP) Springville WWTP	SVWWTP9
211104_TSSD6_UT_A01290_220223	16650802	14773382	99.99952617	70.88	10471061	7437	98	95	36	3	22	4580.13	AY.122	21J (Delta)	11/4/21	2/23/22	11/2/21	(TSSD) Timpanogos SSD	TSSD6
211104_TWWTP23_UT_A01290_220223	48553138	43305702	99.96999933	74.93	32440186	27604	96	95	48	4	34	4552.45	AY.44	21J (Delta)	11/4/21	2/23/22	11/2/21	(TWWTP) Tremonton WWTP	TWWTP23
211108_ACSSD32_UT_A01290_211229	11795304	10025344	99.71402478	60.64	6061667	4426	96	91	42	2	28	9006.09	B.1.617.2	21J (Delta)	11/8/21	12/29/21	11/5/21	(ACSSD) Ash Creek SSD	ACSSD32
211108_AVWRF29_UT_A01290_211229	12157215	10698529	98.37014042	68.14	7171007	5413	97	92	34	2	21	8213.5	AY.23	21J (Delta)	11/8/21	12/29/21	11/5/21	(AVWRF) Ashley Valley WRF	AVWRF29
211108_BCSD20_UT_A01290_211202	10282385	10220569	NA	NA	NA	NA	95.676	NA	27	NA	NA	NA	AY.44	21J (Delta)	11/8/21	12/2/21	11/5/21	(BCSD) Brigham City SD	BCSD20
211108_CCRWWTF31_UT_A01290_211229	15825551	8889114	99.63364178	63.54	5627598	4451	97	91	41	2	28	8929.17	AY.39	21J (Delta)	11/8/21	12/29/21	11/5/21	(CCRWWTF) Cedar City WWTF	CCRWWTF31
211108_CVWWTP28_UT_A01290_211229	26695890	23484614	99.97483885	75.03	17616874	34889	98	97	46	3	31	2716.08	AY.100	21J (Delta)	11/8/21	12/29/21	11/5/21	(CVWWTP) Coalville WWTP	CVWWTP28
211108_HCWWTP21_UT_A01290_211202	7736147	7668882	NA	NA	NA	NA	93.509	NA	23	NA	NA	NA	AY.44	21J (Delta)	11/8/21	12/2/21	11/5/21	(HCWWTP) Hyrum City WWTP	HCWWTP21
211108_LCCWWTP22_UT_A01290_211202	2038761	2019726	NA	NA	NA	NA	80.9451	NA	16	NA	NA	NA	Unassigned	21J (Delta)	11/8/21	12/2/21	11/5/21	(LCCWWTP) Logan City WWTP	LCCWWTP22
211108_MWRF24_UT_A01290_211202	12982782	12920218	NA	NA	NA	NA	98.6155	NA	38	NA	NA	NA	AY.103	21J (Delta)	11/8/21	12/2/21	11/5/21	(MWRF) Moab WRF	MWRF24
211108_PRWID25_UT_A01290_211202	8889154	8843382	NA	NA	NA	NA	95.5356	NA	27	NA	NA	NA	AY.44	21J (Delta)	11/8/21	12/2/21	11/5/21	(PRWID) Price WID	PRWID25
211108_ROOSCSD30_UT_A01290_211229	13973241	12111226	99.73432913	96.01	11597554	7256	96	90	36	2	21	9832.12	B.1.617.2	21J (Delta)	11/8/21	12/29/21	11/5/21	(ROOSCSD) Roosevelt City SD	ROOSCSD30
211108_SBWRDEC27_UT_A01290_211202	10629750	10573115	NA	NA	NA	NA	95.9971	NA	28	NA	NA	NA	AY.20	21J (Delta)	11/8/21	12/2/21	11/5/21	(SBWRD_EC) Snyderville Basin East Canyon	SBWRDEC27
211108_SBWRDSC26_UT_A01290_211202	10124180	10067300	NA	NA	NA	NA	95.2848	NA	24	NA	NA	NA	B.1.617.2	21J (Delta)	11/8/21	12/2/21	11/5/21	(SBWRD_SC) Snyderville Basin Silver Creek	SBWRDSC26
211108_SGWWTP33_UT_A01290_211229	11127185	9669382	98.36238759	89.09	8473122	5378	94	89	42	2	26	10524.38	AY.44	21J (Delta)	11/8/21	12/29/21	11/5/21	(SGWWTP) St George WWTP	SGWWTP33
211108_TWWTP23_UT_A01290_211202	3021337	2993000	NA	NA	NA	NA	88.7603	NA	22	NA	NA	NA	B.1.617.2	21J (Delta)	11/8/21	12/2/21	11/5/21	(TWWTP) Tremonton WWTP	TWWTP23
211112_ACSSD32_UT_A01290_211202	8654500	8592129	NA	NA	NA	NA	93.4388	NA	21	NA	NA	NA	AY.44	21J (Delta)	11/12/21	12/2/21	11/9/21	(ACSSD) Ash Creek SSD	ACSSD32
211112_AVWRF29_UT_A01290_211202	10477000	10421614	NA	NA	NA	NA	96.5422	NA	27	NA	NA	NA	AY.44	21J (Delta)	11/12/21	12/2/21	11/9/21	(AVWRF) Ashley Valley WRF	AVWRF29
211112_BCSD20_UT_A01290_211202	9196424	9111840	NA	NA	NA	NA	95.8934	NA	23	NA	NA	NA	B.1.617.2	21J (Delta)	11/12/21	12/2/21	11/9/21	(BCSD) Brigham City SD	BCSD20
211112_CCRWWTF31_UT_A01290_211202	11027318	10969972	NA	NA	NA	NA	96.5154	NA	27	NA	NA	NA	AY.44	21J (Delta)	11/12/21	12/2/21	11/9/21	(CCRWWTF) Cedar City WWTF	CCRWWTF31
211112_CDSD17_UT_A01290_211202	5702626	5646561	NA	NA	NA	NA	94.7965	NA	22	NA	NA	NA	B.1.617.2	21J (Delta)	11/12/21	12/2/21	11/9/21	(CDSD) Central Davis SD	CDSD17
211112_CVWWTP28_UT_A01290_211202	7458671	7433902	NA	NA	NA	NA	94.7129	NA	28	NA	NA	NA	AY.44	21J (Delta)	11/12/21	12/2/21	11/9/21	(CVWWTP) Coalville WWTP	CVWWTP28
211112_CWSD19_UT_A01290_211202	9928426	9865051	NA	NA	NA	NA	97.5721	NA	25	NA	NA	NA	B.1.617.2	21J (Delta)	11/12/21	12/2/21	11/9/21	(CWSD) Central Weber WSD	CWSD19
211112_HCWWTP21_UT_A01290_211202	10896147	10771460	NA	NA	NA	NA	94.4855	NA	25	NA	NA	NA	AY.44	21J (Delta)	11/12/21	12/2/21	11/9/21	(HCWWTP) Hyrum City WWTP	HCWWTP21
211112_JBSVPP5_UT_A01290_211202	8585548	8550196	NA	NA	NA	NA	96.3649	NA	25	NA	NA	NA	B.1.617.2	21J (Delta)	11/12/21	12/2/21	11/9/21	(JBSVPP) Jordan Basin SVPP	JBSVPP5
211112_LCCWWTP22_UT_A01290_211202	8688090	8591558	NA	NA	NA	NA	97.0204	NA	24	NA	NA	NA	AY.44	21J (Delta)	11/12/21	12/2/21	11/9/21	(LCCWWTP) Logan City WWTP	LCCWWTP22
211112_NDSD18_UT_A01290_211202	3460571	3434479	NA	NA	NA	NA	90.5695	NA	21	NA	NA	NA	B.1.617.2	21J (Delta)	11/12/21	12/2/21	11/9/21	(NDSD) North Davis SD	NDSD18
211112_OWRF7_UT_A01290_211202	7071147	7035005	NA	NA	NA	NA	94.8132	NA	24	NA	NA	NA	B.1.617.2	21J (Delta)	11/12/21	12/2/21	11/9/21	(OWRF) Orem WRF	OWRF7
211112_PCWRF8_UT_A01290_211202	9112498	9060382	NA	NA	NA	NA	95.1476	NA	23	NA	NA	NA	B.1.617.2	21J (Delta)	11/12/21	12/2/21	11/9/21	(PCWRF) Provo City WRF	PCWRF8
211112_PRWID25_UT_A01290_211202	10240222	10192385	NA	NA	NA	NA	95.7529	NA	25	NA	NA	NA	B.1.617.2	21J (Delta)	11/12/21	12/2/21	11/9/21	(PRWID) Price WID	PRWID25
211112_ROOSCSD30_UT_A01290_211202	9749042	9673121	NA	NA	NA	NA	75.6914	NA	16	NA	NA	NA	Unassigned	21J (Delta)	11/12/21	12/2/21	11/9/21	(ROOSCSD) Roosevelt City SD	ROOSCSD30
211112_SBWRDEC27_UT_A01290_211202	362382	359823	NA	NA	NA	NA	86.9645	NA	15	NA	NA	NA	Unassigned	21J (Delta)	11/12/21	12/2/21	11/9/21	(SBWRD_EC) Snyderville Basin East Canyon	SBWRDEC27
211112_SBWRDSC26_UT_A01290_211202	6299507	6217543	NA	NA	NA	NA	24.2952	NA	2	NA	NA	NA	Unassigned	21J (Delta)	11/12/21	12/2/21	11/9/21	(SBWRD_SC) Snyderville Basin Silver Creek	SBWRDSC26
211112_SGWWTP33_UT_A01290_211202	10745587	10617636	NA	NA	NA	NA	95.6426	NA	22	NA	NA	NA	B.1.617.2	21J (Delta)	11/12/21	12/2/21	11/9/21	(SGWWTP) St George WWTP	SGWWTP33
211112_SVWRF3_UT_A01290_211202	7105563	7079468	NA	NA	NA	NA	96.2245	NA	26	NA	NA	NA	B.1.617.2	21J (Delta)	11/12/21	12/2/21	11/9/21	(SVWRF) South Valley WRF	SVWRF3
211112_TOOELEWRF2_UT_A01290_211202	3227917	3172068	NA	NA	NA	NA	91.0778	NA	19	NA	NA	NA	Unassigned	21J (Delta)	11/12/21	12/2/21	11/9/21	(TOOELEWRF) Tooele WRF	TOOELEWRF2
211112_TSSD6_UT_A01290_211202	6999901	6937787	NA	NA	NA	NA	93.0341	NA	21	NA	NA	NA	B.1.617.2	21J (Delta)	11/12/21	12/2/21	11/9/21	(TSSD) Timpanogos SSD	TSSD6
211112_TWWTP23_UT_A01290_211202	9178461	9131400	NA	NA	NA	NA	97.3581	NA	27	NA	NA	NA	AY.44	21J (Delta)	11/12/21	12/2/21	11/9/21	(TWWTP) Tremonton WWTP	TWWTP23
211118_ACSSD32_UT_A01290_211202	7418742	7366105	NA	NA	NA	NA	91.2584	NA	21	NA	NA	NA	B.1.617.2	21J (Delta)	11/18/21	12/2/21	11/16/21	(ACSSD) Ash Creek SSD	ACSSD32
211118_AVWRF29_UT_A01290_211202	8683832	8616481	NA	NA	NA	NA	95.3316	NA	23	NA	NA	NA	B.1.617.2	21J (Delta)	11/18/21	12/2/21	11/16/21	(AVWRF) Ashley Valley WRF	AVWRF29
211118_BCSD20_UT_A01290_211202	6515839	6463799	NA	NA	NA	NA	94.957	NA	18	NA	NA	NA	B.1.617.2	21J (Delta)	11/18/21	12/2/21	11/16/21	(BCSD) Brigham City SD	BCSD20
211118_CCRWWTF31_UT_A01290_211202	3057836	3026268	NA	NA	NA	NA	89.7669	NA	23	NA	NA	NA	B.1.617.2	21J (Delta)	11/18/21	12/2/21	11/16/21	(CCRWWTF) Cedar City WWTF	CCRWWTF31
211118_CDSD17_UT_A01290_211202	9635652	9589166	NA	NA	NA	NA	95.5088	NA	26	NA	NA	NA	B.1.617.2	21J (Delta)	11/18/21	12/2/21	11/16/21	(CDSD) Central Davis SD	CDSD17
211118_CVWRF13_UT_A01290_211202	10547140	10495410	NA	NA	NA	NA	93.5391	NA	23	NA	NA	NA	B.1.617.2	21J (Delta)	11/18/21	12/2/21	11/16/21	(CVWRF) Central Valley WRF	CVWRF13
211118_CVWWTP28_UT_A01290_211202	10464121	10417774	NA	NA	NA	NA	97.2478	NA	35	NA	NA	NA	AY.25	21J (Delta)	11/18/21	12/2/21	11/16/21	(CVWWTP) Coalville WWTP	CVWWTP28
211118_CWSD19_UT_A01290_211202	7502049	7433000	NA	NA	NA	NA	94.2681	NA	22	NA	NA	NA	AY.44	21J (Delta)	11/18/21	12/2/21	11/16/21	(CWSD) Central Weber WSD	CWSD19
211118_HCWWTP21_UT_A01290_211202	6499028	6430045	NA	NA	NA	NA	93.208	NA	21	NA	NA	NA	B.1.617.2	21J (Delta)	11/18/21	12/2/21	11/16/21	(HCWWTP) Hyrum City WWTP	HCWWTP21
211118_JBSVPP5_UT_A01290_211202	9421354	9372770	NA	NA	NA	NA	95.2647	NA	28	NA	NA	NA	B.1.617.2	21J (Delta)	11/18/21	12/2/21	11/16/21	(JBSVPP) Jordan Basin SVPP	JBSVPP5
211118_JBWRF4_UT_A01290_211202	3986463	3940256	NA	NA	NA	NA	90.5929	NA	20	NA	NA	NA	B.1.617.2	21J (Delta)	11/18/21	12/2/21	11/16/21	(JBWRF) Jordan Basin WRF	JBWRF4
211118_LCCWWTP22_UT_A01290_211202	7074854	7037381	NA	NA	NA	NA	94.0942	NA	23	NA	NA	NA	B.1.617.2	21J (Delta)	11/18/21	12/2/21	11/16/21	(LCCWWTP) Logan City WWTP	LCCWWTP22
211118_MAGWWTP1_UT_A01290_211202	7908569	7854424	NA	NA	NA	NA	92.3753	NA	27	NA	NA	NA	B.1.617.2	21J (Delta)	11/18/21	12/2/21	11/16/21	(MAGWWTP) Magna WWTP	MAGWWTP1
211118_MWRF24_UT_A01290_211202	5374024	5318913	NA	NA	NA	NA	89.7535	NA	17	NA	NA	NA	Unassigned	21J (Delta)	11/18/21	12/2/21	11/16/21	(MWRF) Moab WRF	MWRF24
211118_NDSD18_UT_A01290_211202	10414960	10374564	NA	NA	NA	NA	94.7698	NA	21	NA	NA	NA	B.1.617.2	21J (Delta)	11/18/21	12/2/21	11/16/21	(NDSD) North Davis SD	NDSD18
211118_OWRF7_UT_A01290_211202	2761064	2731042	NA	NA	NA	NA	90.9206	NA	19	NA	NA	NA	B.1.617.2	21J (Delta)	11/18/21	12/2/21	11/16/21	(OWRF) Orem WRF	OWRF7
211118_PCWRF8_UT_A01290_211202	3665963	3613758	NA	NA	NA	NA	87.8072	NA	19	NA	NA	NA	Unassigned	21J (Delta)	11/18/21	12/2/21	11/16/21	(PCWRF) Provo City WRF	PCWRF8
211118_PRWID25_UT_A01290_211202	10816473	10764244	NA	NA	NA	NA	96.4652	NA	27	NA	NA	NA	AY.44	21J (Delta)	11/18/21	12/2/21	11/16/21	(PRWID) Price WID	PRWID25
211118_PWWTP11_UT_A01290_211202	4009993	3964651	NA	NA	NA	NA	90.5193	NA	20	NA	NA	NA	B.1.617.2	21J (Delta)	11/18/21	12/2/21	11/16/21	(PWWTP) Payson WWTP	PWWTP11
211118_ROOSCSD30_UT_A01290_211202	4108774	4019801	NA	NA	NA	NA	82.878	NA	15	NA	NA	NA	Unassigned	21J (Delta)	11/18/21	12/2/21	11/16/21	(ROOSCSD) Roosevelt City SD	ROOSCSD30
211118_SDSDN16_UT_A01290_211202	3154133	3115695	NA	NA	NA	NA	91.3387	NA	18	NA	NA	NA	Unassigned	21J (Delta)	11/18/21	12/2/21	11/16/21	(SDSD_N) South Davis SD - North	SDSDN16
211118_SDSDS15_UT_A01290_211202	3458112	3419016	NA	NA	NA	NA	91.2049	NA	25	NA	NA	NA	B.1.617.2	21J (Delta)	11/18/21	12/2/21	11/16/21	(SDSD_S) South Davis SD - South	SDSDS15
211118_SFWWTP10_UT_A01290_211202	9390328	9337449	NA	NA	NA	NA	95.7797	NA	23	NA	NA	NA	B.1.617.2	21J (Delta)	11/18/21	12/2/21	11/16/21	(SFWWTP) Spanish Fork WWTP	SFWWTP10
211118_SGWWTP33_UT_A01290_211202	2433308	2408015	NA	NA	NA	NA	87.834	NA	18	NA	NA	NA	B.1.617.2	21J (Delta)	11/18/21	12/2/21	11/16/21	(SGWWTP) St George WWTP	SGWWTP33
211118_SLCWRF14_UT_A01290_211202	4436539	4387552	NA	NA	NA	NA	73.6849	NA	17	NA	NA	NA	Unassigned	21J (Delta)	11/18/21	12/2/21	11/16/21	(SLCWRF) Salt Lake City WRF	SLCWRF14
211118_SQWRF12_UT_A01290_211202	3709042	3683146	NA	NA	NA	NA	89.991	NA	19	NA	NA	NA	B.1.617.2	21J (Delta)	11/18/21	12/2/21	11/16/21	(SQWRF) Santaquin WRF	SQWRF12
211118_SVWRF3_UT_A01290_211202	3334318	3299932	NA	NA	NA	NA	92.78	NA	20	NA	NA	NA	B.1.617.2	21J (Delta)	11/18/21	12/2/21	11/16/21	(SVWRF) South Valley WRF	SVWRF3
211118_SVWWTP9_UT_A01290_211202	8283010	8227229	NA	NA	NA	NA	94.2213	NA	25	NA	NA	NA	AY.103	21J (Delta)	11/18/21	12/2/21	11/16/21	(SVWWTP) Springville WWTP	SVWWTP9
211118_TOOELEWRF2_UT_A01290_211202	9320990	9281773	NA	NA	NA	NA	96.298	NA	27	NA	NA	NA	B.1.617.2	21J (Delta)	11/18/21	12/2/21	11/16/21	(TOOELEWRF) Tooele WRF	TOOELEWRF2
211118_TSSD6_UT_A01290_211202	7483226	7460656	NA	NA	NA	NA	96.1241	NA	27	NA	NA	NA	AY.44	21J (Delta)	11/18/21	12/2/21	11/16/21	(TSSD) Timpanogos SSD	TSSD6
211118_TWWTP23_UT_A01290_211202	7551422	7506054	NA	NA	NA	NA	93.8535	NA	22	NA	NA	NA	AY.44	21J (Delta)	11/18/21	12/2/21	11/16/21	(TWWTP) Tremonton WWTP	TWWTP23
211122_ACSSD32_UT_A01290_211202	5143629	5096797	NA	NA	NA	NA	85.3995	NA	20	NA	NA	NA	Unassigned	21J (Delta)	11/22/21	12/2/21	11/19/21	(ACSSD) Ash Creek SSD	ACSSD32
211122_AVWRF29_UT_A01290_211202	4673921	4644179	NA	NA	NA	NA	95.5389	NA	22	NA	NA	NA	B.1.617.2	21J (Delta)	11/22/21	12/2/21	11/19/21	(AVWRF) Ashley Valley WRF	AVWRF29
211122_BCSD20_UT_A01290_211202	3252905	3214506	NA	NA	NA	NA	39.2201	NA	0	NA	NA	NA	Unassigned	19A	11/22/21	12/2/21	11/19/21	(BCSD) Brigham City SD	BCSD20
211122_CCRWWTF31_UT_A01290_211202	8347137	8280291	NA	NA	NA	NA	92.7733	NA	22	NA	NA	NA	AY.44	21J (Delta)	11/22/21	12/2/21	11/19/21	(CCRWWTF) Cedar City WWTF	CCRWWTF31
211122_CDSD17_UT_A01290_211202	3185194	3147210	NA	NA	NA	NA	89.7502	NA	16	NA	NA	NA	B.1.617.2	21J (Delta)	11/22/21	12/2/21	11/19/21	(CDSD) Central Davis SD	CDSD17
211122_CVWWTP28_UT_A01290_211202	8859341	8814372	NA	NA	NA	NA	96.4351	NA	25	NA	NA	NA	B.1.617.2	21J (Delta)	11/22/21	12/2/21	11/19/21	(CVWWTP) Coalville WWTP	CVWWTP28
211122_CWSD19_UT_A01290_211202	5742616	5734958	NA	NA	NA	NA	90.4859	NA	22	NA	NA	NA	B.1.617.2	21J (Delta)	11/22/21	12/2/21	11/19/21	(CWSD) Central Weber WSD	CWSD19
211122_HCWWTP21_UT_A01290_211202	1484055	1465941	NA	NA	NA	NA	4.24038	NA	0	NA	NA	NA	Unassigned		11/22/21	12/2/21	11/19/21	(HCWWTP) Hyrum City WWTP	HCWWTP21
211122_JBSVPP5_UT_A01290_211202	3023140	2967423	NA	NA	NA	NA	82.9883	NA	17	NA	NA	NA	Unassigned	21J (Delta)	11/22/21	12/2/21	11/19/21	(JBSVPP) Jordan Basin SVPP	JBSVPP5
211122_JBWRF4_UT_A01290_211202	10266306	10216036	NA	NA	NA	NA	95.7763	NA	24	NA	NA	NA	B.1.617.2	21J (Delta)	11/22/21	12/2/21	11/19/21	(JBWRF) Jordan Basin WRF	JBWRF4
211122_LCCWWTP22_UT_A01290_211202	10059253	10016932	NA	NA	NA	NA	94.034	NA	23	NA	NA	NA	B.1.617.2	21J (Delta)	11/22/21	12/2/21	11/19/21	(LCCWWTP) Logan City WWTP	LCCWWTP22
211122_MAGWWTP1_UT_A01290_211202	3434092	3398625	NA	NA	NA	NA	88.7169	NA	18	NA	NA	NA	Unassigned	21J (Delta)	11/22/21	12/2/21	11/19/21	(MAGWWTP) Magna WWTP	MAGWWTP1
211122_MWRF24_UT_A01290_211202	9873320	9825964	NA	NA	NA	NA	96.1074	NA	25	NA	NA	NA	B.1.617.2	21J (Delta)	11/22/21	12/2/21	11/19/21	(MWRF) Moab WRF	MWRF24
211122_NDSD18_UT_A01290_211202	7465846	7424815	NA	NA	NA	NA	90.7534	NA	22	NA	NA	NA	B.1.617.2	21J (Delta)	11/22/21	12/2/21	11/19/21	(NDSD) North Davis SD	NDSD18
211122_OWRF7_UT_A01290_211202	7764357	7700423	NA	NA	NA	NA	92.5727	NA	19	NA	NA	NA	B.1.617.2	21J (Delta)	11/22/21	12/2/21	11/19/21	(OWRF) Orem WRF	OWRF7
211122_PCWRF8_UT_A01290_211202	5108397	5055220	NA	NA	NA	NA	91.7466	NA	21	NA	NA	NA	B.1.617.2	21J (Delta)	11/22/21	12/2/21	11/19/21	(PCWRF) Provo City WRF	PCWRF8
211122_PRWID25_UT_A01290_211202	3951643	3922148	NA	NA	NA	NA	93.4388	NA	18	NA	NA	NA	Unassigned	21J (Delta)	11/22/21	12/2/21	11/19/21	(PRWID) Price WID	PRWID25
211122_PWWTP11_UT_A01290_211202	11363915	11284711	NA	NA	NA	NA	95.3215	NA	25	NA	NA	NA	AY.44	21J (Delta)	11/22/21	12/2/21	11/19/21	(PWWTP) Payson WWTP	PWWTP11
211122_ROOSCSD30_UT_A01290_211202	7712360	7650678	NA	NA	NA	NA	91.1848	NA	22	NA	NA	NA	B.1.617.2	21J (Delta)	11/22/21	12/2/21	11/19/21	(ROOSCSD) Roosevelt City SD	ROOSCSD30
211122_SBWRDEC27_UT_A01290_211202	2390796	2366829	NA	NA	NA	NA	50.6973	NA	9	NA	NA	NA	Unassigned	21J (Delta)	11/22/21	12/2/21	11/19/21	(SBWRD_EC) Snyderville Basin East Canyon	SBWRDEC27
211122_SBWRDSC26_UT_A01290_211202	4867422	4842291	NA	NA	NA	NA	92.9639	NA	24	NA	NA	NA	B.1.617.2	21J (Delta)	11/22/21	12/2/21	11/19/21	(SBWRD_SC) Snyderville Basin Silver Creek	SBWRDSC26
211122_SDSDN16_UT_A01290_211202	4800968	4792813	NA	NA	NA	NA	92.1914	NA	24	NA	NA	NA	B.1.617.2	21J (Delta)	11/22/21	12/2/21	11/19/21	(SDSD_N) South Davis SD - North	SDSDN16
211122_SDSDS15_UT_A01290_211202	9310480	9239624	NA	NA	NA	NA	94.646	NA	22	NA	NA	NA	AY.44	21J (Delta)	11/22/21	12/2/21	11/19/21	(SDSD_S) South Davis SD - South	SDSDS15
211122_SFWWTP10_UT_A01290_211202	12746841	12696529	NA	NA	NA	NA	96.3281	NA	25	NA	NA	NA	B.1.617.2	21J (Delta)	11/22/21	12/2/21	11/19/21	(SFWWTP) Spanish Fork WWTP	SFWWTP10
211122_SGWWTP33_UT_A01290_211202	3672909	3637986	NA	NA	NA	NA	93.1077	NA	19	NA	NA	NA	B.1.617.2	21J (Delta)	11/22/21	12/2/21	11/19/21	(SGWWTP) St George WWTP	SGWWTP33
211122_SLCWRF14_UT_A01290_211202	4276976	4259828	NA	NA	NA	NA	88.9409	NA	23	NA	NA	NA	B.1.617.2	21J (Delta)	11/22/21	12/2/21	11/19/21	(SLCWRF) Salt Lake City WRF	SLCWRF14
211122_SQWRF12_UT_A01290_211202	10857856	10785755	NA	NA	NA	NA	93.9304	NA	22	NA	NA	NA	B.1.617.2	21J (Delta)	11/22/21	12/2/21	11/19/21	(SQWRF) Santaquin WRF	SQWRF12
211122_SVWRF3_UT_A01290_211202	3581108	3543359	NA	NA	NA	NA	85.0885	NA	23	NA	NA	NA	B.1.617.2	21J (Delta)	11/22/21	12/2/21	11/19/21	(SVWRF) South Valley WRF	SVWRF3
211122_SVWWTP9_UT_A01290_211202	2314803	2300489	NA	NA	NA	NA	86.697	NA	15	NA	NA	NA	Unassigned	21J (Delta)	11/22/21	12/2/21	11/19/21	(SVWWTP) Springville WWTP	SVWWTP9
211122_TOOELEWRF2_UT_A01290_211202	6693506	6668780	NA	NA	NA	NA	92.0744	NA	21	NA	NA	NA	B.1.617.2	21J (Delta)	11/22/21	12/2/21	11/19/21	(TOOELEWRF) Tooele WRF	TOOELEWRF2
211122_TSSD6_UT_A01290_211202	9244963	9164700	NA	NA	NA	NA	93.8869	NA	25	NA	NA	NA	B.1.617.2	21J (Delta)	11/22/21	12/2/21	11/19/21	(TSSD) Timpanogos SSD	TSSD6
211122_TWWTP23_UT_A01290_211202	1103119	1095455	NA	NA	NA	NA	86.3158	NA	16	NA	NA	NA	Unassigned	21J (Delta)	11/22/21	12/2/21	11/19/21	(TWWTP) Tremonton WWTP	TWWTP23
211129_ACSSD32_UT_A01290_211229	9250920	8017309	99.72260019	59.23	4735717	1388	96	89	52	4	36	11383.85	B.1.617.2	21J (Delta)	11/29/21	12/29/21	11/26/21	(ACSSD) Ash Creek SSD	ACSSD32
211129_AVWRF29_UT_A01290_211229	13237848	11537744	99.52267098	90.75	10420682	5426	97	91	46	4	31	8961.07	AY.23	21J (Delta)	11/29/21	12/29/21	11/26/21	(AVWRF) Ashley Valley WRF	AVWRF29
211129_BCSD20_UT_A01290_211229	7701677	6434141	96.56869503	45.89	2851301	1059	76	74	49	4	29	26429.67	B.1.617.2	21J (Delta)	11/29/21	12/29/21	11/26/21	(BCSD) Brigham City SD	BCSD20
211129_CCRWWTF31_UT_A01290_211229	12513996	9791628	98.50633623	94.04	9070139	4142	93	89	39	2	25	10755.13	B.1.617.2	21J (Delta)	11/29/21	12/29/21	11/26/21	(CCRWWTF) Cedar City WWTF	CCRWWTF31
211129_CDSD17_UT_A01290_211229	7353603	6312665	99.99878023	68.92	4350621	3152	97	91	42	2	26	8594.74	B.1.617.2	21J (Delta)	11/29/21	12/29/21	11/26/21	(CDSD) Central Davis SD	CDSD17
211129_CVWRF13_UT_A01290_211229	17380180	15133910	99.41917191	64.97	9775818	8863	97	95	35	3	23	5191.33	B.1.617.2	21J (Delta)	11/29/21	12/29/21	11/26/21	(CVWRF) Central Valley WRF	CVWRF13
211129_CVWWTP28_UT_A01290_211229	13483144	11817552	99.79440751	64.17	7567447	6062	96	91	37	2	26	8909.1	B.1.617.2	21J (Delta)	11/29/21	12/29/21	11/26/21	(CVWWTP) Coalville WWTP	CVWWTP28
211129_CWSD19_UT_A01290_211229	7732301	6723501	99.24777285	79.75	5321638	2787	94	88	47	2	32	11945.69	B.1.617.2	21J (Delta)	11/29/21	12/29/21	11/26/21	(CWSD) Central Weber WSD	CWSD19
211129_HCWWTP21_UT_A01290_211229	7492400	5932189	99.98936312	86.62	5137931	2989	94	89	53	2	30	10521.04	B.1.617.2	21J (Delta)	11/29/21	12/29/21	11/26/21	(HCWWTP) Hyrum City WWTP	HCWWTP21
211129_LCCWWTP22_UT_A01290_211229	15039958	13222295	99.24409492	52.67	6911269	6091	97	91	37	2	24	8848.91	B.1.617.2	21J (Delta)	11/29/21	12/29/21	11/26/21	(LCCWWTP) Logan City WWTP	LCCWWTP22
211129_MAGWWTP1_UT_A01290_211229	15378624	13358599	99.9893926	15.25	2036681	812	93	87	33	2	19	13293.43	B.1.617.2	21J (Delta)	11/29/21	12/29/21	11/26/21	(MAGWWTP) Magna WWTP	MAGWWTP1
211129_MWRF24_UT_A01290_211229	6140432	5349424	95.9329453	15.46	793496	258	89	81	43	2	26	18951.91	B.1.617.2	21J (Delta)	11/29/21	12/29/21	11/26/21	(MWRF) Moab WRF	MWRF24
211129_NDSD18_UT_A01290_211229	17796198	15628732	99.4280726	71.05	11040262	10822	98	94	38	2	24	5635.07	B.1.617.2	21J (Delta)	11/29/21	12/29/21	11/26/21	(NDSD) North Davis SD	NDSD18
211129_OWRF7_UT_A01290_211229	6959094	5552646	99.91969594	74.78	4148880	3181	96	92	38	3	26	8143.27	B.1.617.2	21J (Delta)	11/29/21	12/29/21	11/26/21	(OWRF) Orem WRF	OWRF7
211129_PCWRF8_UT_A01290_211229	4668575	4087539	99.80863791	36.15	1474753	821	94	86	31	2	20	13744.9	B.1.617.2	21J (Delta)	11/29/21	12/29/21	11/26/21	(PCWRF) Provo City WRF	PCWRF8
211129_PRWID25_UT_A01290_211229	6780079	5755871	97.43350746	66.26	3715911	828	82	76	54	2	36	24065.28	B.1.617.2	21J (Delta)	11/29/21	12/29/21	11/26/21	(PRWID) Price WID	PRWID25
211129_PWWTP11_UT_A01290_211229	14053699	11975721	98.96784503	75.97	9004326	7190	96	91	40	2	27	8574.68	B.1.617.2	21J (Delta)	11/29/21	12/29/21	11/26/21	(PWWTP) Payson WWTP	PWWTP11
211129_SBWRDEC27_UT_A01290_211229	12703163	11141612	99.78384636	61.87	6878424	5461	97	92	44	2	26	7996.12	B.1.617.2	21J (Delta)	11/29/21	12/29/21	11/26/21	(SBWRD_EC) Snyderville Basin East Canyon	SBWRDEC27
211129_SBWRDSC26_UT_A01290_211229	12656637	11112698	99.52915125	47.46	5249105	3622	97	92	47	2	25	8056.32	AY.43	21A (Delta)	11/29/21	12/29/21	11/26/21	(SBWRD_SC) Snyderville Basin Silver Creek	SBWRDSC26
211129_SDSDN16_UT_A01290_211229	7422188	6401884	99.53023204	43.39	2764681	1567	96	89	36	2	25	11029.36	B.1.617.2	21J (Delta)	11/29/21	12/29/21	11/26/21	(SDSD_N) South Davis SD - North	SDSDN16
211129_SDSDS15_UT_A01290_211229	7320806	6357343	99.91417798	72.63	4613527	2536	95	90	38	2	26	10263.53	B.1.617.2	21J (Delta)	11/29/21	12/29/21	11/26/21	(SDSD_S) South Davis SD - South	SDSDS15
211129_SFWWTP10_UT_A01290_211229	12674253	11034933	99.78351477	43.37	4775564	3783	97	91	35	2	23	9206.74	B.1.617.2	21J (Delta)	11/29/21	12/29/21	11/26/21	(SFWWTP) Spanish Fork WWTP	SFWWTP10
211129_SGWWTP33_UT_A01290_211229	8127244	6844744	99.08661303	82.49	5594822	3416	96	88	38	2	24	11939	B.1.617.2	21J (Delta)	11/29/21	12/29/21	11/26/21	(SGWWTP) St George WWTP	SGWWTP33
211129_SLCWRF14_UT_A01290_211229	9391659	8204280	99.78188214	56.76	4646503	1337	94	89	48	2	32	11347.07	B.1.617.2	21J (Delta)	11/29/21	12/29/21	11/26/21	(SLCWRF) Salt Lake City WRF	SLCWRF14
211129_SQWRF12_UT_A01290_211229	12931532	9103779	99.9355762	49.71	4522999	2647	96	90	41	2	26	10317.04	B.1.617.2	21J (Delta)	11/29/21	12/29/21	11/26/21	(SQWRF) Santaquin WRF	SQWRF12
211129_SVWRF3_UT_A01290_211229	10987671	9646381	99.06586729	60.31	5763601	4542	95	90	35	2	23	9661.56	B.1.617.2	21J (Delta)	11/29/21	12/29/21	11/26/21	(SVWRF) South Valley WRF	SVWRF3
211129_SVWWTP9_UT_A01290_211229	12117028	10612473	99.55900948	76.92	8126747	8031	98	92	38	2	27	7735.27	AY.43	21J (Delta)	11/29/21	12/29/21	11/26/21	(SVWWTP) Springville WWTP	SVWWTP9
211129_TOOELEWRF2_UT_A01290_211229	8473304	7225604	99.06229292	54.84	3925387	2251	93	89	38	2	23	11323.66	B.1.617.2	21J (Delta)	11/29/21	12/29/21	11/26/21	(TOOELEWRF) Tooele WRF	TOOELEWRF2
211129_TSSD6_UT_A01290_211229	14145728	12313851	99.84190973	50.8	6246090	4970	97	93	40	2	27	7290.48	B.1.617.2	21J (Delta)	11/29/21	12/29/21	11/26/21	(TSSD) Timpanogos SSD	TSSD6
211129_TWWTP23_UT_A01290_211229	6645338	5811613	99.73945271	63.58	3685180	1858	95	88	42	2	30	11942.34	B.1.617.2	21J (Delta)	11/29/21	12/29/21	11/26/21	(TWWTP) Tremonton WWTP	TWWTP23
211202_ACSSD32_UT_A01290_211229	7441379	6460125	99.7996014	96.68	6232887	894	91	84	41	2	29	16002.27	AY.43	21J (Delta)	12/2/21	12/29/21	11/30/21	(ACSSD) Ash Creek SSD	ACSSD32
211202_AVWRF29_UT_A01290_211229	7380810	6440502	99.33104593	87.64	5606922	753	88	79	43	2	30	21008.63	B.1.617.2	21J (Delta)	12/2/21	12/29/21	11/30/21	(AVWRF) Ashley Valley WRF	AVWRF29
211202_BCSD20_UT_A01290_211229	4853240	4234232	99.7457154	53.83	2273548	669	90	81	36	2	23	18968.63	B.1.617.2	21J (Delta)	12/2/21	12/29/21	11/30/21	(BCSD) Brigham City SD	BCSD20
211202_CCRWWTF31_UT_A01290_211229	9159983	7865325	99.94653749	65.8	5172576	3283	94	88	40	2	26	12072.77	B.1.617.2	21J (Delta)	12/2/21	12/29/21	11/30/21	(CCRWWTF) Cedar City WWTF	CCRWWTF31
211202_CDSD17_UT_A01290_211229	3963441	3357476	99.9213695	46.66	1565475	718	92	84	31	2	21	15567.52	B.1.617.2	21J (Delta)	12/2/21	12/29/21	11/30/21	(CDSD) Central Davis SD	CDSD17
211202_CVWRF13_UT_A01290_211229	5350927	4620920	99.87281753	51.04	2355596	1199	92	87	32	2	21	12912.18	B.1.617.2	21J (Delta)	12/2/21	12/29/21	11/30/21	(CVWRF) Central Valley WRF	CVWRF13
211202_CVWWTP28_UT_A01290_211229	4922547	4303443	99.50279346	63.7	2727817	1184	93	85	46	2	30	15373.04	B.1.617.2	21J (Delta)	12/2/21	12/29/21	11/30/21	(CVWWTP) Coalville WWTP	CVWWTP28
211202_CWSD19_UT_A01290_211229	6613931	5763674	99.99024928	58.7	3382694	775	91	82	45	2	31	17871.71	B.1.617.2	21J (Delta)	12/2/21	12/29/21	11/30/21	(CWSD) Central Weber WSD	CWSD19
211202_HCWWTP21_UT_A01290_211229	6466762	5628779	99.63613778	24.77	1389379	292	85	77	36	2	21	22617.22	AY.44	21J (Delta)	12/2/21	12/29/21	11/30/21	(HCWWTP) Hyrum City WWTP	HCWWTP21
211202_LCCWWTP22_UT_A01290_211229	12134527	10603555	99.89021606	50.04	5299869	3335	96	91	43	2	29	9410.74	B.1.617.2	21J (Delta)	12/2/21	12/29/21	11/30/21	(LCCWWTP) Logan City WWTP	LCCWWTP22
211202_MWRF24_UT_A01290_211229	6464021	5588470	99.95372615	42.83	2392264	2364	95	89	38	2	25	11290.21	AY.25.1	21J (Delta)	12/2/21	12/29/21	11/30/21	(MWRF) Moab WRF	MWRF24
211202_NDSD18_UT_A01290_211229	8283017	6984252	99.97501522	95.91	6697145	1385	92	84	39	3	25	15577.55	B.1.617.2	21J (Delta)	12/2/21	12/29/21	11/30/21	(NDSD) North Davis SD	NDSD18
211202_OWRF7_UT_A01290_211229	5814919	4984754	99.99979939	82.63	4118685	11	57	50	30	2	18	50180.59	None	21J (Delta)	12/2/21	12/29/21	11/30/21	(OWRF) Orem WRF	OWRF7
211202_PCWRF8_UT_A01290_211229	8786715	7669662	99.67809533	34.59	2644130	2098	95	91	38	4	25	9302.25	AY.102.2	21J (Delta)	12/2/21	12/29/21	11/30/21	(PCWRF) Provo City WRF	PCWRF8
211202_PRWID25_UT_A01290_211229	5852430	4629613	99.98109993	82.2	3804806	632	90	82	45	2	32	17938.6	B.1.617.2	21J (Delta)	12/2/21	12/29/21	11/30/21	(PRWID) Price WID	PRWID25
211202_PWWTP11_UT_A01290_211229	5510261	4786289	99.6163416	87.6	4176592	1958	92	86	39	2	25	14470.6	B.1.617.2	21J (Delta)	12/2/21	12/29/21	11/30/21	(PWWTP) Payson WWTP	PWWTP11
211202_ROOSCSD30_UT_A01290_211229	10528289	9178629	99.64033844	17.91	1638402	927	92	87	47	2	27	13176.38	AY.103	21J (Delta)	12/2/21	12/29/21	11/30/21	(ROOSCSD) Roosevelt City SD	ROOSCSD30
211202_SBWRDEC27_UT_A01290_211229	6666773	5757818	99.77953454	95.99	5514781	2029	92	86	46	2	32	13667.98	AY.44	21J (Delta)	12/2/21	12/29/21	11/30/21	(SBWRD_EC) Snyderville Basin East Canyon	SBWRDEC27
211202_SBWRDSC26_UT_A01290_211229	7297565	6243458	98.38723989	92.61	5688609	1027	91	85	44	2	30	15152.83	AY.44	21J (Delta)	12/2/21	12/29/21	11/30/21	(SBWRD_SC) Snyderville Basin Silver Creek	SBWRDSC26
211202_SDSDN16_UT_A01290_211229	5962325	5139427	99.84957467	39.75	2039691	1134	93	85	32	2	21	14698.01	B.1.617.2	21J (Delta)	12/2/21	12/29/21	11/30/21	(SDSD_N) South Davis SD - North	SDSDN16
211202_SDSDS15_UT_A01290_211229	4382120	3840310	99.98156399	59.38	2279994	402	89	84	45	2	31	15554.14	B.1.617.2	21J (Delta)	12/2/21	12/29/21	11/30/21	(SDSD_S) South Davis SD - South	SDSDS15
211202_SFWWTP10_UT_A01290_211229	7965672	6807210	99.67393396	59.68	4049635	3472	94	89	34	2	24	11136.38	B.1.617.2	21J (Delta)	12/2/21	12/29/21	11/30/21	(SFWWTP) Spanish Fork WWTP	SFWWTP10
211202_SGWWTP33_UT_A01290_211229	7650794	6622317	99.9237729	94.51	6254159	987	90	81	33	2	23	19366.6	AY.43	21J (Delta)	12/2/21	12/29/21	11/30/21	(SGWWTP) St George WWTP	SGWWTP33
211202_SLCWRF14_UT_A01290_211229	7750246	6747464	99.81157365	54.13	3645773	1022	92	85	43	4	29	14855.19	AY.44	21J (Delta)	12/2/21	12/29/21	11/30/21	(SLCWRF) Salt Lake City WRF	SLCWRF14
211202_SVWRF3_UT_A01290_211229	6460007	5522562	99.43004714	83.03	4559175	92	63	56	38	2	27	43980.34	None	21J (Delta)	12/2/21	12/29/21	11/30/21	(SVWRF) South Valley WRF	SVWRF3
211202_SVWWTP9_UT_A01290_211229	10144848	8839636	99.71691142	49.55	4367481	4039	96	90	32	2	22	10019.4	B.1.617.2	21J (Delta)	12/2/21	12/29/21	11/30/21	(SVWWTP) Springville WWTP	SVWWTP9
211202_TSSD6_UT_A01290_211229	7238408	6366253	99.79414893	88.36	5613848	4357	92	89	36	2	24	11494.21	B.1.617.2	21J (Delta)	12/2/21	12/29/21	11/30/21	(TSSD) Timpanogos SSD	TSSD6
211202_TWWTP23_UT_A01290_211229	5943854	5198975	99.35087205	94.71	4891831	1674	91	86	35	2	25	14069.29	AY.43	21J (Delta)	12/2/21	12/29/21	11/30/21	(TWWTP) Tremonton WWTP	TWWTP23
211206_ACSSD32_UT_A01290_211229	12235131	10562696	99.93425921	94.63	9988919	5617	93	89	38	2	24	11310.28	B.1.617.2	21J (Delta)	12/6/21	12/29/21	12/3/21	(ACSSD) Ash Creek SSD	ACSSD32
211206_AVWRF29_UT_A01290_211229	13217580	11565934	99.07109102	96.45	11051283	6207	96	91	38	2	25	9347.2	B.1.617.2	21J (Delta)	12/6/21	12/29/21	12/3/21	(AVWRF) Ashley Valley WRF	AVWRF29
211206_BCSD20_UT_A01290_211229	6272089	5483060	99.96412587	50.68	2777840	1653	96	90	43	2	28	10350.48	B.1.617.2	21J (Delta)	12/6/21	12/29/21	12/3/21	(BCSD) Brigham City SD	BCSD20
211206_CCRWWTF31_UT_A01290_211229	8576010	7412135	99.12435486	96.57	7095195	3183	93	89	40	2	26	10748.44	B.1.617.2	21J (Delta)	12/6/21	12/29/21	12/3/21	(CCRWWTF) Cedar City WWTF	CCRWWTF31
211206_CDSD17_UT_A01290_211229	6506117	4403847	99.88832491	50.78	2233596	1154	94	88	38	2	26	11962.41	B.1.617.2	21J (Delta)	12/6/21	12/29/21	12/3/21	(CDSD) Central Davis SD	CDSD17
211206_CVWRF13_UT_A01290_211229	4274566	3745867	99.43572476	76.65	2855027	1227	92	87	35	2	24	13239.92	B.1.617.2	21J (Delta)	12/6/21	12/29/21	12/3/21	(CVWRF) Central Valley WRF	CVWRF13
211206_CWSD19_UT_A01290_211229	6757038	5951038	99.13490722	78.71	4643325	2067	92	88	39	2	25	11768.44	B.1.617.2	21J (Delta)	12/6/21	12/29/21	12/3/21	(CWSD) Central Weber WSD	CWSD19
211206_HCWWTP21_UT_A01290_211229	3057209	2664629	99.68430877	96.67	2567774	309	87	74	35	2	24	26309.28	B.1.617.2	21J (Delta)	12/6/21	12/29/21	12/3/21	(HCWWTP) Hyrum City WWTP	HCWWTP21
211206_JBSVPP5_UT_A01290_211229	5467202	4770934	99.36884476	72.71	3447011	1667	93	87	36	2	25	12902.15	B.1.617.2	21J (Delta)	12/6/21	12/29/21	12/3/21	(JBSVPP) Jordan Basin SVPP	JBSVPP5
211206_JBWRF4_UT_A01290_211229	7501153	5789229	99.51302669	79.94	4605091	1913	93	87	39	2	27	12942.28	B.1.617.2	21J (Delta)	12/6/21	12/29/21	12/3/21	(JBWRF) Jordan Basin WRF	JBWRF4
211206_LCCWWTP22_UT_A01290_211229	10826298	9485892	99.40740417	71.73	6763731	5079	96	90	41	2	26	9721.76	B.1.617.2	21J (Delta)	12/6/21	12/29/21	12/3/21	(LCCWWTP) Logan City WWTP	LCCWWTP22
211206_MAGWWTP1_UT_A01290_211229	6819647	5829775	99.82208576	75.31	4382594	1667	94	87	38	2	27	12500.84	B.1.617.2	21J (Delta)	12/6/21	12/29/21	12/3/21	(MAGWWTP) Magna WWTP	MAGWWTP1
211206_MWRF24_UT_A01290_211229	11762789	10262048	99.87479107	63.6	6518188	6180	97	93	41	2	26	6925.96	B.1.617.2	21J (Delta)	12/6/21	12/29/21	12/3/21	(MWRF) Moab WRF	MWRF24
211206_NDSD18_UT_A01290_211229	6288773	5342420	99.73068385	95.46	5086253	148	83	67	32	2	20	33071.37	None	21J (Delta)	12/6/21	12/29/21	12/3/21	(NDSD) North Davis SD	NDSD18
211206_OWRF7_UT_A01290_211229	13822498	11852819	99.0987123	84.42	9915482	5974	96	90	36	3	26	10476.32	AY.122	21J (Delta)	12/6/21	12/29/21	12/3/21	(OWRF) Orem WRF	OWRF7
211206_PCWRF8_UT_A01290_211229	18636839	16238594	98.36358985	82.01	13100027	6517	94	89	31	2	21	10875.53	B.1.617.2	21J (Delta)	12/6/21	12/29/21	12/3/21	(PCWRF) Provo City WRF	PCWRF8
211206_PRWID25_UT_A01290_211229	10390884	9037207	99.84829384	89.33	8060433	2892	93	88	49	2	32	12156.38	AY.44	21J (Delta)	12/6/21	12/29/21	12/3/21	(PRWID) Price WID	PRWID25
211206_PWWTP11_UT_A01290_211229	5725110	4783502	99.89743916	54.58	2608148	1604	93	87	35	2	24	12634.61	B.1.617.2	21J (Delta)	12/6/21	12/29/21	12/3/21	(PWWTP) Payson WWTP	PWWTP11
211206_SBWRDEC27_UT_A01290_211229	10164849	8771018	97.89839674	72.29	6206999	2975	95	91	54	5	32	9072.65	B.1.617.2	21J (Delta)	12/6/21	12/29/21	12/3/21	(SBWRD_EC) Snyderville Basin East Canyon	SBWRDEC27
211206_SBWRDSC26_UT_A01290_211229	8104552	6721438	93.73648913	60.26	3796874	616	83	77	46	2	30	22607.18	AY.39	21J (Delta)	12/6/21	12/29/21	12/3/21	(SBWRD_SC) Snyderville Basin Silver Creek	SBWRDSC26
211206_SDSDN16_UT_A01290_211229	8065064	6690444	99.65395421	72.52	4835081	3170	95	89	34	2	23	10795.26	B.1.617.2	21J (Delta)	12/6/21	12/29/21	12/3/21	(SDSD_N) South Davis SD - North	SDSDN16
211206_SDSDS15_UT_A01290_211229	8029763	6959641	99.86273717	33.54	2330999	1058	93	87	34	2	23	12979.06	B.1.617.2	21J (Delta)	12/6/21	12/29/21	12/3/21	(SDSD_S) South Davis SD - South	SDSDS15
211206_SFWWTP10_UT_A01290_211229	8877395	7580528	99.9013789	64.75	4903358	3467	95	89	33	2	23	10527.72	B.1.617.2	21J (Delta)	12/6/21	12/29/21	12/3/21	(SFWWTP) Spanish Fork WWTP	SFWWTP10
211206_SGWWTP33_UT_A01290_211229	17971166	15630025	98.21613849	77.42	11885358	9172	97	93	35	2	25	7253.7	AY.43	21J (Delta)	12/6/21	12/29/21	12/3/21	(SGWWTP) St George WWTP	SGWWTP33
211206_SLCWRF14_UT_A01290_211229	7560709	6583895	99.99984811	47.5	3127471	514	76	72	33	1	21	28402.78	None	21J (Delta)	12/6/21	12/29/21	12/3/21	(SLCWRF) Salt Lake City WRF	SLCWRF14
211206_SQWRF12_UT_A01290_211229	5213615	4525248	99.46579723	71.82	3232509	1629	93	87	41	2	26	13463.98	AY.44	21J (Delta)	12/6/21	12/29/21	12/3/21	(SQWRF) Santaquin WRF	SQWRF12
211206_SVWRF3_UT_A01290_211229	6534224	5712399	99.67089134	66.47	3784536	1507	94	85	33	2	23	14818.41	B.1.617.2	21J (Delta)	12/6/21	12/29/21	12/3/21	(SVWRF) South Valley WRF	SVWRF3
211206_SVWWTP9_UT_A01290_211229	9058593	7958752	99.9595414	20.45	1626834	993	94	88	44	2	27	12102.87	B.1.617.2	21J (Delta)	12/6/21	12/29/21	12/3/21	(SVWWTP) Springville WWTP	SVWWTP9
211206_TSSD6_UT_A01290_211229	9177479	7885321	99.88662478	67.53	5318955	5048	96	90	35	2	25	10009.36	B.1.617.2	21J (Delta)	12/6/21	12/29/21	12/3/21	(TSSD) Timpanogos SSD	TSSD6
211206_TWWTP23_UT_A01290_211229	7041435	6044403	99.92239101	91.53	5528263	885	90	81	39	2	28	18647.58	AY.43	21J (Delta)	12/6/21	12/29/21	12/3/21	(TWWTP) Tremonton WWTP	TWWTP23
211209_ACSSD32_UT_A01290_220223	35490160	31859214	99.99957312	69.57	22165299	21909	99	98	38	3	24	1913.3	B.1.617.2	21J (Delta)	12/9/21	2/23/22	12/7/21	(ACSSD) Ash Creek SSD	ACSSD32
211209_AVWRF29_UT_A01290_220223	22863108	19829216	99.99984871	56.35	11173633	9637	99	97	40	3	28	2649.72	B.1.617.2	21J (Delta)	12/9/21	2/23/22	12/7/21	(AVWRF) Ashley Valley WRF	AVWRF29
211209_BCSD20_UT_A01290_220223	23216194	20275574	99.99927006	36.65	7430304	5023	98	97	50	3	32	3268.65	B.1.617.2	21J (Delta)	12/9/21	2/23/22	12/7/21	(BCSD) Brigham City SD	BCSD20
211209_CCRWWTF31_UT_A01290_220223	18406890	16338058	99.99986535	58.46	9551089	6997	98	97	37	4	23	2847.11	AY.122	21J (Delta)	12/9/21	2/23/22	12/7/21	(CCRWWTF) Cedar City WWTF	CCRWWTF31
211209_CVWRF13_UT_A01290_220223	2717232	2394312	99.99949881	67.11	1606787	913	97	92	45	2	29	7556.19	AY.122	21J (Delta)	12/9/21	2/23/22	12/7/21	(CVWRF) Central Valley WRF	CVWRF13
211209_CVWWTP28_UT_A01290_220223	24936118	21341512	99.99951269	73.04	15587093	20032	99	98	44	3	32	1739.71	AY.107	21J (Delta)	12/9/21	2/23/22	12/7/21	(CVWWTP) Coalville WWTP	CVWWTP28
211209_CWSD19_UT_A01290_220223	17652276	15322534	99.99985642	57.94	8877679	5994	99	98	45	3	29	1779.86	AY.44	21J (Delta)	12/9/21	2/23/22	12/7/21	(CWSD) Central Weber WSD	CWSD19
211209_HCWWTP21_UT_A01290_220223	23800730	20671682	99.99771668	47.11	9738509	3113	96	92	42	2	24	7613.06	AY.122	21J (Delta)	12/9/21	2/23/22	12/7/21	(HCWWTP) Hyrum City WWTP	HCWWTP21
211209_JBSVPP5_UT_A01290_220223	12187848	10838120	99.99988928	76.36	8276480	2255	96	92	40	3	27	7551.27	AY.122	21J (Delta)	12/9/21	2/23/22	12/7/21	(JBSVPP) Jordan Basin SVPP	JBSVPP5
211209_JBWRF4_UT_A01290_220223	8373468	7380244	99.99894312	83.88	6190766	520	89	79	46	2	30	21103.16	AY.20	21J (Delta)	12/9/21	2/23/22	12/7/21	(JBWRF) Jordan Basin WRF	JBWRF4
211209_LCCWWTP22_UT_A01290_220223	12577158	11090042	99.99650137	63.53	7045569	3656	93	90	51	3	36	9613.33	AY.44	21J (Delta)	12/9/21	2/23/22	12/7/21	(LCCWWTP) Logan City WWTP	LCCWWTP22
211209_MAGWWTP1_UT_A01290_220223	10339912	8766584	99.99961216	36.14	3167894	1883	98	95	45	3	27	5211.4	B.1.617.2	21J (Delta)	12/9/21	2/23/22	12/7/21	(MAGWWTP) Magna WWTP	MAGWWTP1
211209_NDSD18_UT_A01290_220223	18919210	16662448	99.99979595	55.34	9221572	8918	99	98	41	3	27	1913.3	B.1.617.2	21J (Delta)	12/9/21	2/23/22	12/7/21	(NDSD) North Davis SD	NDSD18
211209_OWRF7_UT_A01290_220223	14766236	13136756	99.99984776	66.63	8753318	4070	99	96	40	3	25	4458.79	AY.122	21J (Delta)	12/9/21	2/23/22	12/7/21	(OWRF) Orem WRF	OWRF7
211209_PCWRF8_UT_A01290_220223	12045346	10382650	99.99973032	52.86	5487831	2154	97	92	37	2	25	7766.93	AY.44	21J (Delta)	12/9/21	2/23/22	12/7/21	(PCWRF) Provo City WRF	PCWRF8
211209_PRWID25_UT_A01290_220223	16152062	13580782	99.99949929	36.88	5007963	1695	96	92	43	2	29	8228.53	AY.122	21J (Delta)	12/9/21	2/23/22	12/7/21	(PRWID) Price WID	PRWID25
211209_PWWTP11_UT_A01290_220223	35761766	31352260	99.99980225	65.92	20667201	14646	99	98	41	3	29	1913.3	AY.44	21J (Delta)	12/9/21	2/23/22	12/7/21	(PWWTP) Payson WWTP	PWWTP11
211209_ROOSCSD30_UT_A01290_220223	12287026	10867500	99.99977916	39.85	4331202	2937	97	95	47	3	28	5125.46	AY.122	21J (Delta)	12/9/21	2/23/22	12/7/21	(ROOSCSD) Roosevelt City SD	ROOSCSD30
211209_SBWRDEC27_UT_A01290_220223	13020132	11406304	99.99961425	51.89	5919028	2172	95	92	50	3	32	7793.68	AY.122	21J (Delta)	12/9/21	2/23/22	12/7/21	(SBWRD_EC) Snyderville Basin East Canyon	SBWRDEC27
211209_SBWRDSC26_UT_A01290_220223	15267768	13598494	99.99974997	54.64	7430416	4538	99	98	55	4	33	2464.64	AY.3	21J (Delta)	12/9/21	2/23/22	12/7/21	(SBWRD_SC) Snyderville Basin Silver Creek	SBWRDSC26
211209_SDSDN16_UT_A01290_220223	17308480	15143282	99.99956416	63.38	9597724	7005	99	98	45	3	31	1916.64	B.1.617.2	21J (Delta)	12/9/21	2/23/22	12/7/21	(SDSD_N) South Davis SD - North	SDSDN16
211209_SDSDS15_UT_A01290_220223	20701844	18450192	99.99863416	70.25	12960408	11533	98	97	41	3	27	2966.95	B.1.617.2	21J (Delta)	12/9/21	2/23/22	12/7/21	(SDSD_S) South Davis SD - South	SDSDS15
211209_SFWWTP10_UT_A01290_220223	19205196	16783522	99.99971401	53.16	8921299	8111	99	98	39	3	27	2016.99	B.1.617.2	21J (Delta)	12/9/21	2/23/22	12/7/21	(SFWWTP) Spanish Fork WWTP	SFWWTP10
211209_SGWWTP33_UT_A01290_220223	19054958	16745854	99.99989251	72.62	12160344	7447	99	98	38	2	26	2304.66	AY.44	21J (Delta)	12/9/21	2/23/22	12/7/21	(SGWWTP) St George WWTP	SGWWTP33
211209_SLCWRF14_UT_A01290_220223	20007806	17742492	99.99892912	48.31	8571026	4225	82	80	45	3	31	19507.63	B.1.617.2	21J (Delta)	12/9/21	2/23/22	12/7/21	(SLCWRF) Salt Lake City WRF	SLCWRF14
211209_SQWRF12_UT_A01290_220223	20236294	17701112	99.99984182	53.78	9519005	8719	99	98	45	3	30	1913.3	B.1.617.2	21J (Delta)	12/9/21	2/23/22	12/7/21	(SQWRF) Santaquin WRF	SQWRF12
211209_SVWRF3_UT_A01290_220223	16905872	15036038	99.99945464	74.58	11214441	3677	97	93	40	2	26	7191.6	AY.44	21J (Delta)	12/9/21	2/23/22	12/7/21	(SVWRF) South Valley WRF	SVWRF3
211209_SVWWTP9_UT_A01290_220223	8727950	7691162	99.99945392	50.82	3908256	3214	98	97	50	4	32	2840.41	B.1.617.2	21J (Delta)	12/9/21	2/23/22	12/7/21	(SVWWTP) Springville WWTP	SVWWTP9
211209_TOOELEWRF2_UT_A01290_220223	15458152	13723196	99.99988341	50.06	6869698	4731	97	96	42	3	26	3900.97	AY.103	21J (Delta)	12/9/21	2/23/22	12/7/21	(TOOELEWRF) Tooele WRF	TOOELEWRF2
211209_TSSD6_UT_A01290_220223	15559460	13864162	99.99978361	68.97	9562781	3295	97	93	34	4	25	6860.45	AY.122	21J (Delta)	12/9/21	2/23/22	12/7/21	(TSSD) Timpanogos SSD	TSSD6
211209_TWWTP23_UT_A01290_220223	25216016	22537342	99.9960155	80.06	18043659	11871	94	93	49	3	33	6875.21	AY.44	21J (Delta)	12/9/21	2/23/22	12/7/21	(TWWTP) Tremonton WWTP	TWWTP23
211213_ACSSD32_UT_A01290_220117	10931470	9556422	99.99995814	94.15	8997046	10359	99	97	51	3	31	2706.59	AY.103	21J (Delta)	12/13/21	1/17/22	12/10/21	(ACSSD) Ash Creek SSD	ACSSD32
211213_AVWRF29_UT_A01290_220117	4489635	3927695	99.99979632	76.22	2993766	2714	96	90	44	4	29	10252.21	AY.122	21J (Delta)	12/13/21	1/17/22	12/10/21	(AVWRF) Ashley Valley WRF	AVWRF29
211213_BCSD20_UT_A01290_220117	9924335	8589827	99.99967403	75.33	6470297	7851	99	98	50	3	30	2170.86	AY.44	21J (Delta)	12/13/21	1/17/22	12/10/21	(BCSD) Brigham City SD	BCSD20
211213_CCRWWTF31_UT_A01290_220117	6824414	5849317	99.99935035	90.08	5268837	3914	92	89	46	3	31	10966.88	B.1.617.2	21J (Delta)	12/13/21	1/17/22	12/10/21	(CCRWWTF) Cedar City WWTF	CCRWWTF31
211213_CDSD17_UT_A01290_220117	9268195	8150999	99.99979144	90.95	7413692	9432	99	98	46	3	28	2231.07	B.1.617.2	21J (Delta)	12/13/21	1/17/22	12/10/21	(CDSD) Central Davis SD	CDSD17
211213_CVWRF13_UT_A01290_220117	10878639	9658707	99.99956516	82.39	7958241	8965	100	98	66	6	46	1822.56	None	20A	12/13/21	1/17/22	12/10/21	(CVWRF) Central Valley WRF	CVWRF13
211213_CVWWTP28_UT_A01290_220117	572480	504924	99.99980195	88.86	448672	588	97	89	59	2	37	10710.46	AY.44	21J (Delta)	12/13/21	1/17/22	12/10/21	(CVWWTP) Coalville WWTP	CVWWTP28
211213_CWSD19_UT_A01290_220117	7054247	5769208	99.99946266	71.55	4127829	337	93	83	41	4	30	17386.8	AY.112	21J (Delta)	12/13/21	1/17/22	12/10/21	(CWSD) Central Weber WSD	CWSD19
211213_HCWWTP21_UT_A01290_220117	7712309	6749799	99.9991259	78.85	5322468	3796	95	92	53	3	34	7516.06	B.1.617.2	21J (Delta)	12/13/21	1/17/22	12/10/21	(HCWWTP) Hyrum City WWTP	HCWWTP21
211213_JBSVPP5_UT_A01290_220107	8068416	6482923	99.16082607	96.95	6232748	1368	91	84	44	2	30	16209.62	AY.43	21J (Delta)	12/13/21	1/7/22	12/10/21	(JBSVPP) Jordan Basin SVPP	JBSVPP5
211213_JBWRF4_UT_A01290_220107	9407658	8435176	98.92028335	97.14	8105369	2063	91	87	32	2	23	13035.92	AY.43	21J (Delta)	12/13/21	1/7/22	12/10/21	(JBWRF) Jordan Basin WRF	JBWRF4
211213_LCCWWTP22_UT_A01290_220117	8488505	7382121	99.99986454	78.68	5807880	6242	97	96	51	3	32	3619.21	B.1.617.2	21J (Delta)	12/13/21	1/17/22	12/10/21	(LCCWWTP) Logan City WWTP	LCCWWTP22
211213_MWRF24_UT_A01290_220117	6859192	5904147	99.99923782	76.66	4526336	4771	97	96	39	3	26	4088.32	B.1.617.2	21J (Delta)	12/13/21	1/17/22	12/10/21	(MWRF) Moab WRF	MWRF24
211213_NDSD18_UT_A01290_220117	10213004	8900065	99.99974157	89.89	8000328	7496	99	97	42	4	27	3277.37	B.1.617.2	21J (Delta)	12/13/21	1/17/22	12/10/21	(NDSD) North Davis SD	NDSD18
211213_OWRF7_UT_A01290_220107	8661041	7923561	99.73450069	93.95	7424042	2638	92	86	41	2	24	13591.06	B.1.617.2	21J (Delta)	12/13/21	1/7/22	12/10/21	(OWRF) Orem WRF	OWRF7
211213_PCWRF8_UT_A01290_220107	6574218	6052484	99.72312194	74.44	4493114	1581	91	86	37	3	23	13644.57	B.1.617.2	21J (Delta)	12/13/21	1/7/22	12/10/21	(PCWRF) Provo City WRF	PCWRF8
211213_PRWID25_UT_A01290_220117	7414470	5974962	99.99948117	77.47	4628672	2839	91	86	60	3	39	14001.87	AY.103	21J (Delta)	12/13/21	1/17/22	12/10/21	(PRWID) Price WID	PRWID25
211213_PWWTP11_UT_A01290_220107	8192129	7514600	99.83175419	96.35	7227902	2054	92	86	39	2	27	13601.1	B.1.617.2	21J (Delta)	12/13/21	1/7/22	12/10/21	(PWWTP) Payson WWTP	PWWTP11
211213_ROOSCSD30_UT_A01290_220117	6466493	5654125	99.99964628	46.81	2646943	2217	85	82	47	4	31	18420.52	AY.44	21J (Delta)	12/13/21	1/17/22	12/10/21	(ROOSCSD) Roosevelt City SD	ROOSCSD30
211213_SBWRDEC27_UT_A01290_220117	7395093	6489425	99.9996764	80.38	5216156	5071	98	96	50	3	31	3553.03	AY.110	21J (Delta)	12/13/21	1/17/22	12/10/21	(SBWRD_EC) Snyderville Basin East Canyon	SBWRDEC27
211213_SBWRDSC26_UT_A01290_220117	8137249	7094342	99.99956303	75.49	5355289	4745	98	95	50	3	32	4810.01	AY.122	21J (Delta)	12/13/21	1/17/22	12/10/21	(SBWRD_SC) Snyderville Basin Silver Creek	SBWRDSC26
211213_SDSDS15_UT_A01290_220117	9889804	8656941	99.99950329	79.56	6887154	8478	98	96	46	3	29	3770.49	B.1.617.2	21J (Delta)	12/13/21	1/17/22	12/10/21	(SDSD_S) South Davis SD - South	SDSDS15
211213_SFWWTP10_UT_A01290_220107	20580243	18403927	96.85264998	88.76	15821579	4986	96	89	43	2	27	11293.56	B.1.617.2	21J (Delta)	12/13/21	1/7/22	12/10/21	(SFWWTP) Spanish Fork WWTP	SFWWTP10
211213_SGWWTP33_UT_A01290_220117	8029566	7074817	99.99990106	90.76	6421021	6414	99	96	41	3	27	3535.59	B.1.617.2	21J (Delta)	12/13/21	1/17/22	12/10/21	(SGWWTP) St George WWTP	SGWWTP33
211213_SLCWRF14_UT_A01290_220117	7108293	5635252	99.99966284	58.41	3291424	1307	71	66	41	3	29	34262.11	None	21J (Delta)	12/13/21	1/17/22	12/10/21	(SLCWRF) Salt Lake City WRF	SLCWRF14
211213_SQWRF12_UT_A01290_220117	8939940	7874821	99.99959364	76.67	6037502	6351	99	98	51	3	30	2070.1	AY.44	21J (Delta)	12/13/21	1/17/22	12/10/21	(SQWRF) Santaquin WRF	SQWRF12
211213_SVWRF3_UT_A01290_220107	13863372	12616654	99.80365634	93.91	11824599	3873	92	89	39	2	24	11036.05	B.1.617.2	21J (Delta)	12/13/21	1/7/22	12/10/21	(SVWRF) South Valley WRF	SVWRF3
211213_SVWWTP9_UT_A01290_220107	20162365	18218384	98.60049058	78.24	14054112	13687	97	95	38	2	25	5300.65	B.1.617.2	21J (Delta)	12/13/21	1/7/22	12/10/21	(SVWWTP) Springville WWTP	SVWWTP9
211213_TOOELEWRF2_UT_A01290_220107	11908536	10846856	99.67027312	88.73	9592443	4062	95	89	40	2	25	10661.49	AY.103	21J (Delta)	12/13/21	1/7/22	12/10/21	(TOOELEWRF) Tooele WRF	TOOELEWRF2
211213_TSSD6_UT_A01290_220107	12643486	11566991	99.26834905	92.2	10586985	9688	97	93	37	2	23	6895.86	B.1.617.2	21J (Delta)	12/13/21	1/7/22	12/10/21	(TSSD) Timpanogos SSD	TSSD6
211213_TWWTP23_UT_A01290_220117	4701332	4022967	99.99945314	82.47	3317576	2388	88	85	42	3	23	14808	AY.103	21J (Delta)	12/13/21	1/17/22	12/10/21	(TWWTP) Tremonton WWTP	TWWTP23
211216_ACSSD32_UT_A01290_220208	3402597	3023937	99.99510572	65.76	1988327	220	74	66	42	3	27	33721.28	B.1.617.2	21J (Delta)	12/16/21	2/8/22	12/14/21	NA	NA
211216_AVWRF29_UT_A01290_220208	5981818	5278047	99.99967791	86.71	4576817	1547	96	90	49	2	32	10109.69	B.1.617.2	21J (Delta)	12/16/21	2/8/22	12/14/21	NA	NA
211216_BCSD20_UT_A01290_220208	11692847	10445185	99.99942557	84.34	8809832	10433	98	97	59	5	38	2869.28	AY.44	21J (Delta)	12/16/21	2/8/22	12/14/21	NA	NA
211216_CCRWWTF31_UT_A01290_220208	10242497	9167496	99.99954186	85.83	7868365	1173	93	85	46	2	31	14604.37	B.1.617.2	21J (Delta)	12/16/21	2/8/22	12/14/21	NA	NA
211216_CVWRF13_UT_A01290_220208	11459550	10170295	99.99965586	80.38	8174536	7979	98	97	40	3	27	2994.31	B.1.617.2	21J (Delta)	12/16/21	2/8/22	12/14/21	NA	NA
211216_CVWWTP28_UT_A01290_220208	12358798	10892055	99.99950423	90.15	9819550	3827	98	93	47	2	30	6541.37	AY.103	21J (Delta)	12/16/21	2/8/22	12/14/21	NA	NA
211216_CWSD19_UT_A01290_220208	9618908	8453460	99.99963329	68.95	5828312	5941	99	97	47	3	31	3010.44	B.1.617.2	21J (Delta)	12/16/21	2/8/22	12/14/21	NA	NA
211216_HCWWTP21_UT_A01290_220208	10178183	9169658	99.99946563	77.58	7114203	5669	97	96	52	2	34	3939.54	B.1.617.2	21J (Delta)	12/16/21	2/8/22	12/14/21	NA	NA
211216_JBSVPP5_UT_A01290_220208	6014696	5328964	99.99939951	84.95	4527091	1021	94	84	40	3	23	15764.47	B.1.617.2	21J (Delta)	12/16/21	2/8/22	12/14/21	NA	NA
211216_JBWRF4_UT_A01290_220208	8833055	7460595	99.99958448	95.2	7102700	6135	99	97	39	3	27	2508.7	B.1.617.2	21J (Delta)	12/16/21	2/8/22	12/14/21	NA	NA
211216_LCCWWTP22_UT_A01290_220208	8563934	7528387	99.99925615	73.22	5512156	5999	98	97	42	3	25	2796.36	B.1.617.2	21J (Delta)	12/16/21	2/8/22	12/14/21	NA	NA
211216_MAGWWTP1_UT_A01290_220208	7860948	7021914	99.99955852	75.8	5322443	5093	96	96	51	3	36	4416.19	B.1.617.2	21J (Delta)	12/16/21	2/8/22	12/14/21	NA	NA
211216_MWRF24_UT_A01290_220208	8335255	7450251	99.99953022	84.11	6266188	3555	99	96	52	3	32	4282.37	B.1.617.2	21J (Delta)	12/16/21	2/8/22	12/14/21	NA	NA
211216_NDSD18_UT_A01290_220208	7709375	6869660	99.9995633	86.88	5968062	3504	98	96	46	3	29	4174.47	B.1.617.2	21J (Delta)	12/16/21	2/8/22	12/14/21	NA	NA
211216_OWRF7_UT_A01290_220208	9289285	8408282	99.99980971	89.62	7535331	6448	98	97	41	2	27	3223.86	B.1.617.2	21J (Delta)	12/16/21	2/8/22	12/14/21	NA	NA
211216_PCWRF8_UT_A01290_220208	4996464	4506207	99.99991123	87.3	3934031	3274	97	95	38	3	24	5251.54	B.1.617.2	21J (Delta)	12/16/21	2/8/22	12/14/21	NA	NA
211216_PRWID25_UT_A01290_220208	8669528	7816735	99.99924521	72.89	5697520	2950	94	92	50	3	33	7522.75	AY.103	21J (Delta)	12/16/21	2/8/22	12/14/21	NA	NA
211216_PWWTP11_UT_A01290_220208	11088493	10005276	99.99986007	79.37	7941168	8459	100	98	42	3	28	2431.76	B.1.617.2	21J (Delta)	12/16/21	2/8/22	12/14/21	NA	NA
211216_ROOSCSD30_UT_A01290_220208	5820721	5245843	99.91135838	76.62	4015564	16	55	51	25	NA	19	49192.39	Unassigned	21J (Delta)	12/16/21	2/8/22	12/14/21	NA	NA
211216_SBWRDEC27_UT_A01290_220208	8084939	7298020	99.99982187	84.01	6131082	5838	99	98	73	6	50	2103.47	B.1.1	21J (Delta)	12/16/21	2/8/22	12/14/21	NA	NA
211216_SBWRDSC26_UT_A01290_220208	10656385	9545824	99.99931907	83.21	7943096	7861	98	96	52	7	39	3690.07	Unassigned	21K (Omicron)	12/16/21	2/8/22	12/14/21	NA	NA
211216_SDSDN16_UT_A01290_220208	9661427	8663692	99.99939979	82	7103940	7845	98	97	52	3	31	3013.78	B.1.617.2	21J (Delta)	12/16/21	2/8/22	12/14/21	NA	NA
211216_SDSDS15_UT_A01290_220208	8858095	7949539	99.99943393	82.28	6540480	8029	99	98	52	3	30	2150.29	B.1.617.2	21J (Delta)	12/16/21	2/8/22	12/14/21	NA	NA
211216_SGWWTP33_UT_A01290_220208	9256250	8324490	99.99978377	84.96	7072773	6945	99	98	43	3	27	1990.23	B.1.617.2	21J (Delta)	12/16/21	2/8/22	12/14/21	NA	NA
211216_SLCWRF14_UT_A01290_220208	7269258	6557987	99.9994968	59.41	3896379	1773	89	87	52	3	37	12867.94	B.1.617.2	21J (Delta)	12/16/21	2/8/22	12/14/21	NA	NA
211216_SQWRF12_UT_A01290_220208	11082916	9425140	99.99956499	39.95	3765052	3788	95	94	52	3	35	6243.73	B.1.617.2	21J (Delta)	12/16/21	2/8/22	12/14/21	NA	NA
211216_SVWRF3_UT_A01290_220208	11216729	9997177	99.99957988	92.5	9247799	8255	98	96	44	2	29	4317.44	B.1.617.2	21J (Delta)	12/16/21	2/8/22	12/14/21	NA	NA
211216_TOOELEWRF2_UT_A01290_220208	10821788	9605957	99.9997918	83.33	8004390	10679	99	98	50	3	36	1912.92	AY.107	21J (Delta)	12/16/21	2/8/22	12/14/21	NA	NA
211216_TSSD6_UT_A01290_220208	8657497	7680705	99.99983074	93.91	7213263	7655	99	98	45	3	31	2010.3	B.1.617.2	21J (Delta)	12/16/21	2/8/22	12/14/21	NA	NA
211216_TWWTP23_UT_A01290_220208	9248690	8276735	99.99868306	82.25	6807782	3781	98	96	55	3	33	3987.96	AY.44	21J (Delta)	12/16/21	2/8/22	12/14/21	NA	NA
211220_ACSSD32_UT_A01290_220107	9285453	8506740	96.90749923	73.64	6070702	1258	90	86	47	2	30	14032.51	AY.44	21J (Delta)	12/20/21	1/7/22	12/17/21	(ACSSD) Ash Creek SSD	ACSSD32
211220_AVWRF29_UT_A01290_220107	6848064	6040898	98.51310186	69.07	4110402	1552	93	86	52	3	33	14262.78	AY.102.2	21J (Delta)	12/20/21	1/7/22	12/17/21	(AVWRF) Ashley Valley WRF	AVWRF29
211220_BCSD20_UT_A01290_220107	3436838	3122041	97.02979557	55.26	1674023	256	89	79	36	2	27	20848.1	B.1.617.2	21J (Delta)	12/20/21	1/7/22	12/17/21	(BCSD) Brigham City SD	BCSD20
211220_CCRWWTF31_UT_A01290_220107	9417811	8578114	99.99965027	96.13	8245706	2475	93	86	42	2	26	13938.87	B.1.617.2	21J (Delta)	12/20/21	1/7/22	12/17/21	(CCRWWTF) Cedar City WWTF	CCRWWTF31
211220_CVWRF13_UT_A01290_220107	9629978	8819639	99.20545501	66.12	5785510	2117	94	88	43	4	31	11623.63	AY.102.2	21J (Delta)	12/20/21	1/7/22	12/17/21	(CVWRF) Central Valley WRF	CVWRF13
211220_CVWWTP28_UT_A01290_220107	7811826	7103909	99.41879886	68.31	4824826	1277	90	87	49	2	34	13263.33	AY.25	21J (Delta)	12/20/21	1/7/22	12/17/21	(CVWWTP) Coalville WWTP	CVWWTP28
211220_HCWWTP21_UT_A01290_220107	5080821	4582080	98.90246351	89.36	4049631	1142	90	84	47	2	35	16079.19	AY.43	21J (Delta)	12/20/21	1/7/22	12/17/21	(HCWWTP) Hyrum City WWTP	HCWWTP21
211220_JBSVPP5_UT_A01290_220107	11420785	9929357	99.16009667	85.35	8403844	6710	97	93	51	2	31	7039.66	B.1.617.2	21J (Delta)	12/20/21	1/7/22	12/17/21	(JBSVPP) Jordan Basin SVPP	JBSVPP5
211220_JBWRF4_UT_A01290_220107	8875975	8071491	99.99369385	85.37	6889942	4702	96	91	37	4	26	9255.42	AY.102.2	21J (Delta)	12/20/21	1/7/22	12/17/21	(JBWRF) Jordan Basin WRF	JBWRF4
211220_MWRF24_UT_A01290_220107	5818496	5255590	97.38862811	44.62	2283610	700	90	85	43	2	27	14811.72	AY.25	21J (Delta)	12/20/21	1/7/22	12/17/21	(MWRF) Moab WRF	MWRF24
211220_NDSD18_UT_A01290_220107	5721447	5226103	98.96251566	95.98	4963811	1013	90	83	36	2	24	16701.22	AY.23	21J (Delta)	12/20/21	1/7/22	12/17/21	(NDSD) North Davis SD	NDSD18
211220_OWRF7_UT_A01290_220107	7104116	6511345	98.26971233	91.3	5842259	2116	91	87	40	2	29	12510.87	B.1.617.2	21J (Delta)	12/20/21	1/7/22	12/17/21	(OWRF) Orem WRF	OWRF7
211220_PCWRF8_UT_A01290_220107	8950189	8212151	98.11183452	39.65	3194647	1586	95	89	42	4	29	11202.17	AY.102.2	21J (Delta)	12/20/21	1/7/22	12/17/21	(PCWRF) Provo City WRF	PCWRF8
211220_PRWID25_UT_A01290_220107	8435149	7664082	99.81790383	60.55	4632292	1387	92	87	49	2	26	13086.08	B.1.617.2	21J (Delta)	12/20/21	1/7/22	12/17/21	(PRWID) Price WID	PRWID25
211220_PWWTP11_UT_A01290_220107	8657368	7886398	98.83190019	51.47	4011500	1025	92	87	36	2	25	13226.54	AY.44	21J (Delta)	12/20/21	1/7/22	12/17/21	(PWWTP) Payson WWTP	PWWTP11
211220_ROOSCSD30_UT_A01290_220107	10630016	9735712	99.77859863	69.07	6709250	6074	95	89	40	2	26	10715	AY.32	21J (Delta)	12/20/21	1/7/22	12/17/21	(ROOSCSD) Roosevelt City SD	ROOSCSD30
211220_SDSDN16_UT_A01290_220107	7481224	6603720	99.55438753	65.73	4321438	2195	96	90	35	4	24	10235.48	AY.102.2	21J (Delta)	12/20/21	1/7/22	12/17/21	(SDSD_N) South Davis SD - North	SDSDN16
211220_SDSDS15_UT_A01290_220107	11664576	10598587	98.1526311	73.26	7621340	2701	96	89	45	2	29	10875.53	B.1.617.2	21J (Delta)	12/20/21	1/7/22	12/17/21	(SDSD_S) South Davis SD - South	SDSDS15
211220_SGWWTP33_UT_A01290_220107	9721227	8648525	99.60814127	88.84	7653470	3783	94	90	37	4	27	10339.18	AY.102.2	21J (Delta)	12/20/21	1/7/22	12/17/21	(SGWWTP) St George WWTP	SGWWTP33
211220_SLCWRF14_UT_A01290_220107	8241900	7440907	93.40381488	59.87	4161088	546	89	83	47	6	34	17366.87	AY.102.2	21A (Delta)	12/20/21	1/7/22	12/17/21	(SLCWRF) Salt Lake City WRF	SLCWRF14
211220_SQWRF12_UT_A01290_220107	8257523	7533874	99.95064956	82.41	6205366	3364	95	89	39	4	26	10630.9	AY.112	21J (Delta)	12/20/21	1/7/22	12/17/21	(SQWRF) Santaquin WRF	SQWRF12
211220_SVWRF3_UT_A01290_220107	14814537	13607615	98.19656861	80.27	10725949	8846	98	96	45	3	31	4117.47	AY.44	21J (Delta)	12/20/21	1/7/22	12/17/21	(SVWRF) South Valley WRF	SVWRF3
211220_SVWWTP9_UT_A01290_220107	7576763	6567948	99.35089316	74.2	4841688	2386	94	88	38	2	26	12005.89	B.1.617.2	21J (Delta)	12/20/21	1/7/22	12/17/21	(SVWWTP) Springville WWTP	SVWWTP9
211220_TOOELEWRF2_UT_A01290_220107	11050058	9961050	99.48718258	88.46	8766124	7980	96	91	46	2	28	9297.04	B.1.617.2	21J (Delta)	12/20/21	1/7/22	12/17/21	(TOOELEWRF) Tooele WRF	TOOELEWRF2
211220_TWWTP23_UT_A01290_220107	6338076	5847720	99.05532413	79.58	4609838	993	91	86	40	3	26	14370.28	AY.44	21J (Delta)	12/20/21	1/7/22	12/17/21	(TWWTP) Tremonton WWTP	TWWTP23
211228_AVWRF29_UT_A01290_220107	6699202	6145184	99.5598179	73.77	4513445	2960	97	91	40	4	28	8566.36	AY.102.2	21J (Delta)	12/28/21	1/7/22	12/23/21	(AVWRF) Ashley Valley WRF	AVWRF29
211228_BCSD20_UT_A01290_220107	8678616	8034184	99.59928725	44.7	3577125	1181	91	86	40	2	24	13681.36	B.1.617.2	21J (Delta)	12/28/21	1/7/22	12/23/21	(BCSD) Brigham City SD	BCSD20
211228_CCRWWTF31_UT_A01290_220107	7127468	6607978	99.9225179	18.85	1244891	250	88	81	41	4	27	19293.55	B.1.617.2	21J (Delta)	12/28/21	1/7/22	12/23/21	(CCRWWTF) Cedar City WWTF	CCRWWTF31
211228_CVWRF13_UT_A01290_220107	3425187	3140553	99.74714644	95.27	2984364	197	79	67	33	4	21	32820.44	None	20A	12/28/21	1/7/22	12/23/21	(CVWRF) Central Valley WRF	CVWRF13
211228_CWSD19_UT_A01290_220107	10205707	9380981	99.99898731	20.94	1964013	151	78	68	37	2	23	31880.81	None	21J (Delta)	12/28/21	1/7/22	12/23/21	(CWSD) Central Weber WSD	CWSD19
211228_HCWWTP21_UT_A01290_220107	9180994	8286732	99.97919566	13.87	1148840	183	87	76	44	7	29	23815.1	B.1	20A	12/28/21	1/7/22	12/23/21	(HCWWTP) Hyrum City WWTP	HCWWTP21
211228_JBSVPP5_UT_A01290_220107	5432507	5002759	99.99772126	86.42	4323187	485	89	81	42	4	30	19310.28	AY.102.2	21J (Delta)	12/28/21	1/7/22	12/23/21	(JBSVPP) Jordan Basin SVPP	JBSVPP5
211228_JBWRF4_UT_A01290_220107	710762	651490	99.91634561	76.21	496110	145	86	71	36	2	24	29034.85	AY.92	21J (Delta)	12/28/21	1/7/22	12/23/21	(JBWRF) Jordan Basin WRF	JBWRF4
211228_LCCWWTP22_UT_A01290_220107	5471007	5003158	96.85366722	67.5	3271037	513	89	79	46	7	29	21399.91	B.1.617.2	21A (Delta)	12/28/21	1/7/22	12/23/21	(LCCWWTP) Logan City WWTP	LCCWWTP22
211228_MWRF24_UT_A01290_220107	3067843	2821308	99.6636312	45.33	1274463	306	87	80	49	6	29	20493.7	None	20A	12/28/21	1/7/22	12/23/21	(MWRF) Moab WRF	MWRF24
211228_NDSD18_UT_A01290_220107	10331190	9547309	99.98053902	50	4773175	1211	91	85	54	2	33	14651.19	B.1.631	21J (Delta)	12/28/21	1/7/22	12/23/21	(NDSD) North Davis SD	NDSD18
211228_OWRF7_UT_A01290_220107	1173863	1083489	99.59030502	76.15	821750	260	90	78	37	2	22	21861.41	B.1.617.2	21J (Delta)	12/28/21	1/7/22	12/23/21	(OWRF) Orem WRF	OWRF7
211228_PCWRF8_UT_A01290_220107	5375034	4978425	99.81235029	75.4	3746658	332	83	76	48	2	31	24239.18	B.1.617.2	21J (Delta)	12/28/21	1/7/22	12/23/21	(PCWRF) Provo City WRF	PCWRF8
211228_PRWID25_UT_A01290_220107	10446430	9560813	99.99289809	15.37	1469281	574	81	76	44	2	30	24342.85	AY.44	21J (Delta)	12/28/21	1/7/22	12/23/21	(PRWID) Price WID	PRWID25
211228_PWWTP11_UT_A01290_220107	4379034	3976650	99.52449926	87.86	3477362	166	80	68	33	2	20	31633.34	None	21J (Delta)	12/28/21	1/7/22	12/23/21	(PWWTP) Payson WWTP	PWWTP11
211228_ROOSCSD30_UT_A01290_220107	6274944	5775469	98.73390369	18.44	1051725	281	93	85	44	2	27	15266.54	B.1.617.2	21J (Delta)	12/28/21	1/7/22	12/23/21	(ROOSCSD) Roosevelt City SD	ROOSCSD30
211228_SBWRDEC27_UT_A01290_220107	15309886	13757163	95.29312112	91.21	11957924	7145	96	93	41	5	29	7284.59	BA.1	21K (Omicron)	12/28/21	1/7/22	12/23/21	(SBWRD_EC) Snyderville Basin East Canyon	SBWRDEC27
211228_SBWRDSC26_UT_A01290_220107	11152837	10058348	99.36803738	84.14	8409248	8989	99	95	47	5	30	4770.19	None	20A	12/28/21	1/7/22	12/23/21	(SBWRD_SC) Snyderville Basin Silver Creek	SBWRDSC26
211228_SDSDN16_UT_A01290_220107	652706	603911	97.70065457	79.13	466867	120	87	75	35	3	22	25388.76	AY.92	21A (Delta)	12/28/21	1/7/22	12/23/21	(SDSD_N) South Davis SD - North	SDSDN16
211228_SDSDS15_UT_A01290_220107	5087648	4658404	94.40325485	65.55	2882471	889	88	83	62	5	45	16806.05	None	21A (Delta)	12/28/21	1/7/22	12/23/21	(SDSD_S) South Davis SD - South	SDSDS15
211228_SFWWTP10_UT_A01290_220107	8347565	7540611	99.89466371	77.94	5870649	644	87	77	34	2	25	23125.54	AY.43	21J (Delta)	12/28/21	1/7/22	12/23/21	(SFWWTP) Spanish Fork WWTP	SFWWTP10
211228_SGWWTP33_UT_A01290_220107	10810275	9875572	99.93931491	57.69	5693441	3139	96	89	35	2	22	11243.4	B.1.617.2	21J (Delta)	12/28/21	1/7/22	12/23/21	(SGWWTP) St George WWTP	SGWWTP33
211228_SLCWRF14_UT_A01290_220107	4501831	4144997	97.26713916	72.65	2929051	150	74	64	45	6	27	35743.43	None	20A	12/28/21	1/7/22	12/23/21	(SLCWRF) Salt Lake City WRF	SLCWRF14
211228_SVWRF3_UT_A01290_220107	7800550	6976891	99.45822573	89.92	6239942	1570	93	86	44	4	26	13583.3	AY.102.2	21J (Delta)	12/28/21	1/7/22	12/23/21	(SVWRF) South Valley WRF	SVWRF3
211228_SVWWTP9_UT_A01290_220107	979933	902173	99.07179665	92.42	826032	241	86	77	37	2	21	23185.74	B.1.617.2	21J (Delta)	12/28/21	1/7/22	12/23/21	(SVWWTP) Springville WWTP	SVWWTP9
211228_TOOELEWRF2_UT_A01290_220107	8849873	8119732	99.24668696	92.46	7451338	3681	95	88	35	2	23	12042.67	B.1.617.2	21J (Delta)	12/28/21	1/7/22	12/23/21	(TOOELEWRF) Tooele WRF	TOOELEWRF2
211228_TSSD6_UT_A01290_220107	2382661	2204303	98.2971488	72.1	1562347	374	91	82	35	3	23	17768.04	AY.43	21J (Delta)	12/28/21	1/7/22	12/23/21	(TSSD) Timpanogos SSD	TSSD6
211228_TWWTP23_UT_A01290_220107	3106947	2889635	99.60001869	35.1	1010079	409	93	85	44	2	26	14641.16	AY.44	21J (Delta)	12/28/21	1/7/22	12/23/21	(TWWTP) Tremonton WWTP	TWWTP23
211230_ACSSD32_UT_A01290_220107	7941037	7213113	97.92145222	86.44	6105374	1757	94	89	54	6	39	11486.1	None	20A	12/30/21	1/7/22	12/28/21	(ACSSD) Ash Creek SSD	ACSSD32
211230_AVWRF29_UT_A01290_220107	8804415	8036078	99.95146886	89.84	7216131	2304	94	90	59	4	39	9920.73	None	21A (Delta)	12/30/21	1/7/22	12/28/21	(AVWRF) Ashley Valley WRF	AVWRF29
211230_BCSD20_UT_A01290_220107	8271302	7542869	99.97636178	86.76	6542751	3516	95	88	52	6	35	11619.89	None	20A	12/30/21	1/7/22	12/28/21	(BCSD) Brigham City SD	BCSD20
211230_CCRWWTF31_UT_A01290_220107	12687309	11632945	99.38201375	92.32	10672634	5175	97	91	57	7	39	8556.04	None	20A	12/30/21	1/7/22	12/28/21	(CCRWWTF) Cedar City WWTF	CCRWWTF31
211230_CDSD17_UT_A01290_220107	10789072	9761389	99.84840272	86.83	8462846	3760	97	92	44	5	31	8479.11	None	20A	12/30/21	1/7/22	12/28/21	(CDSD) Central Davis SD	CDSD17
211230_CVWRF13_UT_A01290_220107	11930035	10733289	99.72273177	92.09	9856865	6130	97	92	55	6	36	8020.87	None	20A	12/30/21	1/7/22	12/28/21	(CVWRF) Central Valley WRF	CVWRF13
211230_CVWWTP28_UT_A01290_220107	6862003	6268083	99.58459389	91.68	5722721	3552	95	89	38	5	25	11245.28	BA.1	21K (Omicron)	12/30/21	1/7/22	12/28/21	(CVWWTP) Coalville WWTP	CVWWTP28
211230_HCWWTP21_UT_A01290_220107	6911521	6406702	99.99878252	65.84	4218032	1642	94	87	42	5	27	12994.61	B.1.1	20B	12/30/21	1/7/22	12/28/21	(HCWWTP) Hyrum City WWTP	HCWWTP21
211230_JBSVPP5_UT_A01290_220107	10692396	9447616	99.44389145	98.61	9264304	6278	97	92	52	6	36	7943.94	None	20A	12/30/21	1/7/22	12/28/21	(JBSVPP) Jordan Basin SVPP	JBSVPP5
211230_JBWRF4_UT_A01290_220107	8725313	7854277	99.61011052	99.18	7759473	2065	91	83	50	5	33	17384.9	None	20A	12/30/21	1/7/22	12/28/21	(JBWRF) Jordan Basin WRF	JBWRF4
211230_LCCWWTP22_UT_A01290_220107	8887930	8063378	99.946164	73.81	5948154	2731	96	90	45	6	31	10034.45	None	20B	12/30/21	1/7/22	12/28/21	(LCCWWTP) Logan City WWTP	LCCWWTP22
211230_MWRF24_UT_A01290_220107	10216045	9328821	99.23894992	86.75	8031285	4356	96	90	55	6	37	9753.49	None	20A	12/30/21	1/7/22	12/28/21	(MWRF) Moab WRF	MWRF24
211230_NDSD18_UT_A01290_220107	8648904	7858974	99.95569396	95.06	7467503	2617	94	91	57	6	37	9452.45	None	20A	12/30/21	1/7/22	12/28/21	(NDSD) North Davis SD	NDSD18
211230_OWRF7_UT_A01290_220107	9730874	8806987	99.65860061	97.7	8575463	6154	98	93	54	6	36	6713.05	None	20A	12/30/21	1/7/22	12/28/21	(OWRF) Orem WRF	OWRF7
211230_PRWID25_UT_A01290_220107	16068773	14818961	98.21612325	44.53	6480467	3939	97	92	53	5	34	7673.78	None	20A	12/30/21	1/7/22	12/28/21	(PRWID) Price WID	PRWID25
211230_PWWTP11_UT_A01290_220107	11852830	10844575	99.84425392	84.8	9181973	5766	95	90	55	7	37	9699.97	None	20A	12/30/21	1/7/22	12/28/21	(PWWTP) Payson WWTP	PWWTP11
211230_ROOSCSD30_UT_A01290_220107	5990424	5471793	95.44631897	23.22	1212560	105	75	69	38	3	26	31068.16	None	21J (Delta)	12/30/21	1/7/22	12/28/21	(ROOSCSD) Roosevelt City SD	ROOSCSD30
211230_SBWRDEC27_UT_A01290_220107	14018443	12692594	99.48263531	98.21	12401145	8027	98	92	44	5	32	7767.44	BA.1	21K (Omicron)	12/30/21	1/7/22	12/28/21	(SBWRD_EC) Snyderville Basin East Canyon	SBWRDEC27
211230_SBWRDSC26_UT_A01290_220107	10934152	10043397	99.53110486	96.23	9619829	11219	99	95	40	6	28	5467.63	BA.1	21K (Omicron)	12/30/21	1/7/22	12/28/21	(SBWRD_SC) Snyderville Basin Silver Creek	SBWRDSC26
211230_SDSDN16_UT_A01290_220107	10350136	9282918	99.92624087	91.23	8462179	4214	95	91	51	6	34	8890.52	None	20A	12/30/21	1/7/22	12/28/21	(SDSD_N) South Davis SD - North	SDSDN16
211230_SDSDS15_UT_A01290_220107	10122040	9285327	99.84610127	95.67	8869180	6536	98	93	65	5	45	6509.01	None	20A	12/30/21	1/7/22	12/28/21	(SDSD_S) South Davis SD - South	SDSDS15
211230_SFWWTP10_UT_A01290_220107	6439196	5785968	99.86201099	82.65	4775455	2047	95	89	58	6	40	10629.83	None	20A	12/30/21	1/7/22	12/28/21	(SFWWTP) Spanish Fork WWTP	SFWWTP10
211230_SGWWTP33_UT_A01290_220107	10102345	9244574	99.68916902	82.97	7645930	2465	95	91	52	5	36	9479.21	None	20A	12/30/21	1/7/22	12/28/21	(SGWWTP) St George WWTP	SGWWTP33
211230_SQWRF12_UT_A01290_220107	8684214	7921462	99.89235573	86.35	6832624	3322	95	89	46	4	28	10857.64	AY.102.2	21J (Delta)	12/30/21	1/7/22	12/28/21	(SQWRF) Santaquin WRF	SQWRF12
211230_SVWRF3_UT_A01290_220107	12394134	11235238	99.47077223	99.06	11071056	6113	96	92	51	6	35	7826.87	None	20A	12/30/21	1/7/22	12/28/21	(SVWRF) South Valley WRF	SVWRF3
211230_SVWWTP9_UT_A01290_220107	7794304	7093784	99.24687586	92.69	6525785	5391	96	93	56	6	38	7455.6	None	20A	12/30/21	1/7/22	12/28/21	(SVWWTP) Springville WWTP	SVWWTP9
211230_TOOELEWRF2_UT_A01290_220107	9464081	8714959	99.57975706	97.19	8434581	8615	96	91	42	6	31	9021.88	BA.1	21K (Omicron)	12/30/21	1/7/22	12/28/21	(TOOELEWRF) Tooele WRF	TOOELEWRF2
211230_TSSD6_UT_A01290_220107	12681113	11598843	98.72321748	94.26	10793666	12473	99	96	57	6	39	4449.95	None	20A	12/30/21	1/7/22	12/28/21	(TSSD) Timpanogos SSD	TSSD6
211230_TWWTP23_UT_A01290_220107	9562307	8683490	99.99716704	54.86	4763952	1094	88	85	52	8	35	15436.85	AY.113	21A (Delta)	12/30/21	1/7/22	12/28/21	(TWWTP) Tremonton WWTP	TWWTP23
220106_ACSSD32_UT_A01290_220117	9379451	8194756	99.99989017	95.11	7794100	5008	98	97	53	7	38	3201.63	BA.1	21K (Omicron)	1/6/22	1/17/22	1/4/22	(ACSSD) Ash Creek SSD	ACSSD32
220106_AVWRF29_UT_A01290_220117	4368601	3794112	99.99812868	84.98	3224357	3652	98	96	67	9	47	3792.64	None	20A	1/6/22	1/17/22	1/4/22	(AVWRF) Ashley Valley WRF	AVWRF29
220106_BCSD20_UT_A01290_220117	4444116	3889987	99.99951157	84.46	3285457	4457	99	98	55	7	38	2053.92	BA.1.1	21K (Omicron)	1/6/22	1/17/22	1/4/22	(BCSD) Brigham City SD	BCSD20
220106_CCRWWTF31_UT_A01290_220117	7488371	6552040	99.99986264	89.58	5869023	5631	98	96	51	7	38	3563.66	BA.1.1	21K (Omicron)	1/6/22	1/17/22	1/4/22	(CCRWWTF) Cedar City WWTF	CCRWWTF31
220106_CDSD17_UT_A01290_220117	9584976	8376896	99.99991644	89.54	7501032	8859	99	99	56	7	39	1160.54	BA.1	21K (Omicron)	1/6/22	1/17/22	1/4/22	(CDSD) Central Davis SD	CDSD17
220106_CVWRF13_UT_A01290_220117	9314490	8188581	99.99973133	86.02	7043467	9306	99	98	56	7	40	1713.23	BA.1.1	21K (Omicron)	1/6/22	1/17/22	1/4/22	(CVWRF) Central Valley WRF	CVWRF13
220106_CVWWTP28_UT_A01290_220117	4098532	3623148	99.9998896	88.24	3196977	4300	99	96	55	7	40	3774.47	BA.1.1	21K (Omicron)	1/6/22	1/17/22	1/4/22	(CVWWTP) Coalville WWTP	CVWWTP28
220106_CWSD19_UT_A01290_220117	9373253	8113359	99.99988907	89.67	7275297	10135	99	98	57	7	41	1625.42	BA.1	21K (Omicron)	1/6/22	1/17/22	1/4/22	(CWSD) Central Weber WSD	CWSD19
220106_HCWWTP21_UT_A01290_220117	7410657	6589884	99.99734441	70.25	4629498	4151	99	97	56	7	40	2635.45	BA.1	21K (Omicron)	1/6/22	1/17/22	1/4/22	(HCWWTP) Hyrum City WWTP	HCWWTP21
220106_JBSVPP5_UT_A01290_220117	9163612	7861139	99.99978375	91.14	7164755	8131	99	97	55	7	39	2565.22	BA.1	21K (Omicron)	1/6/22	1/17/22	1/4/22	(JBSVPP) Jordan Basin SVPP	JBSVPP5
220106_JBWRF4_UT_A01290_220117	12823130	11252968	99.99960899	93.62	10534835	12924	99	97	54	7	39	2545.92	BA.1	21K (Omicron)	1/6/22	1/17/22	1/4/22	(JBWRF) Jordan Basin WRF	JBWRF4
220106_LCCWWTP22_UT_A01290_220117	9326287	8207627	99.99814806	75.71	6213477	5989	99	97	55	7	39	2669.16	None	21K (Omicron)	1/6/22	1/17/22	1/4/22	(LCCWWTP) Logan City WWTP	LCCWWTP22
220106_MWRF24_UT_A01290_220117	9556571	8435323	99.9987908	90.99	7675142	2475	99	96	53	7	36	3957.71	BA.1.1	21K (Omicron)	1/6/22	1/17/22	1/4/22	(MWRF) Moab WRF	MWRF24
220106_NDSD18_UT_A01290_220117	10499635	9242295	99.99987016	84.34	7794777	9107	99	97	56	7	40	2525.84	BA.1	21K (Omicron)	1/6/22	1/17/22	1/4/22	(NDSD) North Davis SD	NDSD18
220106_OWRF7_UT_A01290_220117	11319444	9931922	99.99973822	87.27	8667495	10870	99	98	54	7	38	1839.83	BA.1.1	21K (Omicron)	1/6/22	1/17/22	1/4/22	(OWRF) Orem WRF	OWRF7
220106_PCWRF8_UT_A01290_220117	12749807	11203673	99.99963405	86.87	9732084	8206	98	97	51	7	38	2697.01	BA.1.1	21K (Omicron)	1/6/22	1/17/22	1/4/22	(PCWRF) Provo City WRF	PCWRF8
220106_PRWID25_UT_A01290_220117	5527520	4774171	99.99976959	86.18	4114580	3537	97	95	51	7	39	5031.11	BA.1	21K (Omicron)	1/6/22	1/17/22	1/4/22	(PRWID) Price WID	PRWID25
220106_PWWTP11_UT_A01290_220117	10616000	9258572	99.9999676	87.06	8060476	11264	98	97	73	10	52	3039.83	None	20A	1/6/22	1/17/22	1/4/22	(PWWTP) Payson WWTP	PWWTP11
220106_ROOSCSD30_UT_A01290_220117	4884812	4252936	99.9996473	89.12	3790012	4574	98	96	65	7	46	3609.42	None	21K (Omicron)	1/6/22	1/17/22	1/4/22	(ROOSCSD) Roosevelt City SD	ROOSCSD30
220106_SBWRDEC27_UT_A01290_220117	6849513	6013686	99.99971731	98.39	5917051	7922	98	98	54	7	39	2419.27	BA.1.1	21K (Omicron)	1/6/22	1/17/22	1/4/22	(SBWRD_EC) Snyderville Basin East Canyon	SBWRDEC27
220106_SBWRDSC26_UT_A01290_220117	7199522	6291555	99.99974569	90.02	5663932	5592	98	97	48	7	35	2978.08	BA.1.1	21K (Omicron)	1/6/22	1/17/22	1/4/22	(SBWRD_SC) Snyderville Basin Silver Creek	SBWRDSC26
220106_SDSDN16_UT_A01290_220117	8956107	7870666	99.99994918	88.04	6929372	8407	99	98	54	7	38	2428.58	BA.1.1	21K (Omicron)	1/6/22	1/17/22	1/4/22	(SDSD_N) South Davis SD - North	SDSDN16
220106_SDSDS15_UT_A01290_220117	9333861	8201836	99.99969519	96.03	7876413	8852	100	98	66	7	46	2207.36	B.1	20A	1/6/22	1/17/22	1/4/22	(SDSD_S) South Davis SD - South	SDSDS15
220106_SFWWTP10_UT_A01290_220117	9595976	8428036	99.99969151	84.46	7118368	8209	99	98	55	7	40	2260.87	BA.1	21K (Omicron)	1/6/22	1/17/22	1/4/22	(SFWWTP) Spanish Fork WWTP	SFWWTP10
220106_SGWWTP33_UT_A01290_220117	6710371	5793161	99.99853275	84.21	4878392	132	86	75	46	4	33	25382.07	B	20A	1/6/22	1/17/22	1/4/22	(SGWWTP) St George WWTP	SGWWTP33
220106_SLCWRF14_UT_A01290_220117	7873219	6859392	99.99965011	91.45	6273007	6249	98	97	48	7	35	2920.61	BA.1.1	21K (Omicron)	1/6/22	1/17/22	1/4/22	(SLCWRF) Salt Lake City WRF	SLCWRF14
220106_SQWRF12_UT_A01290_220117	13074654	11506960	99.99969584	90.68	10434953	12728	99	98	60	7	43	2434.78	BA.1	21K (Omicron)	1/6/22	1/17/22	1/4/22	(SQWRF) Santaquin WRF	SQWRF12
220106_SVWRF3_UT_A01290_220117	13424331	11817685	99.9998223	92.91	10980109	16316	99	99	53	7	39	1193.98	BA.1	21K (Omicron)	1/6/22	1/17/22	1/4/22	(SVWRF) South Valley WRF	SVWRF3
220106_SVWWTP9_UT_A01290_220117	9823764	8569024	99.99978994	88.18	7556292	10012	99	98	54	7	41	1705.69	B.1	20A	1/6/22	1/17/22	1/4/22	(SVWWTP) Springville WWTP	SVWWTP9
220106_TSSD6_UT_A01290_220117	8521271	7482368	99.99961242	89.32	6683117	8024	99	98	57	7	41	2033.85	BA.1.1	21K (Omicron)	1/6/22	1/17/22	1/4/22	(TSSD) Timpanogos SSD	TSSD6
220106_TWWTP23_UT_A01290_220117	8673332	7604145	99.99915835	81.6	6204655	5759	98	96	59	5	44	3528.07	None	20A	1/6/22	1/17/22	1/4/22	(TWWTP) Tremonton WWTP	TWWTP23
220110_CVWRF13_UT_A01290_220117	8564452	7530915	99.99985394	87.96	6623817	9302	99	98	53	7	37	1642.47	BA.1.1	21K (Omicron)	1/10/22	1/17/22	1/7/22	(CVWRF) Central Valley WRF	CVWRF13
220110_JBSVPP5_UT_A01290_220117	9061534	8001882	99.99971257	93.57	7487552	13029	99	98	51	7	38	1552.62	BA.1.1	21K (Omicron)	1/10/22	1/17/22	1/7/22	(JBSVPP) Jordan Basin SVPP	JBSVPP5
220110_JBWRF4_UT_A01290_220117	8655914	7226956	99.99975093	92.39	6676791	10506	99	99	56	7	40	1381.96	BA.1.1	21K (Omicron)	1/10/22	1/17/22	1/7/22	(JBWRF) Jordan Basin WRF	JBWRF4
220110_MAGWWTP1_UT_A01290_220117	8514619	7557301	99.99977505	92.04	6955707	10865	99	99	58	7	42	1261.5	BA.1.1	21K (Omicron)	1/10/22	1/17/22	1/7/22	(MAGWWTP) Magna WWTP	MAGWWTP1
220110_OWRF7_UT_A01290_220117	11270006	9992407	99.99985989	95.2	9512680	15411	99	99	53	7	37	1160.77	BA.1.1	21K (Omicron)	1/10/22	1/17/22	1/7/22	(OWRF) Orem WRF	OWRF7
220110_PCWRF8_UT_A01290_220117	9988242	8801743	99.99980686	85.79	7550781	10705	99	98	55	7	39	2302.16	BA.1.1	21K (Omicron)	1/10/22	1/17/22	1/7/22	(PCWRF) Provo City WRF	PCWRF8
220110_PWWTP11_UT_A01290_220117	1016913	901979	99.99988913	88.61	799282	984	97	94	54	8	39	6093.65	BA.1	21K (Omicron)	1/10/22	1/17/22	1/7/22	(PWWTP) Payson WWTP	PWWTP11
220110_SDSDS15_UT_A01290_220117	9179963	7970464	99.9996487	93.73	7470575	9022	98	97	54	7	40	3409.05	BA.1	21K (Omicron)	1/10/22	1/17/22	1/7/22	(SDSD_S) South Davis SD - South	SDSDS15
220110_SFWWTP10_UT_A01290_220117	8119713	6678523	99.99989519	83.44	5572421	7578	99	97	56	7	40	3134.41	BA.1.1	21K (Omicron)	1/10/22	1/17/22	1/7/22	(SFWWTP) Spanish Fork WWTP	SFWWTP10
220110_SLCWRF14_UT_A01290_220117	8658762	7639476	99.99969893	82.17	6277558	2117	96	88	48	7	33	11811.95	BA.1.1	21K (Omicron)	1/10/22	1/17/22	1/7/22	(SLCWRF) Salt Lake City WRF	SLCWRF14
220110_SQWRF12_UT_A01290_220117	10747493	9468870	99.99964093	73.87	6994370	10096	99	98	50	7	38	1793.54	BA.1.1	21K (Omicron)	1/10/22	1/17/22	1/7/22	(SQWRF) Santaquin WRF	SQWRF12
220110_SVWRF3_UT_A01290_220117	12267530	10812985	99.99977804	89.55	9682918	16400	99	99	56	7	39	1047.03	BA.1.1	21K (Omicron)	1/10/22	1/17/22	1/7/22	(SVWRF) South Valley WRF	SVWRF3
220110_SVWWTP9_UT_A01290_220117	9049283	8012008	99.99976286	86.91	6963532	8318	99	95	58	7	40	4568.56	BA.1	21K (Omicron)	1/10/22	1/17/22	1/7/22	(SVWWTP) Springville WWTP	SVWWTP9
220110_TOOELEWRF2_UT_A01290_220117	10910852	9612860	99.99993758	93.53	8990789	13993	99	99	51	7	38	1160.88	BA.1	21K (Omicron)	1/10/22	1/17/22	1/7/22	(TOOELEWRF) Tooele WRF	TOOELEWRF2
220110_TSSD6_UT_A01290_220117	10959584	9633778	99.99996886	93.48	9005403	14928	99	98	54	7	38	1542.58	BA.1.1	21K (Omicron)	1/10/22	1/17/22	1/7/22	(TSSD) Timpanogos SSD	TSSD6
220113_ACSSD32_UT_A01290_220208	7208908	6509658	99.99998464	89.81	5846619	6621	99	97	57	7	41	2692.85	Unassigned	21K (Omicron)	12/16/21	2/8/22	12/14/21	NA	NA
220113_AVWRF29_UT_A01290_220208	6376132	5405244	99.9999445	94.24	5093790	6586	98	97	53	7	37	2546.43	Unassigned	21K (Omicron)	12/16/21	2/8/22	12/14/21	NA	NA
220113_BCSD20_UT_A01290_220117	7613667	6705937	99.99974649	88.86	5958637	7668	98	97	51	7	37	3279.24	BA.1.1	21K (Omicron)	1/13/22	1/17/22	1/11/22	(BCSD) Brigham City SD	BCSD20
220113_CCRWWTF31_UT_A01290_220208	7755108	6954782	99.99998562	91.69	6376629	8069	98	97	49	7	36	2588.63	Unassigned	21K (Omicron)	12/16/21	2/8/22	12/14/21	NA	NA
220113_CDSD17_UT_A01290_220117	6830900	6028635	99.99975119	77.55	4675446	7221	99	98	53	7	38	1816.6	BA.1	21K (Omicron)	1/13/22	1/17/22	1/11/22	(CDSD) Central Davis SD	CDSD17
220113_CVWRF13_UT_A01290_220117	7846170	6827824	99.99992677	79.69	5440765	8525	99	97	56	7	40	2502.93	BA.1	21K (Omicron)	1/13/22	1/17/22	1/11/22	(CVWRF) Central Valley WRF	CVWRF13
220113_CVWWTP28_UT_A01290_220208	6834255	6000642	99.99920009	89.86	5392431	6599	98	96	55	7	38	3751.05	Unassigned	21K (Omicron)	12/16/21	2/8/22	12/14/21	NA	NA
220113_CWSD19_UT_A01290_220117	8676768	7624069	99.9998426	91.56	6980588	9468	98	97	49	7	36	2689.77	BA.1	21K (Omicron)	1/13/22	1/17/22	1/11/22	(CWSD) Central Weber WSD	CWSD19
220113_HCWWTP21_UT_A01290_220117	5505379	4556466	99.99771753	96.76	4408676	1258	88	75	41	6	24	24705.69	B.1.1	21K (Omicron)	1/13/22	1/17/22	1/11/22	(HCWWTP) Hyrum City WWTP	HCWWTP21
220113_JBSVPP5_UT_A01290_220117	10039961	8849244	99.99984179	84.34	7463509	10396	99	96	53	7	38	3523.51	BA.1	21K (Omicron)	1/13/22	1/17/22	1/11/22	(JBSVPP) Jordan Basin SVPP	JBSVPP5
220113_JBWRF4_UT_A01290_220117	10222659	8972089	99.99953188	90.64	8132183	6771	99	97	52	7	37	3416.43	BA.1.1	21K (Omicron)	1/13/22	1/17/22	1/11/22	(JBWRF) Jordan Basin WRF	JBWRF4
220113_LCCWWTP22_UT_A01290_220117	5661156	4960737	99.99887114	71.42	3543009	135	62	57	55	5	37	43185.92	None	21K (Omicron)	1/13/22	1/17/22	1/11/22	(LCCWWTP) Logan City WWTP	LCCWWTP22
220113_MAGWWTP1_UT_A01290_220117	8187086	7162436	99.99885514	83.75	5998317	7876	97	95	51	7	37	4927.41	BA.1	21K (Omicron)	1/13/22	1/17/22	1/11/22	(MAGWWTP) Magna WWTP	MAGWWTP1
220113_MWRF24_UT_A01290_220117	6670823	5899850	99.99930507	79.42	4685403	7127	98	95	46	7	34	5201.71	BA.1	21K (Omicron)	1/13/22	1/17/22	1/11/22	(MWRF) Moab WRF	MWRF24
220113_NDSD18_UT_A01290_220117	9349512	8091565	99.9998517	83.13	6726718	9528	99	98	52	7	36	1676.43	BA.1.1	21K (Omicron)	1/13/22	1/17/22	1/11/22	(NDSD) North Davis SD	NDSD18
220113_OWRF7_UT_A01290_220117	10173726	8955768	99.99988834	83.59	7486020	10492	99	98	55	7	39	2422.13	BA.1	21K (Omicron)	1/13/22	1/17/22	1/11/22	(OWRF) Orem WRF	OWRF7
220113_PCWRF8_UT_A01290_220117	7889690	6933764	99.99994231	89.93	6235413	9365	99	95	50	7	35	4718.09	BA.1.1	21K (Omicron)	1/13/22	1/17/22	1/11/22	(PCWRF) Provo City WRF	PCWRF8
220113_PRWID25_UT_A01290_220117	9623622	8446062	99.99990528	95.41	8058416	1133	65	58	39	5	27	41996.66	None	21K (Omicron)	1/13/22	1/17/22	1/11/22	(PRWID) Price WID	PRWID25
220113_PWWTP11_UT_A01290_220117	7739190	6565343	99.99996954	84.09	5521118	6392	99	97	54	7	38	3063.55	BA.1	21K (Omicron)	1/13/22	1/17/22	1/11/22	(PWWTP) Payson WWTP	PWWTP11
220113_ROOSCSD30_UT_A01290_220208	6940168	6271930	99.99995217	84.68	5311242	5558	98	97	54	7	37	2984.77	Unassigned	21K (Omicron)	12/16/21	2/8/22	12/14/21	NA	NA
220113_SBWRDEC27_UT_A01290_220208	10901207	9808180	99.99951061	91.21	8946442	5664	96	95	53	7	37	4611.01	Unassigned	21K (Omicron)	12/16/21	2/8/22	12/14/21	NA	NA
220113_SBWRDSC26_UT_A01290_220117	9394906	8278810	99.99989129	90.52	7494130	4963	62	57	38	5	27	43359.87	None	21K (Omicron)	1/13/22	1/17/22	1/11/22	(SBWRD_SC) Snyderville Basin Silver Creek	SBWRDSC26
220113_SDSDN16_UT_A01290_220117	8845808	7697415	99.9966872	88.04	6776697	5777	91	90	49	6	34	10416.6	BA.1	21K (Omicron)	1/13/22	1/17/22	1/11/22	(SDSD_N) South Davis SD - North	SDSDN16
220113_SDSDS15_UT_A01290_220117	9131505	7969389	99.99075211	93.22	7428301	8693	98	97	52	7	37	3413.08	BA.1	21K (Omicron)	1/13/22	1/17/22	1/11/22	(SDSD_S) South Davis SD - South	SDSDS15
220113_SFWWTP10_UT_A01290_220117	9294998	8188053	99.99973132	79.78	6532542	8515	99	97	54	7	38	2543.08	BA.1.1	21K (Omicron)	1/13/22	1/17/22	1/11/22	(SFWWTP) Spanish Fork WWTP	SFWWTP10
220113_SGWWTP33_UT_A01290_220208	5016839	4521399	100	98.02	4431794	2038	79	76	37	5	24	23727.17	Unassigned	21K (Omicron)	12/16/21	2/8/22	12/14/21	NA	NA
220113_SLCWRF14_UT_A01290_220117	8289756	7345537	99.99968688	89.54	6576883	8583	99	96	55	7	39	4232.04	BA.1.1	21K (Omicron)	1/13/22	1/17/22	1/11/22	(SLCWRF) Salt Lake City WRF	SLCWRF14
220113_SQWRF12_UT_A01290_220117	6663118	5852110	99.99757352	86.76	5076887	6222	99	96	52	7	37	3607.16	BA.1.1	21K (Omicron)	1/13/22	1/17/22	1/11/22	(SQWRF) Santaquin WRF	SQWRF12
220113_SVWRF3_UT_A01290_220117	8537227	7576432	99.9999472	87.83	6654657	8534	99	98	53	7	37	2124.39	BA.1.1	21K (Omicron)	1/13/22	1/17/22	1/11/22	(SVWRF) South Valley WRF	SVWRF3
220113_SVWWTP9_UT_A01290_220117	12389301	10869328	99.9998252	78.91	8576896	11057	99	98	55	7	38	2010.64	BA.1.1	21K (Omicron)	1/13/22	1/17/22	1/11/22	(SVWWTP) Springville WWTP	SVWWTP9
220113_TOOELEWRF2_UT_A01290_220117	7131404	6264377	99.99972862	88.53	5546131	6158	99	97	54	7	38	3154.48	BA.1	21K (Omicron)	1/13/22	1/17/22	1/11/22	(TOOELEWRF) Tooele WRF	TOOELEWRF2
220113_TSSD6_UT_A01290_220117	9391540	8272157	99.99990329	84.82	7016423	10503	99	97	53	7	38	2947.08	BA.1.1	21K (Omicron)	1/13/22	1/17/22	1/11/22	(TSSD) Timpanogos SSD	TSSD6
220113_TWWTP23_UT_A01290_220117	6501731	5240182	99.99950383	90.57	4746152	239	60	55	55	5	36	44523.98	None	21K (Omicron)	1/13/22	1/17/22	1/11/22	(TWWTP) Tremonton WWTP	TWWTP23
220118_ACSSD32_UT_A01290_220208	8464490	7397704	99.99983779	95.02	7029002	7877	98	97	49	7	35	2920.32	Unassigned	21K (Omicron)	12/16/21	2/8/22	12/14/21	NA	NA
220118_AVWRF29_UT_A01290_220208	5623123	5087478	99.9998231	87.58	4455726	5875	98	96	48	7	35	3593.78	Unassigned	21K (Omicron)	12/16/21	2/8/22	12/14/21	NA	NA
220118_BCSD20_UT_A01290_220208	10342975	9370887	99.99965852	92.6	8677306	10699	99	97	54	7	39	2753.89	Unassigned	21K (Omicron)	12/16/21	2/8/22	12/14/21	NA	NA
220118_CCRWWTF31_UT_A01290_220208	9945945	8816345	99.99986389	91.84	8097215	13731	99	98	52	7	38	1950.42	Unassigned	21K (Omicron)	12/16/21	2/8/22	12/14/21	NA	NA
220118_CDSD17_UT_A01290_220208	10205345	9097582	99.9997252	90.57	8239374	8519	98	96	51	7	38	3553.62	Unassigned	21K (Omicron)	12/16/21	2/8/22	12/14/21	NA	NA
220118_CVWRF13_UT_A01290_220208	9009923	7963317	99.9996735	78.27	6232890	3469	97	94	54	7	40	6456.79	Unassigned	21K (Omicron)	12/16/21	2/8/22	12/14/21	NA	NA
220118_CVWWTP28_UT_A01290_220208	9056202	8124983	99.99913846	90.19	7327725	12009	100	98	54	7	39	1793.18	Unassigned	21K (Omicron)	12/16/21	2/8/22	12/14/21	NA	NA
220118_CWSD19_UT_A01290_220208	9915732	8954883	99.99978783	87.57	7841345	7643	98	97	51	7	38	3225.7	Unassigned	21K (Omicron)	12/16/21	2/8/22	12/14/21	NA	NA
220118_HCWWTP21_UT_A01290_220208	7832483	6990466	99.99958515	84.21	5886398	8711	98	97	52	7	37	2901.12	Unassigned	21K (Omicron)	12/16/21	2/8/22	12/14/21	NA	NA
220118_JBSVPP5_UT_A01290_220208	7052808	6276389	99.99982474	94.82	5950961	7418	98	97	53	7	39	3118.62	Unassigned	21K (Omicron)	12/16/21	2/8/22	12/14/21	NA	NA
220118_JBWRF4_UT_A01290_220208	13640724	12045932	99.99990038	93.77	11295762	15778	99	98	56	7	39	1793	Unassigned	21K (Omicron)	12/16/21	2/8/22	12/14/21	NA	NA
220118_MWRF24_UT_A01290_220208	6684616	5938823	99.99912441	88.77	5271558	6967	97	97	51	7	36	2710.39	Unassigned	21K (Omicron)	12/16/21	2/8/22	12/14/21	NA	NA
220118_NDSD18_UT_A01290_220208	11069419	9951953	99.99984928	85	8459324	10033	98	97	48	7	35	3429.81	Unassigned	21K (Omicron)	12/16/21	2/8/22	12/14/21	NA	NA
220118_OWRF7_UT_A01290_220208	9154601	8244858	99.99984233	91.29	7526766	9834	98	96	51	7	38	3861.47	Unassigned	21K (Omicron)	12/16/21	2/8/22	12/14/21	NA	NA
220118_PCWRF8_UT_A01290_220208	11155718	10040289	99.99983068	86.08	8642345	5529	97	95	51	7	38	5169.82	Unassigned	21K (Omicron)	12/16/21	2/8/22	12/14/21	NA	NA
220118_PRWID25_UT_A01290_220208	6374412	5708988	99.99959713	84.16	4804730	8096	97	96	53	7	38	3519.1	Unassigned	21K (Omicron)	12/16/21	2/8/22	12/14/21	NA	NA
220118_PWWTP11_UT_A01290_220208	9425407	8479327	99.99977593	82.05	6957093	7715	97	97	50	7	37	3436.51	Unassigned	21K (Omicron)	12/16/21	2/8/22	12/14/21	NA	NA
220118_ROOSCSD30_UT_A01290_220208	11065873	9724158	99.99970177	92.62	9006449	12627	96	95	52	7	33	4728.12	Unassigned	21K (Omicron)	12/16/21	2/8/22	12/14/21	NA	NA
220118_SBWRDEC27_UT_A01290_220208	11283026	9375035	99.99982933	86.89	8146241	11489	97	97	58	7	42	3208.97	BA.1	21K (Omicron)	12/16/21	2/8/22	12/14/21	NA	NA
220118_SBWRDSC26_UT_A01290_220208	10179058	9148266	99.99983603	93.77	8578154	12120	99	98	64	7	45	2023.41	B.1.1	20A	12/16/21	2/8/22	12/14/21	NA	NA
220118_SDSDN16_UT_A01290_220208	8264205	7473819	99.99985282	87.05	6505777	7689	97	96	49	7	34	4487.65	BA.1	21K (Omicron)	12/16/21	2/8/22	12/14/21	NA	NA
220118_SDSDS15_UT_A01290_220208	786798	659453	99.99848359	80.63	531685	NA	13	7	2	1	1	92846.87	Unassigned	21K (Omicron)	12/16/21	2/8/22	12/14/21	NA	NA
220118_SFWWTP10_UT_A01290_220208	9707245	8715383	99.99971315	81.91	7138334	7141	98	97	52	7	39	3158.78	Unassigned	21K (Omicron)	12/16/21	2/8/22	12/14/21	NA	NA
220118_SGWWTP33_UT_A01290_220208	9081132	7552223	99.99988083	95.47	7209925	7865	99	97	53	7	38	2937.93	Unassigned	21K (Omicron)	12/16/21	2/8/22	12/14/21	NA	NA
220118_SLCWRF14_UT_A01290_220208	11543010	10437754	99.99981797	81.92	8550379	9077	98	97	49	8	34	3336.12	Unassigned	21K (Omicron)	12/16/21	2/8/22	12/14/21	NA	NA
220118_SQWRF12_UT_A01290_220208	10785129	9727452	99.99959907	89.56	8711755	10210	98	96	54	7	38	3627.24	Unassigned	21K (Omicron)	12/16/21	2/8/22	12/14/21	NA	NA
220118_SVWRF3_UT_A01290_220208	10188390	9202761	99.99984787	83.43	7678089	6463	98	97	52	7	38	2988.12	Unassigned	21K (Omicron)	12/16/21	2/8/22	12/14/21	NA	NA
220118_TOOELEWRF2_UT_A01290_220208	10174489	9192888	99.99992385	74.06	6808253	7923	98	96	52	7	37	3552.55	Unassigned	21K (Omicron)	12/16/21	2/8/22	12/14/21	NA	NA
220118_TSSD6_UT_A01290_220208	9509502	8577390	99.99983678	84.28	7229239	10069	98	98	51	7	38	2171.66	Unassigned	21K (Omicron)	12/16/21	2/8/22	12/14/21	NA	NA
220118_TWWTP23_UT_A01290_220208	9702515	7855333	99.99989816	96.87	7609514	8817	98	96	61	7	40	4242.93	Unassigned	21K (Omicron)	12/16/21	2/8/22	12/14/21	NA	NA
220120_ACSSD32_UT_A01290_220223	20238206	17690800	99.99995478	84.66	14976816	13683	97	97	49	7	36	3433.51	BA.1.1	21K (Omicron)	1/20/22	2/23/22	1/18/22	(ACSSD) Ash Creek SSD	ACSSD32
220120_AVWRF29_UT_A01290_220223	18204032	15955510	99.99983705	86.95	13872673	11518	98	97	49	7	35	3419.43	BA.1	21K (Omicron)	1/20/22	2/23/22	1/18/22	(AVWRF) Ashley Valley WRF	AVWRF29
220120_BCSD20_UT_A01290_220208	7189769	6242172	99.99964756	89	5555590	6264	99	97	55	7	38	2977.19	Unassigned	21K (Omicron)	12/16/21	2/8/22	12/14/21	NA	NA
220120_CCRWWTF31_UT_A01290_220223	30214430	26566434	99.99993225	88.32	23462582	29277	99	98	52	7	38	2024.22	BA.1	21K (Omicron)	1/20/22	2/23/22	1/18/22	(CCRWWTF) Cedar City WWTF	CCRWWTF31
220120_CDSD17_UT_A01290_220208	9392932	8391603	99.999857	91.47	7675689	7954	98	96	50	7	37	4052.2	Unassigned	21K (Omicron)	12/16/21	2/8/22	12/14/21	NA	NA
220120_CVWRF13_UT_A01290_220208	5678966	5121952	99.99978524	88.73	4544679	2133	96	91	50	6	37	8755.14	BA.1	21K (Omicron)	12/16/21	2/8/22	12/14/21	NA	NA
220120_CVWWTP28_UT_A01290_220223	6036290	5298954	99.99954708	61.96	3283348	2826	95	94	47	7	34	6368.38	BA.1	21K (Omicron)	1/20/22	2/23/22	1/18/22	(CVWWTP) Coalville WWTP	CVWWTP28
220120_CWSD19_UT_A01290_220208	9223683	8239245	99.99991504	87.91	7242946	7110	97	96	50	7	37	3814.62	Unassigned	21K (Omicron)	12/16/21	2/8/22	12/14/21	NA	NA
220120_HCWWTP21_UT_A01290_220208	8444452	7557677	99.99884885	90.3	6824240	5539	98	97	52	6	40	3412.06	Unassigned	21K (Omicron)	12/16/21	2/8/22	12/14/21	NA	NA
220120_JBSVPP5_UT_A01290_220208	9191316	8141694	99.99943501	90.71	7384943	10792	98	97	52	7	39	3429.81	Unassigned	21K (Omicron)	12/16/21	2/8/22	12/14/21	NA	NA
220120_JBWRF4_UT_A01290_220208	7600394	6865020	99.99983977	89.05	6113287	7974	98	97	52	7	37	2800.74	Unassigned	21K (Omicron)	12/16/21	2/8/22	12/14/21	NA	NA
220120_LCCWWTP22_UT_A01290_220208	10239223	9113502	99.99995611	72.7	6625849	8238	99	97	53	7	38	2545.66	Unassigned	21K (Omicron)	12/16/21	2/8/22	12/14/21	NA	NA
220120_MAGWWTP1_UT_A01290_220208	10609470	9456309	99.9997462	85.46	8080987	10363	99	97	51	7	37	3466.62	Unassigned	21K (Omicron)	12/16/21	2/8/22	12/14/21	NA	NA
220120_NDSD18_UT_A01290_220208	9285487	8333872	99.99958003	94.29	7857568	7028	97	95	51	7	38	4527.35	Unassigned	21K (Omicron)	12/16/21	2/8/22	12/14/21	NA	NA
220120_OWRF7_UT_A01290_220208	14447406	12851514	99.99992997	92.04	11828970	17558	99	97	51	7	38	2907.81	Unassigned	21K (Omicron)	12/16/21	2/8/22	12/14/21	NA	NA
220120_PCWRF8_UT_A01290_220208	11694240	10481409	99.99984735	90.96	9534100	12710	99	97	52	7	38	2531.77	Unassigned	21K (Omicron)	12/16/21	2/8/22	12/14/21	NA	NA
220120_PRWID25_UT_A01290_220208	10904735	9637479	99.99990661	92.22	8887356	10608	97	95	49	7	34	5487.7	Unassigned	21K (Omicron)	12/16/21	2/8/22	12/14/21	NA	NA
220120_PWWTP11_UT_A01290_220208	10545281	9403282	99.9997554	90.75	8533544	10407	98	97	51	7	37	3429.81	Unassigned	21K (Omicron)	12/16/21	2/8/22	12/14/21	NA	NA
220120_ROOSCSD30_UT_A01290_220223	15534608	13704322	99.99994162	78.98	10823543	12737	98	97	55	7	40	2503.18	BA.1	21K (Omicron)	1/20/22	2/23/22	1/18/22	(ROOSCSD) Roosevelt City SD	ROOSCSD30
220120_SBWRDEC27_UT_A01290_220223	31452816	27925904	99.99968488	91.28	25491495	30492	98	97	53	7	39	2767.55	BA.1	21K (Omicron)	1/20/22	2/23/22	1/18/22	(SBWRD_EC) Snyderville Basin East Canyon	SBWRDEC27
220120_SBWRDSC26_UT_A01290_220208	7396113	6567220	99.99981727	82.67	5429196	5916	98	96	53	7	37	3623.89	Unassigned	21K (Omicron)	12/16/21	2/8/22	12/14/21	NA	NA
220120_SDSDN16_UT_A01290_220208	10901773	9673724	99.99989663	88.27	8538682	10550	99	98	56	7	39	2178.35	Unassigned	21K (Omicron)	12/16/21	2/8/22	12/14/21	NA	NA
220120_SDSDS15_UT_A01290_220208	11127645	9934156	99.99980874	96.47	9582973	11471	99	98	56	7	40	2131.5	Unassigned	21K (Omicron)	12/16/21	2/8/22	12/14/21	NA	NA
220120_SGWWTP33_UT_A01290_220223	13769602	12041082	99.99993356	67.65	8145846	9060	97	96	50	7	37	3865.2	BA.1.1	21K (Omicron)	1/20/22	2/23/22	1/18/22	(SGWWTP) St George WWTP	SGWWTP33
220120_SLCWRF14_UT_A01290_220208	10675951	9594243	99.99973943	77.9	7473649	7472	97	96	56	7	37	3727.62	Unassigned	21K (Omicron)	12/16/21	2/8/22	12/14/21	NA	NA
220120_SQWRF12_UT_A01290_220208	8290465	7531268	99.99974772	92.48	6965136	7445	98	97	51	7	37	3459.93	Unassigned	21K (Omicron)	12/16/21	2/8/22	12/14/21	NA	NA
220120_SVWRF3_UT_A01290_220208	7641233	6906353	99.99981177	89.83	6204178	7125	99	97	50	7	37	2699.54	Unassigned	21K (Omicron)	12/16/21	2/8/22	12/14/21	NA	NA
220120_SVWWTP9_UT_A01290_220208	9063411	8070629	99.99988848	96.21	7764539	7912	99	97	54	7	38	2994.81	Unassigned	21K (Omicron)	12/16/21	2/8/22	12/14/21	NA	NA
220120_TOOELEWRF2_UT_A01290_220208	6785307	6044844	99.99993383	92.27	5577668	7863	98	97	57	7	41	2894.43	Unassigned	21K (Omicron)	12/16/21	2/8/22	12/14/21	NA	NA
220120_TSSD6_UT_A01290_220208	10503694	9157693	99.99993448	87.45	8007981	11434	98	98	53	7	40	2482.1	Unassigned	21K (Omicron)	12/16/21	2/8/22	12/14/21	NA	NA
220120_TWWTP23_UT_A01290_220208	10361882	9262200	99.99979487	79.43	7357263	7745	98	97	49	8	36	2836.97	Unassigned	21K (Omicron)	12/16/21	2/8/22	12/14/21	NA	NA
220124_ACSSD32_UT_A01290_220208	6574966	5926458	99.99996625	83.21	4931547	3975	98	95	51	7	38	4844.27	Unassigned	21K (Omicron)	12/16/21	2/8/22	12/14/21	NA	NA
220124_AVWRF29_UT_A01290_220208	11039170	9634275	99.9998962	80.82	7786533	8037	98	97	54	7	40	2546.68	Unassigned	21K (Omicron)	12/16/21	2/8/22	12/14/21	NA	NA
220124_BCSD20_UT_A01290_220208	7627634	6921928	99.99997111	81.4	5634691	6792	97	96	50	7	36	3546.93	Unassigned	21K (Omicron)	12/16/21	2/8/22	12/14/21	NA	NA
220124_CCRWWTF31_UT_A01290_220208	6560152	5341996	100	76.94	4110328	4358	97	96	49	7	35	3958.51	Unassigned	21K (Omicron)	12/16/21	2/8/22	12/14/21	NA	NA
220124_CDSD17_UT_A01290_220208	7278224	6578653	99.9999544	78.92	5191772	3376	98	95	52	7	39	4959.01	Unassigned	21K (Omicron)	12/16/21	2/8/22	12/14/21	NA	NA
220124_CVWRF13_UT_A01290_220208	9776554	8790271	99.99986349	83.01	7296828	7598	97	97	53	7	38	3276.22	BA.1	21K (Omicron)	12/16/21	2/8/22	12/14/21	NA	NA
220124_CVWWTP28_UT_A01290_220208	7235730	6521749	99.99955533	52.15	3400939	3589	95	94	50	7	35	5691.82	Unassigned	21K (Omicron)	12/16/21	2/8/22	12/14/21	NA	NA
220124_CWSD19_UT_A01290_220208	13247755	11943891	99.99955626	65.86	7866632	2658	96	91	43	6	30	8931.56	Unassigned	21K (Omicron)	12/16/21	2/8/22	12/14/21	NA	NA
220124_HCWWTP21_UT_A01290_220208	7345389	6651538	99.99998497	78.3	5208008	4595	98	96	50	7	37	3580.39	Unassigned	21K (Omicron)	12/16/21	2/8/22	12/14/21	NA	NA
220124_JBSVPP5_UT_A01290_220208	5837196	5157237	99.9998061	68.96	3556373	159	88	79	37	5	25	21041.89	Unassigned	21K (Omicron)	12/16/21	2/8/22	12/14/21	NA	NA
220124_JBWRF4_UT_A01290_220208	1309009	1177289	100	92.02	1083291	1025	96	92	47	6	33	8449.01	Unassigned	21K (Omicron)	12/16/21	2/8/22	12/14/21	NA	NA
220124_LCCWWTP22_UT_A01290_220208	5447740	4942212	99.99991906	75.95	3753467	3021	99	96	50	7	36	4061.42	Unassigned	21K (Omicron)	12/16/21	2/8/22	12/14/21	NA	NA
220124_MWRF24_UT_A01290_220208	5086396	4333261	99.99988461	82.75	3585590	397	94	87	50	6	30	13015.99	Unassigned	21K (Omicron)	12/16/21	2/8/22	12/14/21	NA	NA
220124_NDSD18_UT_A01290_220208	7474073	6766475	99.99992611	64.68	4376711	3753	98	97	49	7	37	3326.08	Unassigned	21K (Omicron)	12/16/21	2/8/22	12/14/21	NA	NA
220124_OWRF7_UT_A01290_220208	7739829	6898753	99.9999855	97.06	6696212	4730	98	95	52	7	36	4902.12	Unassigned	21K (Omicron)	12/16/21	2/8/22	12/14/21	NA	NA
220124_PCWRF8_UT_A01290_220208	7781981	6643616	99.99990969	78.24	5197963	360	89	78	40	5	29	22372.38	Unassigned	21K (Omicron)	12/16/21	2/8/22	12/14/21	NA	NA
220124_PRWID25_UT_A01290_220208	4588676	4119798	99.99995145	78.59	3237591	3585	98	97	51	7	38	3316.04	Unassigned	21K (Omicron)	12/16/21	2/8/22	12/14/21	NA	NA
220124_PWWTP11_UT_A01290_220208	18937600	17022980	99.99991188	88.68	15095389	15459	97	97	54	7	38	3429.81	Unassigned	21K (Omicron)	12/16/21	2/8/22	12/14/21	NA	NA
220124_ROOSCSD30_UT_A01290_220208	6017063	4410207	99.9999093	71.54	3154880	2004	97	94	53	7	37	6009.7	Unassigned	21K (Omicron)	12/16/21	2/8/22	12/14/21	NA	NA
220124_SBWRDEC27_UT_A01290_220208	18604463	16743175	99.99983277	90.27	15114735	19597	97	96	51	7	38	3858.12	Unassigned	21K (Omicron)	12/16/21	2/8/22	12/14/21	NA	NA
220124_SBWRDSC26_UT_A01290_220208	6137687	5561575	99.99998202	60.64	3372287	2538	96	94	50	7	37	5832.36	Unassigned	21K (Omicron)	12/16/21	2/8/22	12/14/21	NA	NA
220124_SDSDN16_UT_A01290_220208	6090051	5485951	99.99994531	74.04	4061983	2877	95	94	49	7	34	6371.09	Unassigned	21K (Omicron)	12/16/21	2/8/22	12/14/21	NA	NA
220124_SDSDS15_UT_A01290_220208	5669160	5121136	99.99992189	83.03	4252297	3222	96	94	50	7	35	5847.33	Unassigned	21K (Omicron)	12/16/21	2/8/22	12/14/21	NA	NA
220124_SFWWTP10_UT_A01290_220208	5987976	5360712	99.99975749	46.39	2486636	1419	94	91	48	6	34	8704.09	Unassigned	21K (Omicron)	12/16/21	2/8/22	12/14/21	NA	NA
220124_SGWWTP33_UT_A01290_220208	6810679	6147802	99.9999512	89.52	5503735	2382	97	93	50	7	38	6915.12	Unassigned	21K (Omicron)	12/16/21	2/8/22	12/14/21	NA	NA
220124_SLCWRF14_UT_A01290_220208	5862959	5299395	99.99994339	63.24	3351361	1391	94	90	45	5	32	10375.62	Unassigned	21K (Omicron)	12/16/21	2/8/22	12/14/21	NA	NA
220124_SQWRF12_UT_A01290_220208	13346726	11522566	99.99981775	93.25	10744484	12299	99	97	57	7	39	3382.97	Unassigned	21K (Omicron)	12/16/21	2/8/22	12/14/21	NA	NA
220124_SVWRF3_UT_A01290_220208	6608637	5911344	99.99991542	80.49	4757884	5480	97	96	50	7	36	4273.05	Unassigned	21K (Omicron)	12/16/21	2/8/22	12/14/21	NA	NA
220124_SVWWTP9_UT_A01290_220208	5615085	5067527	99.99996053	70.9	3593122	2984	97	94	49	7	34	6501.59	Unassigned	21K (Omicron)	12/16/21	2/8/22	12/14/21	NA	NA
220124_TOOELEWRF2_UT_A01290_220208	7525942	5689073	100	82.02	4666001	6269	98	96	52	7	39	3616.11	Unassigned	21K (Omicron)	12/16/21	2/8/22	12/14/21	NA	NA
220124_TSSD6_UT_A01290_220208	5487969	4950708	99.9999394	74.46	3686187	2281	97	93	49	7	35	6551.84	Unassigned	21K (Omicron)	12/16/21	2/8/22	12/14/21	NA	NA
220124_TWWTP23_UT_A01290_220208	6264952	5655521	99.99989391	72.44	4096699	2263	96	92	46	7	34	7508.78	Unassigned	21K (Omicron)	12/16/21	2/8/22	12/14/21	NA	NA
220127_ACSSD32_UT_A01290_220208	4759623	4322292	99.99995373	79.2	3423102	2926	97	95	51	7	37	4885.39	Unassigned	21K (Omicron)	12/16/21	2/8/22	12/14/21	NA	NA
220127_BCSD20_UT_A01290_220208	12793784	11317165	99.99972608	85.32	9655920	12369	98	97	57	7	42	3235.74	Unassigned	21K (Omicron)	12/16/21	2/8/22	12/14/21	NA	NA
220127_CCRWWTF31_UT_A01290_220208	8818993	7840771	99.99994898	79.48	6231852	5391	98	96	52	7	38	4467.12	Unassigned	21K (Omicron)	12/16/21	2/8/22	12/14/21	NA	NA
220127_CDSD17_UT_A01290_220208	7613738	6858191	99.99988335	85.71	5877909	6612	97	96	52	7	38	4058.08	Unassigned	21K (Omicron)	12/16/21	2/8/22	12/14/21	NA	NA
220127_CVWRF13_UT_A01290_220208	6308857	5673660	99.99987662	71.16	4037342	5234	96	95	48	7	33	5253.47	Unassigned	21K (Omicron)	12/16/21	2/8/22	12/14/21	NA	NA
220127_CVWWTP28_UT_A01290_220208	16674946	14133069	99.99470037	55.84	7891817	7159	96	94	54	7	39	5818.97	Unassigned	21K (Omicron)	12/16/21	2/8/22	12/14/21	NA	NA
220127_CWSD19_UT_A01290_220208	6706068	6074614	99.99990123	54.85	3332146	473	93	79	48	5	36	20980.8	Unassigned	21K (Omicron)	12/16/21	2/8/22	12/14/21	NA	NA
220127_HCWWTP21_UT_A01290_220208	5762517	5127599	99.99771823	64.97	3331554	3377	96	94	51	7	36	5634.93	Unassigned	21K (Omicron)	12/16/21	2/8/22	12/14/21	NA	NA
220127_JBSVPP5_UT_A01290_220208	11911500	10589531	99.9999339	80.59	8533897	2396	98	91	51	6	38	8664.68	Unassigned	21K (Omicron)	12/16/21	2/8/22	12/14/21	NA	NA
220127_JBWRF4_UT_A01290_220208	13488103	11351030	99.99992952	83.86	9519374	10785	97	97	56	7	40	3423.12	Unassigned	21K (Omicron)	12/16/21	2/8/22	12/14/21	NA	NA
220127_LCCWWTP22_UT_A01290_220208	5158705	4641016	99.99982762	74	3434322	2853	97	95	50	7	34	4613.43	Unassigned	21K (Omicron)	12/16/21	2/8/22	12/14/21	NA	NA
220127_MWRF24_UT_A01290_220208	12407265	11174258	99.99906929	62.66	7001432	7864	98	97	51	7	38	3205.62	Unassigned	21K (Omicron)	12/16/21	2/8/22	12/14/21	NA	NA
220127_NDSD18_UT_A01290_220208	4280255	3852788	99.99994809	83	3197793	2012	96	93	50	6	35	7094.36	Unassigned	21K (Omicron)	12/16/21	2/8/22	12/14/21	NA	NA
220127_OWRF7_UT_A01290_220208	10059508	9105396	99.99986821	84.35	7680628	8177	98	97	50	7	37	3000.6	Unassigned	21K (Omicron)	12/16/21	2/8/22	12/14/21	NA	NA
220127_PCWRF8_UT_A01290_220208	7465189	5997618	99.99991663	62.81	3766911	2944	97	95	57	7	40	5330.43	Unassigned	21K (Omicron)	12/16/21	2/8/22	12/14/21	NA	NA
220127_PRWID25_UT_A01290_220208	4049207	3685151	99.99989146	85.42	3147966	2835	97	95	52	7	39	5059.39	Unassigned	21K (Omicron)	12/16/21	2/8/22	12/14/21	NA	NA
220127_PWWTP11_UT_A01290_220208	6064465	5316963	100	79.24	4213406	3676	96	93	47	7	34	6511.63	Unassigned	21K (Omicron)	12/16/21	2/8/22	12/14/21	NA	NA
220127_ROOSCSD30_UT_A01290_220208	11475048	10062174	99.99980124	87.42	8796222	9632	98	98	57	7	39	2419.52	Unassigned	21K (Omicron)	12/16/21	2/8/22	12/14/21	NA	NA
220127_SBWRDEC27_UT_A01290_220208	5872757	5311651	99.99958582	90.6	4812531	3650	97	95	52	7	37	4760.63	Unassigned	21K (Omicron)	12/16/21	2/8/22	12/14/21	NA	NA
220127_SBWRDSC26_UT_A01290_220208	4819201	4285543	99.99978999	76.96	3298134	357	95	85	41	6	29	14893.76	BA.1	21K (Omicron)	12/16/21	2/8/22	12/14/21	NA	NA
220127_SDSDN16_UT_A01290_220208	7871484	7087799	99.99997178	85.4	6053305	6868	99	97	50	7	35	3312.7	Unassigned	21K (Omicron)	12/16/21	2/8/22	12/14/21	NA	NA
220127_SDSDS15_UT_A01290_220208	7356136	6354889	99.99965381	87.75	5576385	8213	96	95	47	7	35	5394.01	Unassigned	21K (Omicron)	12/16/21	2/8/22	12/14/21	NA	NA
220127_SFWWTP10_UT_A01290_220208	6040942	5057851	99.99996046	76.46	3867059	2799	97	95	49	7	37	4905.47	Unassigned	21K (Omicron)	12/16/21	2/8/22	12/14/21	NA	NA
220127_SGWWTP33_UT_A01290_220208	4592851	4155424	100	83.71	3478430	3010	97	94	50	5	37	5980.53	Unassigned	21K (Omicron)	12/16/21	2/8/22	12/14/21	NA	NA
220127_SLCWRF14_UT_A01290_220208	7538670	6631563	99.99971349	65.33	4332636	3970	95	95	54	7	35	4888.74	Unassigned	21K (Omicron)	12/16/21	2/8/22	12/14/21	NA	NA
220127_SQWRF12_UT_A01290_220208	14665840	13205252	99.99976524	77.52	10237097	15994	98	97	54	7	39	3028.28	Unassigned	21K (Omicron)	12/16/21	2/8/22	12/14/21	NA	NA
220127_SVWRF3_UT_A01290_220208	23599705	21153428	99.99963599	77.33	16357132	23735	98	97	52	7	38	3101.89	Unassigned	21K (Omicron)	12/16/21	2/8/22	12/14/21	NA	NA
220127_TOOELEWRF2_UT_A01290_220208	4025418	3546242	100	81.3	2883055	2081	96	93	52	8	39	6760.55	Unassigned	21K (Omicron)	12/16/21	2/8/22	12/14/21	NA	NA
220127_TSSD6_UT_A01290_220208	4852586	4403647	100	72.16	3177786	3067	97	95	50	7	37	5052.7	Unassigned	21K (Omicron)	12/16/21	2/8/22	12/14/21	NA	NA
220127_TWWTP23_UT_A01290_220208	10356008	9384818	99.99958444	80.23	7529834	6747	97	95	54	7	36	4811.78	Unassigned	21K (Omicron)	12/16/21	2/8/22	12/14/21	NA	NA
220131_ACSSD32_UT_A01290_220208	12270318	11072578	99.99997291	92.84	10280136	10666	96	96	51	7	37	4087.78	Unassigned	21K (Omicron)	12/16/21	2/8/22	12/14/21	NA	NA
220131_AVWRF29_UT_A01290_220208	9593212	8617607	99.99980273	88.53	7628942	10255	98	97	55	7	40	3433.16	Unassigned	21K (Omicron)	12/16/21	2/8/22	12/14/21	NA	NA
220131_BCSD20_UT_A01290_220208	12292080	11039542	99.99943838	71.63	7907814	11324	98	97	56	7	39	3352.85	Unassigned	21K (Omicron)	12/16/21	2/8/22	12/14/21	NA	NA
220131_CCRWWTF31_UT_A01290_220208	7112119	6348832	99.99995275	92.24	5856094	5768	97	96	52	7	39	4470.47	Unassigned	21K (Omicron)	12/16/21	2/8/22	12/14/21	NA	NA
220131_CDSD17_UT_A01290_220208	10652772	9604559	99.99988547	74.53	7157919	6356	99	97	54	7	39	2873.49	Unassigned	21K (Omicron)	12/16/21	2/8/22	12/14/21	NA	NA
220131_CVWRF13_UT_A01290_220208	16916543	15282518	99.99979061	78.68	12023624	11597	97	97	55	7	39	3185.54	Unassigned	21K (Omicron)	12/16/21	2/8/22	12/14/21	NA	NA
220131_CVWWTP28_UT_A01290_220208	6101605	5167735	99.99955493	74.95	3873446	4304	96	94	50	7	35	5721.93	Unassigned	21K (Omicron)	12/16/21	2/8/22	12/14/21	NA	NA
220131_CWSD19_UT_A01290_220208	11288347	10265521	99.99980517	76.65	7868190	8723	97	95	49	7	35	5404.05	Unassigned	21K (Omicron)	12/16/21	2/8/22	12/14/21	NA	NA
220131_HCWWTP21_UT_A01290_220208	10671437	9221104	99.99952283	47.43	4373791	4374	95	92	51	7	38	8087.67	Unassigned	21K (Omicron)	12/16/21	2/8/22	12/14/21	NA	NA
220131_JBSVPP5_UT_A01290_220208	4536318	4078808	99.99987742	92.07	3755266	4211	97	95	53	9	37	5156.43	Unassigned	21K (Omicron)	12/16/21	2/8/22	12/14/21	NA	NA
220131_LCCWWTP22_UT_A01290_220208	6823142	6173198	99.99980561	63.92	3945976	3282	98	96	53	7	38	3714.24	Unassigned	21K (Omicron)	12/16/21	2/8/22	12/14/21	NA	NA
220131_MWRF24_UT_A01290_220208	9983456	8887011	99.99947114	83.5	7421044	8877	97	95	48	7	34	5343.82	Unassigned	21K (Omicron)	12/16/21	2/8/22	12/14/21	NA	NA
220131_NDSD18_UT_A01290_220208	9752441	8376939	99.99965381	80.11	6710915	715	90	80	41	6	27	20274.97	Unassigned	21K (Omicron)	12/16/21	2/8/22	12/14/21	NA	NA
220131_OWRF7_UT_A01290_220208	14303290	12843705	99.9998365	84.43	10844256	10018	98	96	55	7	38	3630.58	Unassigned	21K (Omicron)	12/16/21	2/8/22	12/14/21	NA	NA
220131_PCWRF8_UT_A01290_220208	10098001	8954051	99.99985481	64.66	5789920	4410	98	95	54	7	39	5154.88	Unassigned	21K (Omicron)	12/16/21	2/8/22	12/14/21	NA	NA
220131_PRWID25_UT_A01290_220208	10081620	8935434	99.99985451	91.1	8140519	10915	98	96	50	7	37	3821.32	Unassigned	21K (Omicron)	12/16/21	2/8/22	12/14/21	NA	NA
220131_PWWTP11_UT_A01290_220208	9148832	8284130	99.99996379	80.37	6657947	6949	97	96	50	7	37	4116.19	BA.1.1	21K (Omicron)	12/16/21	2/8/22	12/14/21	NA	NA
220131_ROOSCSD30_UT_A01290_220208	8722425	7156853	99.99986027	92.44	6615942	6983	96	94	52	7	37	5583.06	Unassigned	21K (Omicron)	12/16/21	2/8/22	12/14/21	NA	NA
220131_SBWRDEC27_UT_A01290_220208	8876954	7962920	99.99971116	89.59	7133590	8156	97	97	55	7	40	3282.58	BA.1.1	21K (Omicron)	12/16/21	2/8/22	12/14/21	NA	NA
220131_SBWRDSC26_UT_A01290_220208	11474426	10259227	99.99958087	82.26	8439520	9477	99	96	52	7	39	3858.12	Unassigned	21K (Omicron)	12/16/21	2/8/22	12/14/21	NA	NA
220131_SDSDN16_UT_A01290_220208	13488484	12095713	99.99980158	85.22	10308494	9992	97	95	49	7	36	4912.16	Unassigned	21K (Omicron)	12/16/21	2/8/22	12/14/21	NA	NA
220131_SDSDS15_UT_A01290_220208	6738104	6052365	99.99975216	82.98	5022451	3702	97	95	50	7	35	5261.93	Unassigned	21K (Omicron)	12/16/21	2/8/22	12/14/21	NA	NA
220131_SFWWTP10_UT_A01290_220208	11941651	10361335	99.999585	64.42	6675056	6501	97	97	55	7	39	3480.01	Unassigned	21K (Omicron)	12/16/21	2/8/22	12/14/21	NA	NA
220131_SGWWTP33_UT_A01290_220208	12356191	11035534	99.99989126	89.73	9901888	8235	97	96	52	7	39	4135.85	Unassigned	21K (Omicron)	12/16/21	2/8/22	12/14/21	NA	NA
220131_SLCWRF14_UT_A01290_220208	7817840	6386032	99.99996868	79.82	5097632	2535	95	91	55	7	36	8803.75	Unassigned	21K (Omicron)	12/16/21	2/8/22	12/14/21	NA	NA
220131_SQWRF12_UT_A01290_220208	3495262	3065221	99.99944539	90.61	2777375	4120	98	97	52	7	37	3408.71	Unassigned	21K (Omicron)	12/16/21	2/8/22	12/14/21	NA	NA
220131_SVWRF3_UT_A01290_220208	4774292	4329700	99.99988452	44.35	1920296	1212	96	92	47	8	34	7984.08	Unassigned	21K (Omicron)	12/16/21	2/8/22	12/14/21	NA	NA
220131_SVWWTP9_UT_A01290_220208	11899343	10708866	99.9997292	86.32	9244118	7429	98	97	52	7	38	2593.27	Unassigned	21K (Omicron)	12/16/21	2/8/22	12/14/21	NA	NA
220131_TOOELEWRF2_UT_A01290_220208	13897427	12511027	99.99978419	93.22	11662745	11247	99	97	57	7	38	2757.24	Unassigned	21K (Omicron)	12/16/21	2/8/22	12/14/21	NA	NA
220131_TSSD6_UT_A01290_220208	15460312	13859734	99.99992063	80.04	11093957	10435	98	97	53	7	38	3242.43	Unassigned	21K (Omicron)	12/16/21	2/8/22	12/14/21	NA	NA
220131_TWWTP23_UT_A01290_220208	12335016	11172556	99.99888119	73.14	8171385	6249	97	95	52	7	38	4874.38	Unassigned	21K (Omicron)	12/16/21	2/8/22	12/14/21	NA	NA
220203_ACSSD32_UT_A01290_220223	9175266	7944226	99.99972307	38.82	3083880	854	96	91	50	4	37	8568.56	BA.1	21K (Omicron)	2/3/22	2/23/22	2/1/22	(ACSSD) Ash Creek SSD	ACSSD32
220203_AVWRF29_UT_A01290_220223	16370934	14323082	99.99981847	43.95	6294539	5798	97	95	53	7	39	4586.08	BA.1	21K (Omicron)	2/3/22	2/23/22	2/1/22	(AVWRF) Ashley Valley WRF	AVWRF29
220203_BCSD20_UT_A01290_220223	22172800	17829264	99.99977565	44.96	8016629	5728	97	95	49	7	36	4745.33	BA.1	21K (Omicron)	2/3/22	2/23/22	2/1/22	(BCSD) Brigham City SD	BCSD20
220203_CCRWWTF31_UT_A01290_220223	12148832	10449772	99.99996172	29.72	3105690	1137	97	92	47	6	34	7911.12	BA.1.1	21K (Omicron)	2/3/22	2/23/22	2/1/22	(CCRWWTF) Cedar City WWTF	CCRWWTF31
220203_CDSD17_UT_A01290_220223	10321376	8706238	99.99986217	36.66	3192109	2140	97	95	50	7	36	5441.95	BA.1	21K (Omicron)	2/3/22	2/23/22	2/1/22	(CDSD) Central Davis SD	CDSD17
220203_CVWRF13_UT_A01290_220223	11791644	10413884	99.99984636	78.62	8187620	4269	94	92	52	7	35	8024.9	BA.1	21K (Omicron)	2/3/22	2/23/22	2/1/22	(CVWRF) Central Valley WRF	CVWRF13
220203_CVWWTP28_UT_A01290_220223	18997848	16002730	99.99988752	6.53	1045052	149	88	79	49	5	35	21392.25	BA.1.1	21K (Omicron)	2/3/22	2/23/22	2/1/22	(CVWWTP) Coalville WWTP	CVWWTP28
220203_CWSD19_UT_A01290_220223	17024974	14525686	99.99983478	22.83	3316805	1847	95	93	49	7	36	6776.65	BA.1.1	21K (Omicron)	2/3/22	2/23/22	2/1/22	(CWSD) Central Weber WSD	CWSD19
220203_HCWWTP21_UT_A01290_220223	14182394	12369740	99.99941793	27.53	3405793	1034	95	90	43	5	30	9882.57	BA.1.1	21K (Omicron)	2/3/22	2/23/22	2/1/22	(HCWWTP) Hyrum City WWTP	HCWWTP21
220203_JBSVPP5_UT_A01290_220223	19158760	16747640	99.99973728	54.98	9207616	4665	96	95	50	7	36	5178.59	BA.1	21K (Omicron)	2/3/22	2/23/22	2/1/22	(JBSVPP) Jordan Basin SVPP	JBSVPP5
220203_JBWRF4_UT_A01290_220223	23572888	20843498	99.9997985	65.21	13591632	9164	96	96	51	7	38	4304.78	BA.1.1	21K (Omicron)	2/3/22	2/23/22	2/1/22	(JBWRF) Jordan Basin WRF	JBWRF4
220203_LCCWWTP22_UT_A01290_220223	19107356	15770816	99.99973369	10.85	1711485	945	95	90	44	7	33	9721.99	BA.1.1	21K (Omicron)	2/3/22	2/23/22	2/1/22	(LCCWWTP) Logan City WWTP	LCCWWTP22
220203_MWRF24_UT_A01290_220223	11397746	9453870	99.99964036	26.99	2551139	1244	95	92	47	6	33	8366.24	BA.1.1	21K (Omicron)	2/3/22	2/23/22	2/1/22	(MWRF) Moab WRF	MWRF24
220203_NDSD18_UT_A01290_220223	8054088	7067500	99.99985851	49.43	3493711	1393	96	94	50	7	36	6150.86	BA.1.1	21K (Omicron)	2/3/22	2/23/22	2/1/22	(NDSD) North Davis SD	NDSD18
220203_OWRF7_UT_A01290_220223	13193896	11284660	99.99992911	49.57	5593290	3066	95	93	47	7	34	6632.76	BA.1.1	21K (Omicron)	2/3/22	2/23/22	2/1/22	(OWRF) Orem WRF	OWRF7
220203_PCWRF8_UT_A01290_220223	11381204	9403714	99.9999362	36.78	3458891	2040	96	93	50	6	35	7344.08	BA.1.1	21K (Omicron)	2/3/22	2/23/22	2/1/22	(PCWRF) Provo City WRF	PCWRF8
220203_PRWID25_UT_A01290_220223	12805036	9486018	99.99976808	30.97	2937796	1970	96	94	50	7	38	5570.24	BA.1.1	21K (Omicron)	2/3/22	2/23/22	2/1/22	(PRWID) Price WID	PRWID25
220203_PWWTP11_UT_A01290_220223	62565196	56469686	99.99965999	80.34	45369857	53988	98	98	52	7	39	2067.93	BA.1.1	21K (Omicron)	2/3/22	2/23/22	2/1/22	(PWWTP) Payson WWTP	PWWTP11
220203_ROOSCSD30_UT_A01290_220223	12038682	10427686	99.99986574	54.4	5673140	3227	96	95	50	7	36	5177.03	BA.1.1	21K (Omicron)	2/3/22	2/23/22	2/1/22	(ROOSCSD) Roosevelt City SD	ROOSCSD30
220203_SBWRDEC27_UT_A01290_220223	13552958	11701718	99.99972654	51.3	6003077	4981	97	96	49	7	36	4298.2	BA.1.1	21K (Omicron)	2/3/22	2/23/22	2/1/22	(SBWRD_EC) Snyderville Basin East Canyon	SBWRDEC27
220203_SBWRDSC26_UT_A01290_220223	11936926	10417624	99.99986561	57.47	5987303	2072	95	93	47	7	34	6709.72	BA.1.1	21K (Omicron)	2/3/22	2/23/22	2/1/22	(SBWRD_SC) Snyderville Basin Silver Creek	SBWRDSC26
220203_SDSDN16_UT_A01290_220223	16087694	14100264	99.99980142	54.13	7631839	4446	95	93	46	7	33	6533.74	BA.1	21K (Omicron)	2/3/22	2/23/22	2/1/22	(SDSD_N) South Davis SD - North	SDSDN16
220203_SDSDS15_UT_A01290_220223	30504296	26881070	99.99831852	69.53	18688953	20957	97	97	51	7	38	3426.81	BA.1	21K (Omicron)	2/3/22	2/23/22	2/1/22	(SDSD_S) South Davis SD - South	SDSDS15
220203_SFWWTP10_UT_A01290_220223	3542386	3018210	99.99973494	40.42	1220029	706	95	90	42	5	30	10329.6	BA.1.1	21K (Omicron)	2/3/22	2/23/22	2/1/22	(SFWWTP) Spanish Fork WWTP	SFWWTP10
220203_SGWWTP33_UT_A01290_220223	9553146	8294634	99.99961421	51.12	4239790	1576	96	92	45	6	33	7744.81	BA.1.1	21K (Omicron)	2/3/22	2/23/22	2/1/22	(SGWWTP) St George WWTP	SGWWTP33
220203_SLCWRF14_UT_A01290_220223	11187956	8814148	99.9995008	30.13	2655582	1399	96	94	53	8	37	6415.23	BA.1	21K (Omicron)	2/3/22	2/23/22	2/1/22	(SLCWRF) Salt Lake City WRF	SLCWRF14
220203_SQWRF12_UT_A01290_220223	17171330	14858310	99.94077388	62.43	9270439	7032	96	95	49	7	36	4522.48	BA.1.1	21K (Omicron)	2/3/22	2/23/22	2/1/22	(SQWRF) Santaquin WRF	SQWRF12
220203_SVWRF3_UT_A01290_220223	14891694	12368076	99.99925615	37.85	4680701	3200	95	94	49	7	36	6099.15	BA.1	21K (Omicron)	2/3/22	2/23/22	2/1/22	(SVWRF) South Valley WRF	SVWRF3
220203_SVWWTP9_UT_A01290_220223	11246252	9731532	99.99956841	51.52	5013615	3800	97	95	48	7	34	5183.72	BA.1.1	21K (Omicron)	2/3/22	2/23/22	2/1/22	(SVWWTP) Springville WWTP	SVWWTP9
220203_TOOELEWRF2_UT_A01290_220223	13530166	11774110	99.99991507	63.31	7454621	7137	97	96	49	7	36	3980.18	BA.1.1	21K (Omicron)	2/3/22	2/23/22	2/1/22	(TOOELEWRF) Tooele WRF	TOOELEWRF2
220203_TSSD6_UT_A01290_220223	8098560	7011816	99.99991443	56.97	3994842	2168	96	92	48	7	36	7640.05	BA.1.1	21K (Omicron)	2/3/22	2/23/22	2/1/22	(TSSD) Timpanogos SSD	TSSD6
220203_TWWTP23_UT_A01290_220223	13458304	11573200	99.999447	24.83	2873172	836	95	90	45	5	33	10146.14	BA.1	21K (Omicron)	2/3/22	2/23/22	2/1/22	(TWWTP) Tremonton WWTP	TWWTP23
220207_ACSSD32_UT_A01290_220223	18089348	16137922	99.99990085	79.33	12802058	8466	97	96	50	7	37	3907.92	BA.1.1	21K (Omicron)	2/7/22	2/23/22	2/4/22	(ACSSD) Ash Creek SSD	ACSSD32
220207_AVWRF29_UT_A01290_220223	4503472	3831022	99.99973897	71.79	2750250	3791	97	96	51	7	37	3995.72	BA.1	21K (Omicron)	2/7/22	2/23/22	2/4/22	(AVWRF) Ashley Valley WRF	AVWRF29
220207_BCSD20_UT_A01290_220223	18962892	16816168	99.99977403	62.05	10434214	12411	98	97	56	7	40	2927.3	BA.1	21K (Omicron)	2/7/22	2/23/22	2/4/22	(BCSD) Brigham City SD	BCSD20
220207_CCRWWTF31_UT_A01290_220223	17889556	15676740	99.99996173	53.59	8401770	9423	97	96	49	7	36	3929.97	BA.1.1	21K (Omicron)	2/7/22	2/23/22	2/4/22	(CCRWWTF) Cedar City WWTF	CCRWWTF31
220207_CDSD17_UT_A01290_220223	17574282	15468050	99.99983191	70.59	10919049	11199	96	95	46	7	33	5068.12	BA.1.1	21K (Omicron)	2/7/22	2/23/22	2/4/22	(CDSD) Central Davis SD	CDSD17
220207_CVWRF13_UT_A01290_220223	20816836	18220984	99.99993414	42.34	7714453	9941	98	97	51	7	36	3421.15	BA.1.1	21K (Omicron)	2/7/22	2/23/22	2/4/22	(CVWRF) Central Valley WRF	CVWRF13
220207_CVWWTP28_UT_A01290_220223	18434174	16216266	99.999519	53.38	8655570	7126	95	94	46	7	33	6035.55	BA.1.1	21K (Omicron)	2/7/22	2/23/22	2/4/22	(CVWWTP) Coalville WWTP	CVWWTP28
220207_CWSD19_UT_A01290_220223	57355632	51385496	99.9995018	64.26	33020721	51065	97	96	48	7	34	3754.77	BA.1.1	21K (Omicron)	2/7/22	2/23/22	2/4/22	(CWSD) Central Weber WSD	CWSD19
220207_HCWWTP21_UT_A01290_220223	24183824	21065394	99.99955377	43.91	9250479	9616	96	95	48	7	35	5503.3	BA.1.1	21K (Omicron)	2/7/22	2/23/22	2/4/22	(HCWWTP) Hyrum City WWTP	HCWWTP21
220207_JBSVPP5_UT_A01290_220223	11221784	9575820	99.99983291	58.71	5621742	5083	97	94	49	7	37	6164.25	BA.1	21K (Omicron)	2/7/22	2/23/22	2/4/22	(JBSVPP) Jordan Basin SVPP	JBSVPP5
220207_JBWRF4_UT_A01290_220223	15971614	14151472	99.99968908	61	8632027	6221	96	95	50	7	36	5400.16	BA.1.1	21K (Omicron)	2/7/22	2/23/22	2/4/22	(JBWRF) Jordan Basin WRF	JBWRF4
220207_LCCWWTP22_UT_A01290_220223	19820894	16793952	99.99984518	49.02	8231953	5978	98	96	48	7	34	3709.03	BA.1.1	21K (Omicron)	2/7/22	2/23/22	2/4/22	(LCCWWTP) Logan City WWTP	LCCWWTP22
220207_MWRF24_UT_A01290_220223	17238998	14745106	99.9980875	38.94	5741241	4410	96	95	46	7	33	5503.3	BA.1.1	21K (Omicron)	2/7/22	2/23/22	2/4/22	(MWRF) Moab WRF	MWRF24
220207_NDSD18_UT_A01290_220223	16264666	14193546	99.99976045	43.9	6231233	5619	97	95	46	7	33	5334.31	BA.1.1	21K (Omicron)	2/7/22	2/23/22	2/4/22	(NDSD) North Davis SD	NDSD18
220207_OWRF7_UT_A01290_220223	11250766	9322048	99.99991418	54.13	5046037	3021	97	95	49	7	36	5178.59	BA.1.1	21K (Omicron)	2/7/22	2/23/22	2/4/22	(OWRF) Orem WRF	OWRF7
220207_PCWRF8_UT_A01290_220223	10335010	9011498	99.9996449	45.59	4107983	2322	96	93	46	7	34	7110.1	BA.1	21K (Omicron)	2/7/22	2/23/22	2/4/22	(PCWRF) Provo City WRF	PCWRF8
220207_PRWID25_UT_A01290_220223	13591696	11013876	99.99013971	69.31	7632567	5758	95	94	47	7	34	6097.93	BA.1.1	21K (Omicron)	2/7/22	2/23/22	2/4/22	(PRWID) Price WID	PRWID25
220207_PWWTP11_UT_A01290_220223	26013042	22399930	99.99991071	57.16	12802730	17714	97	97	50	7	37	3112.24	BA.1.1	21K (Omicron)	2/7/22	2/23/22	2/4/22	(PWWTP) Payson WWTP	PWWTP11
220207_ROOSCSD30_UT_A01290_220223	10005636	7197796	99.99974992	64.55	4646380	6442	98	96	53	7	38	3784.89	BA.1.1	21K (Omicron)	2/7/22	2/23/22	2/4/22	(ROOSCSD) Roosevelt City SD	ROOSCSD30
220207_SBWRDEC27_UT_A01290_220223	16135374	14125662	99.99967435	66.52	9396739	9488	94	93	48	7	33	6583.22	BA.1.1	21K (Omicron)	2/7/22	2/23/22	2/4/22	(SBWRD_EC) Snyderville Basin East Canyon	SBWRDEC27
220207_SBWRDSC26_UT_A01290_220223	12698652	10989316	99.99969061	36.59	4021056	3067	97	96	51	7	37	4114.54	BA.1.1	21K (Omicron)	2/7/22	2/23/22	2/4/22	(SBWRD_SC) Snyderville Basin Silver Creek	SBWRDSC26
220207_SDSDN16_UT_A01290_220223	23525888	20676662	99.99945833	53.68	11098548	10413	98	97	50	7	37	2810.49	BA.1	21K (Omicron)	2/7/22	2/23/22	2/4/22	(SDSD_N) South Davis SD - North	SDSDN16
220207_SDSDS15_UT_A01290_220223	17444410	15085598	99.99868749	66.9	10091390	11216	97	96	51	7	36	4167.64	BA.1.1	21K (Omicron)	2/7/22	2/23/22	2/4/22	(SDSD_S) South Davis SD - South	SDSDS15
220207_SFWWTP10_UT_A01290_220223	11756862	9903916	99.99975767	42.89	4247717	2895	97	95	49	7	36	5004.52	BA.1.1	21K (Omicron)	2/7/22	2/23/22	2/4/22	(SFWWTP) Spanish Fork WWTP	SFWWTP10
220207_SGWWTP33_UT_A01290_220223	14984522	13103204	99.99980158	54.71	7169134	4466	97	96	50	7	37	3925.44	BA.1.1	21K (Omicron)	2/7/22	2/23/22	2/4/22	(SGWWTP) St George WWTP	SGWWTP33
220207_SLCWRF14_UT_A01290_220223	21992470	18697656	99.99974328	34.57	6464635	4266	96	95	51	7	35	5137.9	BA.1	21K (Omicron)	2/7/22	2/23/22	2/4/22	(SLCWRF) Salt Lake City WRF	SLCWRF14
220207_SQWRF12_UT_A01290_220223	30033760	24887120	99.99959819	46.27	11515995	16420	99	97	50	7	37	2654.3	BA.1.1	21K (Omicron)	2/7/22	2/23/22	2/4/22	(SQWRF) Santaquin WRF	SQWRF12
220207_SVWRF3_UT_A01290_220223	14128894	12158654	99.99991775	33.42	4063273	3868	97	95	50	7	36	4632.02	BA.1.1	21K (Omicron)	2/7/22	2/23/22	2/4/22	(SVWRF) South Valley WRF	SVWRF3
220207_SVWWTP9_UT_A01290_220223	10592070	9082902	99.99947153	51.55	4682128	3640	96	94	46	7	33	5665.62	BA.1	21K (Omicron)	2/7/22	2/23/22	2/4/22	(SVWWTP) Springville WWTP	SVWWTP9
220207_TOOELEWRF2_UT_A01290_220223	10405630	8779080	99.99986331	22.96	2015417	1463	95	92	46	6	33	7613.28	BA.1.1	21K (Omicron)	2/7/22	2/23/22	2/4/22	(TOOELEWRF) Tooele WRF	TOOELEWRF2
220207_TSSD6_UT_A01290_220223	10964044	7475186	99.99994649	31.39	2346624	1956	96	95	50	7	37	5297.5	BA.1.1	21K (Omicron)	2/7/22	2/23/22	2/4/22	(TSSD) Timpanogos SSD	TSSD6
220207_TWWTP23_UT_A01290_220223	12695474	11247802	99.99953769	55.07	6194511	4604	95	95	52	8	38	5262.98	BA.1.1	21K (Omicron)	2/7/22	2/23/22	2/4/22	(TWWTP) Tremonton WWTP	TWWTP23
220210_AVWRF29_UT_A01290_220223	13800952	12170194	99.9997535	72.21	8787642	5560	95	93	52	7	37	6872.43	BA.1	21K (Omicron)	2/10/22	2/23/22	2/8/22	(AVWRF) Ashley Valley WRF	AVWRF29
220210_BCSD20_UT_A01290_220223	16909334	14783142	99.99985118	55.28	8171703	3983	96	94	47	7	34	6360.26	BA.1.1	21K (Omicron)	2/10/22	2/23/22	2/8/22	(BCSD) Brigham City SD	BCSD20
220210_CCRWWTF31_UT_A01290_220223	12960878	11390794	99.99987709	60.22	6859439	2792	96	95	53	7	39	5184.24	BA.1.1	21K (Omicron)	2/10/22	2/23/22	2/8/22	(CCRWWTF) Cedar City WWTF	CCRWWTF31
220210_CDSD17_UT_A01290_220223	5733876	5098320	99.99968617	43.55	2220098	501	92	87	61	7	45	13023.99	BA.1.1	21K (Omicron)	2/10/22	2/23/22	2/8/22	(CDSD) Central Davis SD	CDSD17
220210_CVWRF13_UT_A01290_220223	15285388	13569720	99.99969049	40.47	5491290	1529	91	88	47	6	32	11886.52	BA.1.1	21K (Omicron)	2/10/22	2/23/22	2/8/22	(CVWRF) Central Valley WRF	CVWRF13
220210_CVWWTP28_UT_A01290_220223	1333376	1163380	99.9986247	45.09	524575	432	92	89	45	6	33	11453.91	BA.1.1	21K (Omicron)	2/10/22	2/23/22	2/8/22	(CVWWTP) Coalville WWTP	CVWWTP28
220210_CWSD19_UT_A01290_220223	42237332	37766522	99.99916858	62.35	23547192	26226	94	93	44	7	31	6910.51	BA.1.1	21K (Omicron)	2/10/22	2/23/22	2/8/22	(CWSD) Central Weber WSD	CWSD19
220210_HCWWTP21_UT_A01290_220223	15782920	13631924	99.99888497	13.13	1790261	468	92	86	42	5	27	14284.76	BA.1	21K (Omicron)	2/10/22	2/23/22	2/8/22	(HCWWTP) Hyrum City WWTP	HCWWTP21
220210_JBSVPP5_UT_A01290_220223	15270126	13395256	99.99979097	41.96	5620397	2832	96	94	50	7	38	6097.32	BA.1.1	21K (Omicron)	2/10/22	2/23/22	2/8/22	(JBSVPP) Jordan Basin SVPP	JBSVPP5
220210_JBWRF4_UT_A01290_220223	15183140	13325370	99.99947469	75.47	10056309	5524	97	95	49	7	37	4602.82	BA.1.1	21K (Omicron)	2/10/22	2/23/22	2/8/22	(JBWRF) Jordan Basin WRF	JBWRF4
220210_LCCWWTP22_UT_A01290_220223	9193998	7651268	99.62008911	49.92	3804677	2474	94	91	52	7	37	8844.79	BA.1.1	21K (Omicron)	2/10/22	2/23/22	2/8/22	(LCCWWTP) Logan City WWTP	LCCWWTP22
220210_MWRF24_UT_A01290_220223	8806986	7579246	99.99957779	29.69	2250461	817	95	91	48	8	35	8768.53	BA.1	21K (Omicron)	2/10/22	2/23/22	2/8/22	(MWRF) Moab WRF	MWRF24
220210_NDSD18_UT_A01290_220223	15165224	13299310	99.99993985	29.68	3947129	1943	95	93	50	7	37	6668.9	BA.1.1	21K (Omicron)	2/10/22	2/23/22	2/8/22	(NDSD) North Davis SD	NDSD18
220210_OWRF7_UT_A01290_220223	9311736	8296890	99.99990358	52.98	4395992	2324	93	90	47	6	32	10389.61	BA.1.1	21K (Omicron)	2/10/22	2/23/22	2/8/22	(OWRF) Orem WRF	OWRF7
220210_PCWRF8_UT_A01290_220223	9032958	7831986	99.99964249	28.34	2219229	949	94	90	43	7	31	10260.36	BA.1.1	21K (Omicron)	2/10/22	2/23/22	2/8/22	(PCWRF) Provo City WRF	PCWRF8
220210_PRWID25_UT_A01290_220223	7373924	6469466	99.99987634	47.53	3074952	1743	95	92	46	6	32	8350.34	BA.1	21K (Omicron)	2/10/22	2/23/22	2/8/22	(PRWID) Price WID	PRWID25
220210_PWWTP11_UT_A01290_220223	18547890	16181440	99.99982696	55.91	9047254	7049	96	96	46	7	33	4485.66	BA.1.1	21K (Omicron)	2/10/22	2/23/22	2/8/22	(PWWTP) Payson WWTP	PWWTP11
220210_ROOSCSD30_UT_A01290_220223	11078634	9822218	99.99959276	93.92	9224907	5207	97	94	49	7	35	5911.69	BA.1	21K (Omicron)	2/10/22	2/23/22	2/8/22	(ROOSCSD) Roosevelt City SD	ROOSCSD30
220210_SBWRDEC27_UT_A01290_220223	18524366	15995396	99.99984996	42.85	6853968	2377	92	88	44	6	31	11855.67	BA.1	21K (Omicron)	2/10/22	2/23/22	2/8/22	(SBWRD_EC) Snyderville Basin East Canyon	SBWRDEC27
220210_SBWRDSC26_UT_A01290_220223	16159370	14238734	99.99994382	66.37	9450396	8178	97	96	53	7	38	4015.8	BA.1	21K (Omicron)	2/10/22	2/23/22	2/8/22	(SBWRD_SC) Snyderville Basin Silver Creek	SBWRDSC26
220210_SDSDN16_UT_A01290_220223	15183146	13315862	99.99986482	48.11	6405633	2339	97	94	52	7	38	5556.86	BA.1.1	21K (Omicron)	2/10/22	2/23/22	2/8/22	(SDSD_N) South Davis SD - North	SDSDN16
220210_SDSDS15_UT_A01290_220223	11706064	10116254	99.99952552	45.27	4579681	3077	94	93	48	7	35	6804.79	BA.1	21K (Omicron)	2/10/22	2/23/22	2/8/22	(SDSD_S) South Davis SD - South	SDSDS15
220210_SGWWTP33_UT_A01290_220223	12397104	10443048	99.99973188	30.24	3158410	1410	97	95	48	7	34	5426.3	BA.1.1	21K (Omicron)	2/10/22	2/23/22	2/8/22	(SGWWTP) St George WWTP	SGWWTP33
220210_SLCWRF14_UT_A01290_220223	16584324	14747376	99.99976945	29.2	4306320	777	89	84	44	5	32	16347.7	BA.1.1	21K (Omicron)	2/10/22	2/23/22	2/8/22	(SLCWRF) Salt Lake City WRF	SLCWRF14
220210_SQWRF12_UT_A01290_220223	9621178	8556702	99.99763928	77.43	6625692	996	86	80	44	5	31	19691.55	BA.1	21K (Omicron)	2/10/22	2/23/22	2/8/22	(SQWRF) Santaquin WRF	SQWRF12
220210_SVWRF3_UT_A01290_220223	14012152	11841638	99.9982266	58.54	6931797	1381	94	89	48	7	35	11244.27	BA.1.1	21K (Omicron)	2/10/22	2/23/22	2/8/22	(SVWRF) South Valley WRF	SVWRF3
220210_SVWWTP9_UT_A01290_220223	16842016	14658416	99.9995361	53.37	7822526	6840	97	94	50	7	37	5791.18	BA.1.1	21K (Omicron)	2/10/22	2/23/22	2/8/22	(SVWWTP) Springville WWTP	SVWWTP9
220210_TOOELEWRF2_UT_A01290_220223	22246138	19061384	99.99961178	16.44	3133415	1013	92	89	44	7	31	10688.58	BA.1.1	21K (Omicron)	2/10/22	2/23/22	2/8/22	(TOOELEWRF) Tooele WRF	TOOELEWRF2
220210_TSSD6_UT_A01290_220223	17056862	15121862	99.99990742	53.94	8156570	2931	97	95	53	7	39	4810.36	BA.1.1	21K (Omicron)	2/10/22	2/23/22	2/8/22	(TSSD) Timpanogos SSD	TSSD6
220210_TWWTP23_UT_A01290_220223	9326274	8133630	99.99827875	30.44	2475898	169	66	61	35	6	25	38697.81	None	21K (Omicron)	2/10/22	2/23/22	2/8/22	(TWWTP) Tremonton WWTP	TWWTP23
220217_ACSSD32_UT_A01290_220223	8001844	6825198	99.99970697	48.31	3296986	1736	94	92	51	7	37	8188.88	BA.1	21K (Omicron)	2/17/22	2/23/22	2/15/22	(ACSSD) Ash Creek SSD	ACSSD32
220217_AVWRF29_UT_A01290_220223	19280912	16920232	99.99971632	87.48	14801254	16051	98	96	54	7	42	3678.91	BA.1	21K (Omicron)	2/17/22	2/23/22	2/15/22	(AVWRF) Ashley Valley WRF	AVWRF29
220217_BCSD20_UT_A01290_220223	17616536	15466386	99.99939223	45.43	7026277	4979	97	96	53	7	37	3866.37	BA.1.1	21K (Omicron)	2/17/22	2/23/22	2/15/22	(BCSD) Brigham City SD	BCSD20
220217_CCRWWTF31_UT_A01290_220223	11260486	9942504	99.99993965	56.7	5636993	3592	95	94	47	7	34	6266.53	BA.1.1	21K (Omicron)	2/17/22	2/23/22	2/15/22	(CCRWWTF) Cedar City WWTF	CCRWWTF31
220217_CDSD17_UT_A01290_220223	13470000	11647936	99.99962225	15.32	1784987	912	93	88	49	6	35	11685.79	BA.1	21K (Omicron)	2/17/22	2/23/22	2/15/22	(CDSD) Central Davis SD	CDSD17
220217_CVWRF13_UT_A01290_220223	17957954	15754004	99.99972071	31.68	4991067	2493	92	89	53	6	37	10905.07	BA.1	21K (Omicron)	2/17/22	2/23/22	2/15/22	(CVWRF) Central Valley WRF	CVWRF13
220217_CVWWTP28_UT_A01290_220223	14366864	11836464	99.98802007	21.63	2559624	842	80	76	41	6	28	24019.28	BA.1.1	21K (Omicron)	2/17/22	2/23/22	2/15/22	(CVWWTP) Coalville WWTP	CVWWTP28
220217_CWSD19_UT_A01290_220223	38061962	34438692	99.99775253	55.06	18962224	20817	97	97	54	7	39	3112.24	BA.1.1	21K (Omicron)	2/17/22	2/23/22	2/15/22	(CWSD) Central Weber WSD	CWSD19
220217_HCWWTP21_UT_A01290_220223	19236852	16590578	99.99973479	37.91	6289602	3856	94	93	53	7	36	6644.8	BA.1.1	21K (Omicron)	2/17/22	2/23/22	2/15/22	(HCWWTP) Hyrum City WWTP	HCWWTP21
220217_JBSVPP5_UT_A01290_220223	21104028	18442090	99.99971804	25.94	4783653	3252	92	91	47	9	32	9427.08	BA.1.1	21K (Omicron)	2/17/22	2/23/22	2/15/22	(JBSVPP) Jordan Basin SVPP	JBSVPP5
220217_JBWRF4_UT_A01290_220223	19029560	16844454	99.9998219	58.22	9807493	4142	94	93	48	7	35	7049.84	BA.1	21K (Omicron)	2/17/22	2/23/22	2/15/22	(JBWRF) Jordan Basin WRF	JBWRF4
220217_LCCWWTP22_UT_A01290_220223	20258586	11584128	99.99414716	35.89	4156927	966	90	84	46	7	29	15613.4	BA.1	21K (Omicron)	2/17/22	2/23/22	2/15/22	(LCCWWTP) Logan City WWTP	LCCWWTP22
220217_MWRF24_UT_A01290_220223	33184490	30003562	99.99807356	55.09	16529339	18187	97	95	52	7	38	5307.54	BA.1.1	21K (Omicron)	2/17/22	2/23/22	2/15/22	(MWRF) Moab WRF	MWRF24
220217_NDSD18_UT_A01290_220223	9012066	7443690	99.99986566	34.6	2575296	1032	96	93	46	6	34	7385.72	BA.1.1	21K (Omicron)	2/17/22	2/23/22	2/15/22	(NDSD) North Davis SD	NDSD18
220217_OWRF7_UT_A01290_220223	17138648	14003810	99.9996858	39.45	5523851	2973	95	93	50	7	34	6962.81	BA.1.1	21K (Omicron)	2/17/22	2/23/22	2/15/22	(OWRF) Orem WRF	OWRF7
220217_PCWRF8_UT_A01290_220223	16922634	14869566	99.99938129	29.83	4435847	1051	94	92	48	7	35	7535.23	BA.1.1	21K (Omicron)	2/17/22	2/23/22	2/15/22	(PCWRF) Provo City WRF	PCWRF8
220217_PRWID25_UT_A01290_220223	23448384	20941760	99.99975169	68.97	14443514	16221	97	95	50	8	35	4989.63	BA.1.1	21K (Omicron)	2/17/22	2/23/22	2/15/22	(PRWID) Price WID	PRWID25
220217_PWWTP11_UT_A01290_220223	5953600	5276024	99.99890069	55.97	2953044	2752	95	93	51	7	33	6528.36	BA.1.1	21K (Omicron)	2/17/22	2/23/22	2/15/22	(PWWTP) Payson WWTP	PWWTP11
220217_ROOSCSD30_UT_A01290_220223	13479450	11746504	99.99982974	50.05	5878967	4376	95	93	53	8	38	6509.59	BA.1	21K (Omicron)	2/17/22	2/23/22	2/15/22	(ROOSCSD) Roosevelt City SD	ROOSCSD30
220217_SBWRDEC27_UT_A01290_220223	10751726	9630278	99.99966771	64.4	6201574	3809	91	89	52	8	36	11360.21	BA.1.1	21K (Omicron)	2/17/22	2/23/22	2/15/22	(SBWRD_EC) Snyderville Basin East Canyon	SBWRDEC27
220217_SBWRDSC26_UT_A01290_220223	17435024	15419308	99.99997406	81.26	12529811	16792	96	96	49	7	36	4261.37	BA.1.1	21K (Omicron)	2/17/22	2/23/22	2/15/22	(SBWRD_SC) Snyderville Basin Silver Creek	SBWRDSC26
220217_SDSDN16_UT_A01290_220223	2603652	2142274	99.99878634	24.23	519059	308	90	82	43	7	29	18438.13	BA.1	21K (Omicron)	2/17/22	2/23/22	2/15/22	(SDSD_N) South Davis SD - North	SDSDN16
220217_SDSDS15_UT_A01290_220223	19922358	17086570	99.99929769	22.72	3881404	2229	94	92	51	7	36	8127.74	BA.1.1	21K (Omicron)	2/17/22	2/23/22	2/15/22	(SDSD_S) South Davis SD - South	SDSDS15
220217_SFWWTP10_UT_A01290_220223	10490450	8888328	99.99959497	68.15	6057074	1751	93	90	48	7	34	10025.78	BA.1.1	21K (Omicron)	2/17/22	2/23/22	2/15/22	(SFWWTP) Spanish Fork WWTP	SFWWTP10
220217_SGWWTP33_UT_A01290_220223	14515634	12882200	99.99995342	36.53	4705968	3042	96	92	49	5	35	7753.05	BA.1.1	21K (Omicron)	2/17/22	2/23/22	2/15/22	(SGWWTP) St George WWTP	SGWWTP33
220217_SLCWRF14_UT_A01290_220223	13496794	11693478	99.99938427	7.96	930287	410	91	84	47	4	31	15646.65	BA.1.1	21K (Omicron)	2/17/22	2/23/22	2/15/22	(SLCWRF) Salt Lake City WRF	SLCWRF14
220217_SQWRF12_UT_A01290_220223	34083840	30209810	99.99923204	35.53	10733887	7038	92	90	49	6	34	10466.79	BA.1.1	21K (Omicron)	2/17/22	2/23/22	2/15/22	(SQWRF) Santaquin WRF	SQWRF12
220217_SVWRF3_UT_A01290_220223	54455114	48759036	99.99899506	43.96	21435184	19775	96	96	51	7	36	4303.16	BA.1.1	21K (Omicron)	2/17/22	2/23/22	2/15/22	(SVWRF) South Valley WRF	SVWRF3
220217_SVWWTP9_UT_A01290_220223	9865484	8231080	99.99941684	42.29	3480784	1164	96	93	50	7	37	6545.75	BA.1.1	21K (Omicron)	2/17/22	2/23/22	2/15/22	(SVWWTP) Springville WWTP	SVWWTP9
220217_TOOELEWRF2_UT_A01290_220223	1152852	1019332	99.9970569	24.5	249700	143	87	76	37	6	26	23873.9	BA.1.1	21K (Omicron)	2/17/22	2/23/22	2/15/22	(TOOELEWRF) Tooele WRF	TOOELEWRF2
220217_TSSD6_UT_A01290_220223	10590774	9032482	99.999845	37.35	3373640	1484	92	88	39	6	25	12036.14	BA.1.1	21K (Omicron)	2/17/22	2/23/22	2/15/22	(TSSD) Timpanogos SSD	TSSD6
220217_TWWTP23_UT_A01290_220223	14993522	12898708	99.9994263	32.88	4240762	3242	94	93	48	7	35	6775.35	BA.1.1	21K (Omicron)	2/17/22	2/23/22	2/15/22	(TWWTP) Tremonton WWTP	TWWTP23
220222_ACSSD32_UT_A01290_220304	9977934	8921900	99.99993275	19.6	1749124	523	93	87	50	6	38	12565.22	BA.1	21K (Omicron)	2/22/22	3/4/22	2/18/22	(ACSSD) Ash Creek SSD	ACSSD32
220222_AVWRF29_UT_A01290_220304	7851148	7084301	99.99983061	49.54	3509837	1416	95	90	48	6	35	9866.84	BA.1	21K (Omicron)	2/22/22	3/4/22	2/18/22	(AVWRF) Ashley Valley WRF	AVWRF29
220222_BCSD20_UT_A01290_220304	10311585	9278138	99.99960121	50.19	4657121	3102	95	92	54	7	37	7503.18	BA.1	21K (Omicron)	2/22/22	3/4/22	2/18/22	(BCSD) Brigham City SD	BCSD20
220222_CCRWWTF31_UT_A01290_220304	7862109	6984516	99.99982819	35.48	2478425	1089	97	89	51	6	37	11218.55	BA.1.1	21K (Omicron)	2/22/22	3/4/22	2/18/22	(CCRWWTF) Cedar City WWTF	CCRWWTF31
220222_CDSD17_UT_A01290_220304	8138050	7255031	99.99998622	23.34	1693530	471	90	83	44	6	32	17353.49	BA.1	21K (Omicron)	2/22/22	3/4/22	2/18/22	(CDSD) Central Davis SD	CDSD17
220222_CVWRF13_UT_A01290_220304	7732725	6796529	99.99983815	30.17	2050469	710	94	89	46	6	32	11216.3	BA.1	21K (Omicron)	2/22/22	3/4/22	2/18/22	(CVWRF) Central Valley WRF	CVWRF13
220222_CVWWTP28_UT_A01290_220304	14993719	13517021	99.99294223	45.57	6159562	3124	93	90	51	7	37	10260.36	BA.1.1	21K (Omicron)	2/22/22	3/4/22	2/18/22	(CVWWTP) Coalville WWTP	CVWWTP28
220222_CWSD19_UT_A01290_220304	11788194	10608040	99.99951923	16.73	1775197	394	90	80	51	5	37	20338.53	BA.1.1	21K (Omicron)	2/22/22	3/4/22	2/18/22	(CWSD) Central Weber WSD	CWSD19
220222_HCWWTP21_UT_A01290_220304	8838972	7765649	99.99960081	33.2	2578277	922	93	88	45	5	31	11927.62	BA.1.1	21K (Omicron)	2/22/22	3/4/22	2/18/22	(HCWWTP) Hyrum City WWTP	HCWWTP21
220222_JBSVPP5_UT_A01290_220304	6192542	5551059	99.99998199	27.93	1550546	466	92	85	47	6	32	15093.33	BA.1	21K (Omicron)	2/22/22	3/4/22	2/18/22	(JBSVPP) Jordan Basin SVPP	JBSVPP5
220222_JBWRF4_UT_A01290_220304	7616018	6816282	99.99596554	52.62	3586312	3747	96	94	51	7	36	6250.63	BA.1.1	21K (Omicron)	2/22/22	3/4/22	2/18/22	(JBWRF) Jordan Basin WRF	JBWRF4
220222_LCCWWTP22_UT_A01290_220304	8175260	6712580	99.99918064	29.8	2000547	512	93	89	49	6	33	10649.9	BA.1.1	21K (Omicron)	2/22/22	3/4/22	2/18/22	(LCCWWTP) Logan City WWTP	LCCWWTP22
220222_MWRF24_UT_A01290_220304	11623740	10453637	99.99813462	21.72	2270382	1033	95	91	47	6	34	8758.49	BA.1.1	21K (Omicron)	2/22/22	3/4/22	2/18/22	(MWRF) Moab WRF	MWRF24
220222_NDSD18_UT_A01290_220304	9534644	8597634	99.99993021	27.46	2361334	88	84	72	38	5	24	28424.26	BA.1.1	21K (Omicron)	2/22/22	3/4/22	2/18/22	(NDSD) North Davis SD	NDSD18
220222_OWRF7_UT_A01290_220304	8443843	7458377	99.99994637	22.96	1712458	388	93	84	46	4	33	16307.69	BA.1.1	21K (Omicron)	2/22/22	3/4/22	2/18/22	(OWRF) Orem WRF	OWRF7
220222_PRWID25_UT_A01290_220304	8096385	7268358	99.99965604	36.19	2630052	1466	95	92	52	7	37	7917.02	BA.1.1	21K (Omicron)	2/22/22	3/4/22	2/18/22	(PRWID) Price WID	PRWID25
220222_PWWTP11_UT_A01290_220304	11020888	9844045	99.99995937	21.08	2075269	1177	96	92	51	5	38	8436.48	BA.1.1	21K (Omicron)	2/22/22	3/4/22	2/18/22	(PWWTP) Payson WWTP	PWWTP11
220222_ROOSCSD30_UT_A01290_220304	8825987	7876554	99.99973339	22.76	1792594	428	82	75	55	5	43	24958.2	BA.1.1	21K (Omicron)	2/22/22	3/4/22	2/18/22	(ROOSCSD) Roosevelt City SD	ROOSCSD30
220222_SBWRDEC27_UT_A01290_220304	11399613	10188961	99.99969575	66.89	6815047	3466	93	92	59	7	43	8479.96	BA.1.1	21K (Omicron)	2/22/22	3/4/22	2/18/22	(SBWRD_EC) Snyderville Basin East Canyon	SBWRDEC27
220222_SBWRDSC26_UT_A01290_220304	7768996	7010629	99.99971472	36.17	2535950	905	94	88	55	7	40	11644.48	BA.1.1	21K (Omicron)	2/22/22	3/4/22	2/18/22	(SBWRD_SC) Snyderville Basin Silver Creek	SBWRDSC26
220222_SDSDN16_UT_A01290_220304	10710970	9620600	99.99988566	38.7	3723399	1535	94	88	42	6	30	11570.88	BA.1.1	21K (Omicron)	2/22/22	3/4/22	2/18/22	(SDSD_N) South Davis SD - North	SDSDN16
220222_SDSDS15_UT_A01290_220304	7885494	6772007	99.99912877	33.68	2280918	30	58	53	31	2	25	47450.09	None	21K (Omicron)	2/22/22	3/4/22	2/18/22	(SDSD_S) South Davis SD - South	SDSDS15
220222_SFWWTP10_UT_A01290_220304	4738155	4232134	99.99981097	75.19	3182032	1059	91	87	51	7	35	13177.18	BA.1.1	21K (Omicron)	2/22/22	3/4/22	2/18/22	(SFWWTP) Spanish Fork WWTP	SFWWTP10
220222_SGWWTP33_UT_A01290_220304	10021491	7943743	99.99981117	32.25	2561893	1277	96	93	57	6	40	7343.35	BA.1.1	21K (Omicron)	2/22/22	3/4/22	2/18/22	(SGWWTP) St George WWTP	SGWWTP33
220222_SLCWRF14_UT_A01290_220304	7731913	6859223	99.99982505	45.93	3150668	635	86	81	55	6	37	18600.92	BA.1.1	21K (Omicron)	2/22/22	3/4/22	2/18/22	(SLCWRF) Salt Lake City WRF	SLCWRF14
220222_SQWRF12_UT_A01290_220304	6356965	5726385	99.99982537	29.88	1710794	635	91	83	59	6	43	17236.19	BA.1.1	21K (Omicron)	2/22/22	3/4/22	2/18/22	(SQWRF) Santaquin WRF	SQWRF12
220222_SVWRF3_UT_A01290_220304	7918161	7156556	99.99977643	26.75	1914593	1107	93	89	52	7	37	10607.48	BA.1	21K (Omicron)	2/22/22	3/4/22	2/18/22	(SVWRF) South Valley WRF	SVWRF3
220222_SVWWTP9_UT_A01290_220304	7405664	6648254	99.99953371	62.01	4122825	1758	94	90	50	7	35	9506.44	BA.1.1	21K (Omicron)	2/22/22	3/4/22	2/18/22	(SVWWTP) Springville WWTP	SVWWTP9
220222_TOOELEWRF2_UT_A01290_220304	7143793	6419716	99.99981308	61.64	3956805	2298	95	90	53	5	35	9683.25	BA.1	21K (Omicron)	2/22/22	3/4/22	2/18/22	(TOOELEWRF) Tooele WRF	TOOELEWRF2
220222_TSSD6_UT_A01290_220304	7740020	6914997	99.99991323	52.42	3624519	2269	95	91	51	6	36	8944.94	BA.1.1	21K (Omicron)	2/22/22	3/4/22	2/18/22	(TSSD) Timpanogos SSD	TSSD6
220222_TWWTP23_UT_A01290_220304	8881895	7851185	99.99922305	32.18	2526140	935	93	87	53	6	38	13193.91	BA.1.1	21K (Omicron)	2/22/22	3/4/22	2/18/22	(TWWTP) Tremonton WWTP	TWWTP23
220224_AVWRF29_UT_A01290_220304	11073554	9986506	99.99993992	41.81	4175038	2287	97	95	55	7	41	4881.07	BA.1	21K (Omicron)	2/24/22	3/4/22	2/22/22	(AVWRF) Ashley Valley WRF	AVWRF29
220224_BCSD20_UT_A01290_220304	8340076	7498895	99.99967995	34.13	2559037	1613	96	95	54	7	40	5009.2	BA.1.1	21K (Omicron)	2/24/22	3/4/22	2/22/22	(BCSD) Brigham City SD	BCSD20
220224_CDSD17_UT_A01290_220304	822033	737406	99.99972878	21.47	158286	63	88	71	31	6	23	29106.6	BA.1.1	21K (Omicron)	2/24/22	3/4/22	2/22/22	(CDSD) Central Davis SD	CDSD17
220224_CVWRF13_UT_A01290_220304	8804766	7477275	99.9996924	25.39	1898159	786	94	89	46	3	34	11273.12	BA.1	21K (Omicron)	2/24/22	3/4/22	2/22/22	(CVWRF) Central Valley WRF	CVWRF13
220224_CVWWTP28_UT_A01290_220304	8364160	7530511	99.99969458	3.44	259368	4	53	47	24	3	15	53142.46	None	21K (Omicron)	2/24/22	3/4/22	2/22/22	(CVWWTP) Coalville WWTP	CVWWTP28
220224_CWSD19_UT_A01290_220304	9089728	8202366	99.99979274	17.69	1451211	769	93	90	51	7	38	9901.29	BA.1.1	21K (Omicron)	2/24/22	3/4/22	2/22/22	(CWSD) Central Weber WSD	CWSD19
220224_HCWWTP21_UT_A01290_220304	8313499	7493660	99.99958632	4.12	308453	129	88	80	43	6	31	19953.15	BA.1.1	21K (Omicron)	2/24/22	3/4/22	2/22/22	(HCWWTP) Hyrum City WWTP	HCWWTP21
220224_JBSVPP5_UT_A01290_220304	8537638	7663671	99.99983037	26.62	2039740	734	93	87	47	6	35	12881.65	BA.1.1	21K (Omicron)	2/24/22	3/4/22	2/22/22	(JBSVPP) Jordan Basin SVPP	JBSVPP5
220224_JBWRF4_UT_A01290_220304	8605912	7738596	99.99985786	34.07	2636206	609	94	86	47	5	33	13539.82	BA.1	21K (Omicron)	2/24/22	3/4/22	2/22/22	(JBWRF) Jordan Basin WRF	JBWRF4
220224_LCCWWTP22_UT_A01290_220304	8984632	8076736	99.99866283	6.18	498976	164	72	66	32	2	17	33752.47	None	21K (Omicron)	2/24/22	3/4/22	2/22/22	(LCCWWTP) Logan City WWTP	LCCWWTP22
220224_MWRF24_UT_A01290_220304	11065250	9823282	99.88129222	19.44	1907316	708	94	89	49	7	35	11323.34	BA.1.1	21K (Omicron)	2/24/22	3/4/22	2/22/22	(MWRF) Moab WRF	MWRF24
220224_NDSD18_UT_A01290_220304	7400638	6674566	99.99976028	33.13	2211516	552	88	83	56	5	39	17053.59	BA.1.1	21K (Omicron)	2/24/22	3/4/22	2/22/22	(NDSD) North Davis SD	NDSD18
220224_OWRF7_UT_A01290_220304	7251693	6412246	99.99976607	17.73	1137172	445	91	85	45	6	32	15412.92	BA.1.1	21K (Omicron)	2/24/22	3/4/22	2/22/22	(OWRF) Orem WRF	OWRF7
220224_PCWRF8_UT_A01290_220304	8924131	7734374	99.99979313	7.58	586013	140	85	77	51	4	38	22976.59	BA.1	21K (Omicron)	2/24/22	3/4/22	2/22/22	(PCWRF) Provo City WRF	PCWRF8
220224_PRWID25_UT_A01290_220304	7904354	7153890	99.99983226	14.61	1044989	298	82	77	58	5	43	22510.62	BA.1	21K (Omicron)	2/24/22	3/4/22	2/22/22	(PRWID) Price WID	PRWID25
220224_PWWTP11_UT_A01290_220304	10555305	9522867	99.99992649	44.04	4194241	1099	90	84	57	5	39	16382.91	BA.1.1	21K (Omicron)	2/24/22	3/4/22	2/22/22	(PWWTP) Payson WWTP	PWWTP11
220224_ROOSCSD30_UT_A01290_220304	5368405	4822895	99.99979266	24.1	1162244	96	70	65	34	5	22	34572.15	None	21K (Omicron)	2/24/22	3/4/22	2/22/22	(ROOSCSD) Roosevelt City SD	ROOSCSD30
220224_SBWRDEC27_UT_A01290_220304	9899642	8904917	99.99984278	77.99	6944610	3320	95	92	65	9	46	7725.75	None	21M (Omicron)	2/24/22	3/4/22	2/22/22	(SBWRD_EC) Snyderville Basin East Canyon	SBWRDEC27
220224_SDSDN16_UT_A01290_220304	8177881	7392807	99.99990531	14.24	1052370	262	87	79	42	8	26	20543.87	BA.1.1	21K (Omicron)	2/24/22	3/4/22	2/22/22	(SDSD_N) South Davis SD - North	SDSDN16
220224_SDSDS15_UT_A01290_220304	8132126	7252293	99.99942087	21.22	1539226	541	87	80	49	4	34	19816.69	BA.1.1	21K (Omicron)	2/24/22	3/4/22	2/22/22	(SDSD_S) South Davis SD - South	SDSDS15
220224_SFWWTP10_UT_A01290_220304	6517269	5890411	99.99908326	26.81	1579469	642	91	86	50	6	35	14235.05	BA.1.1	21K (Omicron)	2/24/22	3/4/22	2/22/22	(SFWWTP) Spanish Fork WWTP	SFWWTP10
220224_SGWWTP33_UT_A01290_220304	8424444	7529446	99.99960156	17.93	1349700	301	91	84	42	6	29	15981.4	BA.1.1	21K (Omicron)	2/24/22	3/4/22	2/22/22	(SGWWTP) St George WWTP	SGWWTP33
220224_SLCWRF14_UT_A01290_220304	8681635	5993564	99.99986652	9.94	595604	100	81	71	51	5	38	29294.31	BA.1	21K (Omicron)	2/24/22	3/4/22	2/22/22	(SLCWRF) Salt Lake City WRF	SLCWRF14
220224_SQWRF12_UT_A01290_220304	12983919	11662867	99.99997428	14.78	1724303	909	93	87	49	6	33	13143.72	BA.1.1	21K (Omicron)	2/24/22	3/4/22	2/22/22	(SQWRF) Santaquin WRF	SQWRF12
220224_SVWRF3_UT_A01290_220304	10617757	9558562	99.99971753	8.7	831525	118	91	79	36	4	23	20650.1	BA.1.1	21K (Omicron)	2/24/22	3/4/22	2/22/22	(SVWRF) South Valley WRF	SVWRF3
220224_SVWWTP9_UT_A01290_220304	6420005	5768022	99.99915049	16.23	936299	337	92	84	44	7	31	16121.91	BA.1.1	21K (Omicron)	2/24/22	3/4/22	2/22/22	(SVWWTP) Springville WWTP	SVWWTP9
220224_TOOELEWRF2_UT_A01290_220304	7988283	7193802	99.9999722	66.86	4809555	2791	96	94	52	7	38	5682.35	BA.1.1	21K (Omicron)	2/24/22	3/4/22	2/22/22	(TOOELEWRF) Tooele WRF	TOOELEWRF2
220224_TSSD6_UT_A01290_220304	8105535	7309365	99.99993159	17.03	1244800	317	93	86	48	6	35	14188.71	BA.1.1	21K (Omicron)	2/24/22	3/4/22	2/22/22	(TSSD) Timpanogos SSD	TSSD6
220228_AVWRF29_UT_A01290_220304	12348923	11185477	99.99958875	29.78	3330727	3288	97	96	50	7	36	4250.05	BA.1	21K (Omicron)	2/28/22	3/4/22	2/25/22	(AVWRF) Ashley Valley WRF	AVWRF29
220228_BCSD20_UT_A01290_220304	23603285	21205922	99.9991276	25.23	5350465	4223	95	92	55	9	36	7549.19	BA.1.1	21K (Omicron)	2/28/22	3/4/22	2/25/22	(BCSD) Brigham City SD	BCSD20
220228_CDSD17_UT_A01290_220304	12169256	10910927	99.99874438	26.14	2852100	1340	94	91	53	7	38	9353.99	BA.1.1	21K (Omicron)	2/28/22	3/4/22	2/25/22	(CDSD) Central Davis SD	CDSD17
220228_CVWWTP28_UT_A01290_220304	20552528	18332381	99.99924178	3.48	638211	48	66	55	34	4	24	44681.14	None	21K (Omicron)	2/28/22	3/4/22	2/25/22	(CVWWTP) Coalville WWTP	CVWWTP28
220228_HCWWTP21_UT_A01290_220304	13981770	12625342	99.99974654	10.07	1271888	121	78	67	35	6	20	33222.89	None	21K (Omicron)	2/28/22	3/4/22	2/25/22	(HCWWTP) Hyrum City WWTP	HCWWTP21
220228_JBSVPP5_UT_A01290_220304	7660892	6887646	99.99978222	20.42	1406288	490	90	84	52	5	37	15999.87	BA.1.1	21K (Omicron)	2/28/22	3/4/22	2/25/22	(JBSVPP) Jordan Basin SVPP	JBSVPP5
220228_JBWRF4_UT_A01290_220304	19352725	17235424	99.99939079	44.18	7614684	7099	97	95	59	7	42	5014.89	BA.1	21K (Omicron)	2/28/22	3/4/22	2/25/22	(JBWRF) Jordan Basin WRF	JBWRF4
220228_LCCWWTP22_UT_A01290_220304	11481553	10320129	99.99919575	13.97	1441422	137	67	63	43	4	30	37362.01	None	21K (Omicron)	2/28/22	3/4/22	2/25/22	(LCCWWTP) Logan City WWTP	LCCWWTP22
220228_NDSD18_UT_A01290_220304	7381837	6646729	99.99978937	23.19	1541479	677	94	90	54	5	38	9994.31	BA.1.1	21K (Omicron)	2/28/22	3/4/22	2/25/22	(NDSD) North Davis SD	NDSD18
220228_OWRF7_UT_A01290_220304	7675252	5451834	99.99970652	20.11	1096504	340	88	80	50	5	38	20271.63	BA.1.1	21K (Omicron)	2/28/22	3/4/22	2/25/22	(OWRF) Orem WRF	OWRF7
220228_PRWID25_UT_A01290_220304	10307625	8442359	99.99498955	21.68	1829922	656	93	88	50	5	32	11516.21	BA.1.1	21K (Omicron)	2/28/22	3/4/22	2/25/22	(PRWID) Price WID	PRWID25
220228_ROOSCSD30_UT_A01290_220304	7123458	6395844	99.99945277	16.89	1080011	519	85	81	56	7	42	18841.79	BA.1.1	21K (Omicron)	2/28/22	3/4/22	2/25/22	(ROOSCSD) Roosevelt City SD	ROOSCSD30
220228_SBWRDSC26_UT_A01290_220304	6550357	5876902	99.99960864	25.47	1497044	485	89	85	49	10	35	15481.37	BA.1.1	21K (Omicron)	2/28/22	3/4/22	2/25/22	(SBWRD_SC) Snyderville Basin Silver Creek	SBWRDSC26
220228_SDSDS15_UT_A01290_220304	6193362	5256879	99.99956248	13.06	686800	NA	45	36	32	3	26	63595.01	None	21K (Omicron)	2/28/22	3/4/22	2/25/22	(SDSD_S) South Davis SD - South	SDSDS15
220228_SFWWTP10_UT_A01290_220304	6807387	6142893	99.99941396	21.04	1292434	674	86	82	46	7	31	18343.31	BA.1	21K (Omicron)	2/28/22	3/4/22	2/25/22	(SFWWTP) Spanish Fork WWTP	SFWWTP10
220228_SLCWRF14_UT_A01290_220304	9671111	8682516	99.99964296	17.16	1490265	465	84	79	41	7	30	21061.96	BA.1	21K (Omicron)	2/28/22	3/4/22	2/25/22	(SLCWRF) Salt Lake City WRF	SLCWRF14
220228_SQWRF12_UT_A01290_220304	8142668	7208415	99.99995838	5.18	373565	131	82	71	40	4	30	29102.83	BA.1.1	21K (Omicron)	2/28/22	3/4/22	2/25/22	(SQWRF) Santaquin WRF	SQWRF12
220228_SVWWTP9_UT_A01290_220304	8574137	7711000	99.74134354	31.47	2420109	443	86	79	41	5	28	21295.24	BA.1	21K (Omicron)	2/28/22	3/4/22	2/25/22	(SVWWTP) Springville WWTP	SVWWTP9
220228_TOOELEWRF2_UT_A01290_220304	6918383	5652141	99.99982308	54.81	3097680	1870	96	94	54	7	40	5624.9	BA.1.1	21K (Omicron)	2/28/22	3/4/22	2/25/22	(TOOELEWRF) Tooele WRF	TOOELEWRF2
220228_TSSD6_UT_A01290_220304	9481459	8283330	99.9998672	8.45	699612	202	89	78	40	5	27	21837.16	BA.1.1	21K (Omicron)	2/28/22	3/4/22	2/25/22	(TSSD) Timpanogos SSD	TSSD6
220228_TWWTP23_UT_A01290_220304	10242088	9222801	99.99949039	8.75	807384	123	73	66	35	6	25	33983.41	None	21K (Omicron)	2/28/22	3/4/22	2/25/22	(TWWTP) Tremonton WWTP	TWWTP23
220303_ACSSD32_UT_A01290_220319	3217859	2913876	99.9996225	52.52	1530423	504	86	81	54	7	37	18816.05	BA.1.1	21K (Omicron)	3/3/22	3/19/22	3/1/22	(ACSSD) Ash Creek SSD	ACSSD32
220303_AVWRF29_UT_A01290_220319	8998400	8169775	99.99871477	56.45	4611781	2957	94	93	50	7	37	7408.4	BA.1.1	21K (Omicron)	3/3/22	3/19/22	3/1/22	(AVWRF) Ashley Valley WRF	AVWRF29
220303_BCSD20_UT_A01290_220319	6193664	5627119	99.99804518	64.89	3651573	2675	90	87	55	8	40	12571.52	BA.1.1	21K (Omicron)	3/3/22	3/19/22	3/1/22	(BCSD) Brigham City SD	BCSD20
220303_CCRWWTF31_UT_A01290_220319	7741710	6630818	99.99886892	49.95	3312110	1247	80	78	61	8	44	22335.59	None	21M (Omicron)	3/3/22	3/19/22	3/1/22	(CCRWWTF) Cedar City WWTF	CCRWWTF31
220303_CDSD17_UT_A01290_220319	4414702	3994332	99.99977468	6.8	271697	19	64	55	42	5	30	45012.21	None	21K (Omicron)	3/3/22	3/19/22	3/1/22	(CDSD) Central Davis SD	CDSD17
220303_CVWRF13_UT_A01290_220319	4111737	3744011	99.99978633	37.28	1395877	533	89	85	56	7	38	15295.57	None	21K (Omicron)	3/3/22	3/19/22	3/1/22	(CVWRF) Central Valley WRF	CVWRF13
220303_CVWWTP28_UT_A01290_220319	8667295	7872882	99.99812013	4.2	330498	NA	9	7	2	1	1	92803.4	None	21M (Omicron)	3/3/22	3/19/22	3/1/22	(CVWWTP) Coalville WWTP	CVWWTP28
220303_CWSD19_UT_A01290_220319	9554483	8294126	99.99893901	47.25	3919182	1619	73	70	47	5	31	30146.84	BA.1	21K (Omicron)	3/3/22	3/19/22	3/1/22	(CWSD) Central Weber WSD	CWSD19
220303_HCWWTP21_UT_A01290_220319	6674935	6050176	99.99897524	48.56	2937677	855	78	76	57	7	42	24386.65	BA.1.1	21K (Omicron)	3/3/22	3/19/22	3/1/22	(HCWWTP) Hyrum City WWTP	HCWWTP21
220303_JBSVPP5_UT_A01290_220319	5001395	4544382	99.99925182	70.04	3183063	2187	93	91	52	7	37	9017.9	BA.1.1	21K (Omicron)	3/3/22	3/19/22	3/1/22	(JBSVPP) Jordan Basin SVPP	JBSVPP5
220303_JBWRF4_UT_A01290_220319	3795071	3220648	99.99875801	68.18	2195662	1127	87	83	56	6	41	17138.84	BA.1	21K (Omicron)	3/3/22	3/19/22	3/1/22	(JBWRF) Jordan Basin WRF	JBWRF4
220303_LCCWWTP22_UT_A01290_220319	6747271	6172481	99.99881733	26.35	1626529	561	65	61	36	5	25	38584.05	None	21K (Omicron)	3/3/22	3/19/22	3/1/22	(LCCWWTP) Logan City WWTP	LCCWWTP22
220303_MWRF24_UT_A01290_220319	4146653	3786663	99.99891725	31.36	1187464	286	90	83	38	6	24	16842.84	BA.1	21K (Omicron)	3/3/22	3/19/22	3/1/22	(MWRF) Moab WRF	MWRF24
220303_NDSD18_UT_A01290_220319	9829324	8893700	99.99915671	66.77	5937877	3432	76	75	51	7	37	25337.79	BA.1.1	21K (Omicron)	3/3/22	3/19/22	3/1/22	(NDSD) North Davis SD	NDSD18
220303_OWRF7_UT_A01290_220319	10978248	10026056	99.99899262	78.75	7895832	6692	89	88	59	8	44	12013.38	None	21K (Omicron)	3/3/22	3/19/22	3/1/22	(OWRF) Orem WRF	OWRF7
220303_PCWRF8_UT_A01290_220319	1998209	1813882	99.99972435	40.69	738109	6	53	48	24	3	12	51897.8	None	21K (Omicron)	3/3/22	3/19/22	3/1/22	(PCWRF) Provo City WRF	PCWRF8
220303_PRWID25_UT_A01290_220319	7342145	6712030	99.99947855	47.03	3156926	1520	89	88	54	7	40	11955.83	BA.1.1	21K (Omicron)	3/3/22	3/19/22	3/1/22	(PRWID) Price WID	PRWID25
220303_PWWTP11_UT_A01290_220319	4496395	4088562	99.99960866	17.37	710060	1	52	36	17	1	13	63588.32	None	21K (Omicron)	3/3/22	3/19/22	3/1/22	(PWWTP) Payson WWTP	PWWTP11
220303_ROOSCSD30_UT_A01290_220319	3071600	2781292	99.99741128	47.03	1307996	NA	45	42	32	5	23	57659.5	None	21K (Omicron)	3/3/22	3/19/22	3/1/22	(ROOSCSD) Roosevelt City SD	ROOSCSD30
220303_SBWRDEC27_UT_A01290_220319	6161240	5627872	99.99902272	70.45	3964558	3358	93	91	66	7	46	8505.94	BA.1	21K (Omicron)	3/3/22	3/19/22	3/1/22	(SBWRD_EC) Snyderville Basin East Canyon	SBWRDEC27
220303_SBWRDSC26_UT_A01290_220319	12333545	11139604	99.99922798	69.16	7703744	6256	96	95	56	7	41	4780.22	BA.1.1	21K (Omicron)	3/3/22	3/19/22	3/1/22	(SBWRD_SC) Snyderville Basin Silver Creek	SBWRDSC26
220303_SDSDN16_UT_A01290_220319	3926381	3586394	99.99986058	31.93	1145091	175	84	78	56	6	40	22395.8	None	21K (Omicron)	3/3/22	3/19/22	3/1/22	(SDSD_N) South Davis SD - North	SDSDN16
220303_SDSDS15_UT_A01290_220319	984913	836931	99.99976103	10.59	88650	NA	31	28	15	4	13	72448.74	None	21K (Omicron)	3/3/22	3/19/22	3/1/22	(SDSD_S) South Davis SD - South	SDSDS15
220303_SFWWTP10_UT_A01290_220319	9368186	8498852	99.93010821	28.84	2449555	1588	87	84	48	6	36	15850.76	BA.1	21K (Omicron)	3/3/22	3/19/22	3/1/22	(SFWWTP) Spanish Fork WWTP	SFWWTP10
220303_SGWWTP33_UT_A01290_220319	3251760	2962637	99.99986499	35.8	1060693	535	90	86	51	7	34	13870.4	BA.1	21K (Omicron)	3/3/22	3/19/22	3/1/22	(SGWWTP) St George WWTP	SGWWTP33
220303_SLCWRF14_UT_A01290_220319	9758318	8821964	99.99927454	49.39	4356973	1556	71	69	37	9	20	30899.18	None	21K (Omicron)	3/3/22	3/19/22	3/1/22	(SLCWRF) Salt Lake City WRF	SLCWRF14
220303_SQWRF12_UT_A01290_220319	5327386	4730108	99.99985201	5.71	270295	33	70	63	33	9	22	36547.09	None	21M (Omicron)	3/3/22	3/19/22	3/1/22	(SQWRF) Santaquin WRF	SQWRF12
220303_SVWRF3_UT_A01290_220319	10335899	9212518	99.99892538	62.65	5771853	4745	94	93	58	8	42	6630.09	BA.1	21K (Omicron)	3/3/22	3/19/22	3/1/22	(SVWRF) South Valley WRF	SVWRF3
220303_SVWWTP9_UT_A01290_220319	3635678	2813167	99.9993246	54.76	1540426	399	93	85	47	7	29	14982.94	BA.1.1	21K (Omicron)	3/3/22	3/19/22	3/1/22	(SVWWTP) Springville WWTP	SVWWTP9
220303_TOOELEWRF2_UT_A01290_220319	128888	96352	100	78.78	75902	NA	3	2	1	1	1	97655.28	None	21A (Delta)	3/3/22	3/19/22	3/1/22	(TOOELEWRF) Tooele WRF	TOOELEWRF2
220303_TSSD6_UT_A01290_220319	10091336	9176907	99.99932439	53.02	4865245	3895	93	92	59	6	43	7681.76	None	21K (Omicron)	3/3/22	3/19/22	3/1/22	(TSSD) Timpanogos SSD	TSSD6
220303_TWWTP23_UT_A01290_220319	10606313	9465247	99.99745384	38.03	3599704	965	83	68	31	6	20	32424.48	None	21K (Omicron)	3/3/22	3/19/22	3/1/22	(TWWTP) Tremonton WWTP	TWWTP23
220307_ACSSD32_UT_A01290_220319	9893226	8799650	99.99942043	11.36	999817	41	58	54	37	6	25	46468.13	None	21K (Omicron)	3/7/22	3/19/22	3/4/22	(ACSSD) Ash Creek SSD	ACSSD32
220307_AVWRF29_UT_A01290_220319	11074541	10011220	99.99858159	61.46	6153106	3697	94	92	59	7	43	7719.59	BA.1.1	21K (Omicron)	3/7/22	3/19/22	3/4/22	(AVWRF) Ashley Valley WRF	AVWRF29
220307_CCRWWTF31_UT_A01290_220319	9907399	9008229	99.99931174	58.66	5283882	2782	94	93	64	8	47	7189.91	None	21M (Omicron)	3/7/22	3/19/22	3/4/22	(CCRWWTF) Cedar City WWTF	CCRWWTF31
220307_CDSD17_UT_A01290_220319	3150160	2757185	99.99978239	46.21	1274129	106	79	72	49	6	31	27543.41	BA.1	21K (Omicron)	3/7/22	3/19/22	3/4/22	(CDSD) Central Davis SD	CDSD17
220307_CVWRF13_UT_A01290_220319	9959360	9028057	99.99939079	54.05	4879616	3987	96	94	69	6	47	5773.15	None	21K (Omicron)	3/7/22	3/19/22	3/4/22	(CVWRF) Central Valley WRF	CVWRF13
220307_CVWWTP28_UT_A01290_220319	8817876	7875673	99.98760741	11.96	941697	NA	21	19	8	5	6	80586.13	None	21M (Omicron)	3/7/22	3/19/22	3/4/22	(CVWWTP) Coalville WWTP	CVWWTP28
220307_CWSD19_UT_A01290_220319	14105720	12637076	99.99831448	35.87	4532479	1148	79	76	43	5	33	24241.71	BA.1	21K (Omicron)	3/7/22	3/19/22	3/4/22	(CWSD) Central Weber WSD	CWSD19
220307_HCWWTP21_UT_A01290_220319	13040407	11318900	99.99884264	36.41	4121598	3768	96	93	62	7	48	7425.13	BA.1	21K (Omicron)	3/7/22	3/19/22	3/4/22	(HCWWTP) Hyrum City WWTP	HCWWTP21
220307_JBSVPP5_UT_A01290_220319	3676741	2763630	99.99971053	67.7	1871108	681	92	89	55	8	39	11442.62	BA.1.1	21K (Omicron)	3/7/22	3/19/22	3/4/22	(JBSVPP) Jordan Basin SVPP	JBSVPP5
220307_JBWRF4_UT_A01290_220319	10497416	9256686	99.99806626	49.47	4579339	2503	86	84	59	8	46	16090.3	BA.1.1	21K (Omicron)	3/7/22	3/19/22	3/4/22	(JBWRF) Jordan Basin WRF	JBWRF4
220307_LCCWWTP22_UT_A01290_220319	15158852	13589394	99.99585706	26.23	3564750	2806	81	79	62	6	43	20726.57	None	21M (Omicron)	3/7/22	3/19/22	3/4/22	(LCCWWTP) Logan City WWTP	LCCWWTP22
220307_MWRF24_UT_A01290_220319	3827568	3483901	99.99893797	63.91	2226478	2408	97	94	57	7	38	6481.51	BA.1	21K (Omicron)	3/7/22	3/19/22	3/4/22	(MWRF) Moab WRF	MWRF24
220307_NDSD18_UT_A01290_220319	9459080	8542884	99.99934448	40.54	3463055	2810	81	78	45	6	30	22074.71	None	21L (Omicron)	3/7/22	3/19/22	3/4/22	(NDSD) North Davis SD	NDSD18
220307_OWRF7_UT_A01290_220319	7185407	6414780	99.99825403	45.14	2895846	144	74	62	43	3	30	37556.03	None	21K (Omicron)	3/7/22	3/19/22	3/4/22	(OWRF) Orem WRF	OWRF7
220307_PCWRF8_UT_A01290_220319	6300376	5725552	99.99839317	23.99	1373545	612	82	74	49	6	35	25638.02	None	21K (Omicron)	3/7/22	3/19/22	3/4/22	(PCWRF) Provo City WRF	PCWRF8
220307_PRWID25_UT_A01290_220319	12857437	11743202	99.31518678	57.8	6740943	3612	91	88	52	7	35	11674.75	BA.1.1	21K (Omicron)	3/7/22	3/19/22	3/4/22	(PRWID) Price WID	PRWID25
220307_ROOSCSD30_UT_A01290_220319	13469762	12074140	99.99938712	76.68	9258316	6806	96	94	57	7	39	5792.2	BA.1.1	21K (Omicron)	3/7/22	3/19/22	3/4/22	(ROOSCSD) Roosevelt City SD	ROOSCSD30
220307_SBWRDEC27_UT_A01290_220319	12518530	11068539	99.99878033	84.57	9360013	5490	92	90	60	7	45	9784.57	BA.1.1	21K (Omicron)	3/7/22	3/19/22	3/4/22	(SBWRD_EC) Snyderville Basin East Canyon	SBWRDEC27
220307_SBWRDSC26_UT_A01290_220319	11697276	10316540	99.99946688	91.83	9473413	9547	95	94	68	7	48	6467.58	None	21K (Omicron)	3/7/22	3/19/22	3/4/22	(SBWRD_SC) Snyderville Basin Silver Creek	SBWRDSC26
220307_SDSDN16_UT_A01290_220319	8692487	7289591	99.99943755	47.31	3448828	1430	84	81	54	6	36	18785.95	None	21K (Omicron)	3/7/22	3/19/22	3/4/22	(SDSD_N) South Davis SD - North	SDSDN16
220307_SDSDS15_UT_A01290_220319	8396086	6855646	99.99943113	23.23	1592434	283	63	61	49	4	37	38644.95	None	21K (Omicron)	3/7/22	3/19/22	3/4/22	(SDSD_S) South Davis SD - South	SDSDS15
220307_SFWWTP10_UT_A01290_220319	7175612	6432771	99.99701528	51.18	3292228	NA	44	41	20	4	10	58696.6	None	21K (Omicron)	3/7/22	3/19/22	3/4/22	(SFWWTP) Spanish Fork WWTP	SFWWTP10
220307_SGWWTP33_UT_A01290_220319	3926704	3544322	99.999605	3.33	118125	16	72	54	23	4	18	45762.54	None	21K (Omicron)	3/7/22	3/19/22	3/4/22	(SGWWTP) St George WWTP	SGWWTP33
220307_SLCWRF14_UT_A01290_220319	11125676	10065618	99.99913567	21.89	2203336	303	69	65	37	7	27	35298.45	None	21M (Omicron)	3/7/22	3/19/22	3/4/22	(SLCWRF) Salt Lake City WRF	SLCWRF14
220307_SQWRF12_UT_A01290_220319	7091718	6381781	99.99887179	36.51	2329971	718	69	68	43	5	27	31809.06	None	21K (Omicron)	3/7/22	3/19/22	3/4/22	(SQWRF) Santaquin WRF	SQWRF12
220307_SVWRF3_UT_A01290_220319	9485229	8530161	99.99818292	50.42	4301227	1563	83	78	47	8	31	22355.7	BA.1	21K (Omicron)	3/7/22	3/19/22	3/4/22	(SVWRF) South Valley WRF	SVWRF3
220307_SVWWTP9_UT_A01290_220319	3072939	2741286	99.99919746	46.88	1285025	397	90	85	50	5	38	15459.75	BA.1.1	21K (Omicron)	3/7/22	3/19/22	3/4/22	(SVWWTP) Springville WWTP	SVWWTP9
220307_TOOELEWRF2_UT_A01290_220319	5312774	4871968	99.99967159	4.09	199205	NA	35	31	15	4	9	68872.69	None	21K (Omicron)	3/7/22	3/19/22	3/4/22	(TOOELEWRF) Tooele WRF	TOOELEWRF2
220307_TSSD6_UT_A01290_220319	9219047	7526437	99.99940211	78.02	5872211	4626	94	90	60	8	43	10329.83	BA.1.1	21K (Omicron)	3/7/22	3/19/22	3/4/22	(TSSD) Timpanogos SSD	TSSD6
220307_TWWTP23_UT_A01290_220319	12991088	11589136	99.99659164	37.37	4330669	643	64	61	52	6	34	39370.92	None	21K (Omicron)	3/7/22	3/19/22	3/4/22	(TWWTP) Tremonton WWTP	TWWTP23
220310_ACSSD32_UT_A01290_220330	17656469	15911010	99.99942178	92.22	14673454	14401	91	89	55	8	41	11326.75	BA.1.1	21K (Omicron)	3/10/22	3/30/22	3/8/22	(ACSSD) Ash Creek SSD	ACSSD32
220310_AVWRF29_UT_A01290_220319	10782697	9685810	99.99813129	43.65	4227398	2381	89	86	52	7	38	13551.95	BA.1	21K (Omicron)	3/10/22	3/19/22	3/8/22	(AVWRF) Ashley Valley WRF	AVWRF29
220310_BCSD20_UT_A01290_220319	8253917	6790041	99.99854198	48.13	3267696	2320	97	93	55	7	39	6523.05	BA.1.1	21K (Omicron)	3/10/22	3/19/22	3/8/22	(BCSD) Brigham City SD	BCSD20
220310_CCRWWTF31_UT_A01290_220319	11130509	9718760	99.99923859	10.67	1036905	NA	44	40	19	3	9	59793.33	None	21K (Omicron)	3/10/22	3/19/22	3/8/22	(CCRWWTF) Cedar City WWTF	CCRWWTF31
220310_CDSD17_UT_A01290_220319	2611984	2343166	99.99935984	21.3	499003	2	54	43	27	7	22	56585.59	None	21K (Omicron)	3/10/22	3/19/22	3/8/22	(CDSD) Central Davis SD	CDSD17
220310_CVWRF13_UT_A01290_220319	8350236	7513386	99.99869566	31.62	2375592	976	84	80	43	6	26	19896.97	None	21K (Omicron)	3/10/22	3/19/22	3/8/22	(CVWRF) Central Valley WRF	CVWRF13
220310_CVWWTP28_UT_A01290_220319	11450844	10257828	99.92748952	10.32	1057422	NA	20	18	9	4	6	81681.61	None	21K (Omicron)	3/10/22	3/19/22	3/8/22	(CVWWTP) Coalville WWTP	CVWWTP28
220310_CWSD19_UT_A01290_220319	12238532	10921201	99.99699667	20.61	2251255	1	50	45	36	4	26	54850.47	None	21K (Omicron)	3/10/22	3/19/22	3/8/22	(CWSD) Central Weber WSD	CWSD19
220310_HCWWTP21_UT_A01290_220319	8683902	7838187	99.99681049	4.82	377496	NA	25	24	14	4	11	76395.62	None	21K (Omicron)	3/10/22	3/19/22	3/8/22	(HCWWTP) Hyrum City WWTP	HCWWTP21
220310_JBSVPP5_UT_A01290_220319	8226539	7286418	99.99927262	63.14	4600331	2402	89	85	58	5	41	15340.6	None	21M (Omicron)	3/10/22	3/19/22	3/8/22	(JBSVPP) Jordan Basin SVPP	JBSVPP5
220310_JBWRF4_UT_A01290_220319	7823096	6829830	99.75211682	75.02	5111085	2870	93	88	53	8	37	11770.41	None	21K (Omicron)	3/10/22	3/19/22	3/8/22	(JBWRF) Jordan Basin WRF	JBWRF4
220310_MWRF24_UT_A01290_220319	14228640	12152296	99.99903722	65.65	7977919	8674	97	95	71	3	50	5049.66	None	21M (Omicron)	3/10/22	3/19/22	3/8/22	(MWRF) Moab WRF	MWRF24
220310_NDSD18_UT_A01290_220319	4489466	3916879	99.99765119	44.81	1755040	NA	38	26	19	3	13	73674.88	None	21K (Omicron)	3/10/22	3/19/22	3/8/22	(NDSD) North Davis SD	NDSD18
220310_OWRF7_UT_A01290_220319	6837199	6157286	99.99524141	46.96	2891194	645	71	68	46	3	29	31949.83	None	21K (Omicron)	3/10/22	3/19/22	3/8/22	(OWRF) Orem WRF	OWRF7
220310_PCWRF8_UT_A01290_220319	13136911	11773469	99.9989213	37.65	4432615	716	74	71	46	6	33	28801.77	BA.1	21K (Omicron)	3/10/22	3/19/22	3/8/22	(PCWRF) Provo City WRF	PCWRF8
220310_PRWID25_UT_A01290_220319	8986239	8122262	99.99863339	77.33	6281116	3051	93	90	49	7	34	10332.94	BA.1.1	21K (Omicron)	3/10/22	3/19/22	3/8/22	(PRWID) Price WID	PRWID25
220310_PWWTP11_UT_A01290_220319	3091806	2720034	99.99746327	49.04	1333922	NA	46	36	26	3	21	64344.71	None	21K (Omicron)	3/10/22	3/19/22	3/8/22	(PWWTP) Payson WWTP	PWWTP11
220310_ROOSCSD30_UT_A01290_220319	10100414	9048776	99.99813234	3.35	303171	NA	16	12	16	3	14	88449.19	None	21K (Omicron)	3/10/22	3/19/22	3/8/22	(ROOSCSD) Roosevelt City SD	ROOSCSD30
220310_SBWRDEC27_UT_A01290_220319	9777489	8303694	99.99842239	86.29	7165476	6553	96	95	71	4	50	5417.52	None	21M (Omicron)	3/10/22	3/19/22	3/8/22	(SBWRD_EC) Snyderville Basin East Canyon	SBWRDEC27
220310_SBWRDSC26_UT_A01290_220319	16806709	15236954	99.99959309	72.81	11094444	14690	97	96	65	4	43	3916	None	21L (Omicron)	3/10/22	3/19/22	3/8/22	(SBWRD_SC) Snyderville Basin Silver Creek	SBWRDSC26
220310_SDSDN16_UT_A01290_220319	9945025	8637456	99.99934008	53.41	4612879	2106	89	87	61	4	42	13229.44	BA.1.1	21K (Omicron)	3/10/22	3/19/22	3/8/22	(SDSD_N) South Davis SD - North	SDSDN16
220310_SDSDS15_UT_A01290_220319	11132653	9952393	99.99867369	23.18	2306476	782	72	70	44	7	32	30228.51	BA.1	21K (Omicron)	3/10/22	3/19/22	3/8/22	(SDSD_S) South Davis SD - South	SDSDS15
220310_SFWWTP10_UT_A01290_220319	9413688	8254081	99.99907924	24.91	2055928	1115	82	76	46	5	30	24111.29	BA.1.1	21K (Omicron)	3/10/22	3/19/22	3/8/22	(SFWWTP) Spanish Fork WWTP	SFWWTP10
220310_SGWWTP33_UT_A01290_220330	16310928	14826488	99.999049	88.71	13152454	9696	85	81	60	6	42	19393.8	BA.1.1	21K (Omicron)	3/10/22	3/30/22	3/8/22	(SGWWTP) St George WWTP	SGWWTP33
220310_SLCWRF14_UT_A01290_220319	9206270	8164614	99.99898342	35.03	2859954	320	66	63	25	6	15	37494.98	None	21K (Omicron)	3/10/22	3/19/22	3/8/22	(SLCWRF) Salt Lake City WRF	SLCWRF14
220310_SQWRF12_UT_A01290_220319	9890851	8902388	99.99921369	44.25	3939453	2086	83	82	41	7	28	17801.57	BA.1	21K (Omicron)	3/10/22	3/19/22	3/8/22	(SQWRF) Santaquin WRF	SQWRF12
220310_SVWWTP9_UT_A01290_220319	7744413	7056647	99.99801605	17.81	1256876	10	50	50	32	3	22	50501.67	None	21K (Omicron)	3/10/22	3/19/22	3/8/22	(SVWWTP) Springville WWTP	SVWWTP9
220310_TOOELEWRF2_UT_A01290_220319	5807418	4910019	99.99818738	6.15	301991	NA	29	20	10	4	5	79672.24	None	21K (Omicron)	3/10/22	3/19/22	3/8/22	(TOOELEWRF) Tooele WRF	TOOELEWRF2
220310_TSSD6_UT_A01290_220319	9539198	8574612	99.9991953	68.25	5852034	2729	80	79	46	6	30	21505.99	BA.1	21K (Omicron)	3/10/22	3/19/22	3/8/22	(TSSD) Timpanogos SSD	TSSD6
220310_TWWTP23_UT_A01290_220319	9952159	8960775	99.99502275	9.13	817959	NA	31	29	21	2	14	71006.25	None	21K (Omicron)	3/10/22	3/19/22	3/8/22	(TWWTP) Tremonton WWTP	TWWTP23
220314_ACSSD32_UT_A01290_220330	11790604	10873739	99.99893321	64.38	7000334	3369	77	75	44	8	30	24620.17	BA.1	21K (Omicron)	3/14/22	3/30/22	3/11/22	(ACSSD) Ash Creek SSD	ACSSD32
220314_AVWRF29_UT_A01290_220330	10829822	9846748	99.99542996	66.69	6566276	1706	74	72	41	7	29	28418.94	BA.1	21K (Omicron)	3/14/22	3/30/22	3/11/22	(AVWRF) Ashley Valley WRF	AVWRF29
220314_BCSD20_UT_A01290_220330	1652739	1513647	99.9938559	47.81	723644	NA	34	32	17	4	9	67936.45	None	21K (Omicron)	3/14/22	3/30/22	3/11/22	(BCSD) Brigham City SD	BCSD20
220314_CCRWWTF31_UT_A01290_220330	11093473	10161942	99.99870104	40.74	4140375	460	74	66	39	4	27	34485.18	None	21K (Omicron)	3/14/22	3/30/22	3/11/22	(CCRWWTF) Cedar City WWTF	CCRWWTF31
220314_CDSD17_UT_A01290_220330	2478634	2286910	99.99803228	18.14	414944	NA	39	23	11	5	5	76820.42	None	21K (Omicron)	3/14/22	3/30/22	3/11/22	(CDSD) Central Davis SD	CDSD17
220314_CVWRF13_UT_A01290_220330	11199236	10160215	99.9971162	53.44	5429469	569	72	58	37	7	20	41746.7	None	21K (Omicron)	3/14/22	3/30/22	3/11/22	(CVWRF) Central Valley WRF	CVWRF13
220314_CVWWTP28_UT_A01290_220330	9908888	9007653	99.96021161	3.52	316827	NA	13	11	4	4	1	89381.42	None	21K (Omicron)	3/14/22	3/30/22	3/11/22	(CVWWTP) Coalville WWTP	CVWWTP28
220314_CWSD19_UT_A01290_220330	9481636	8496485	99.99579826	30.98	2631862	NA	31	29	19	4	17	70712.37	None	recombinant	3/14/22	3/30/22	3/11/22	(CWSD) Central Weber WSD	CWSD19
220314_HCWWTP21_UT_A01290_220330	10831587	9897697	99.99556462	0.53	52938	NA	4	4	2	NA	2	96361.57	None	recombinant	3/14/22	3/30/22	3/11/22	(HCWWTP) Hyrum City WWTP	HCWWTP21
220314_JBSVPP5_UT_A01290_220330	12325397	11149062	99.99823304	78.2	8717937	1291	74	70	51	6	32	29677.57	BA.1.1	21K (Omicron)	3/14/22	3/30/22	3/11/22	(JBSVPP) Jordan Basin SVPP	JBSVPP5
220314_JBWRF4_UT_A01290_220330	15594866	14028387	99.99788999	81.45	11425274	12944	88	85	61	7	40	14589.68	None	21K (Omicron)	3/14/22	3/30/22	3/11/22	(JBWRF) Jordan Basin WRF	JBWRF4
220314_LCCWWTP22_UT_A01290_220330	7303977	6621852	99.99865597	56.46	3738721	320	67	65	38	6	28	35291.56	None	21K (Omicron)	3/14/22	3/30/22	3/11/22	(LCCWWTP) Logan City WWTP	LCCWWTP22
220314_MWRF24_UT_A01290_220330	20909881	18978402	99.99834549	75.3	14291353	10936	96	94	72	4	50	5862.29	None	21L (Omicron)	3/14/22	3/30/22	3/11/22	(MWRF) Moab WRF	MWRF24
220314_NDSD18_UT_A01290_220330	2032749	1863806	99.9984977	40.4	752937	262	74	71	48	5	35	28651.7	None	21K (Omicron)	3/14/22	3/30/22	3/11/22	(NDSD) North Davis SD	NDSD18
220314_OWRF7_UT_A01290_220330	12174029	11126346	99.99874173	76.61	8523462	NA	45	42	34	2	21	58020.93	None	21M (Omicron)	3/14/22	3/30/22	3/11/22	(OWRF) Orem WRF	OWRF7
220314_PCWRF8_UT_A01290_220330	12073670	10990282	99.99636042	48.54	5334241	2	53	48	42	3	31	51969.9	None	recombinant	3/14/22	3/30/22	3/11/22	(PCWRF) Provo City WRF	PCWRF8
220314_PRWID25_UT_A01290_220330	17944485	16353758	99.99828786	61.45	10049347	6726	92	86	56	6	39	13531.87	BA.1.1	21K (Omicron)	3/14/22	3/30/22	3/11/22	(PRWID) Price WID	PRWID25
220314_PWWTP11_UT_A01290_220330	11860419	10770029	99.99788301	40.98	4413354	NA	46	45	27	5	14	55502.78	None	21K (Omicron)	3/14/22	3/30/22	3/11/22	(PWWTP) Payson WWTP	PWWTP11
220314_ROOSCSD30_UT_A01290_220330	10772623	9769620	99.99195465	38.52	3763158	6	64	47	38	4	28	53210	None	21K (Omicron)	3/14/22	3/30/22	3/11/22	(ROOSCSD) Roosevelt City SD	ROOSCSD30
220314_SBWRDEC27_UT_A01290_220330	18619202	16955602	99.9965793	80.43	13636755	6652	89	86	60	4	38	14424.75	None	21K (Omicron)	3/14/22	3/30/22	3/11/22	(SBWRD_EC) Snyderville Basin East Canyon	SBWRDEC27
220314_SBWRDSC26_UT_A01290_220330	12879836	11696832	99.99810205	81.15	9491242	4938	77	75	45	6	26	25218.29	BA.1	21K (Omicron)	3/14/22	3/30/22	3/11/22	(SBWRD_SC) Snyderville Basin Silver Creek	SBWRDSC26
220314_SDSDN16_UT_A01290_220330	4514248	4160119	99.99742796	37.02	1540014	136	56	54	31	5	17	46503.61	None	21M (Omicron)	3/14/22	3/30/22	3/11/22	(SDSD_N) South Davis SD - North	SDSDN16
220314_SDSDS15_UT_A01290_220330	18546794	16571375	99.97476371	12.86	2130222	NA	27	24	22	1	18	76423.77	None	recombinant	3/14/22	3/30/22	3/11/22	(SDSD_S) South Davis SD - South	SDSDS15
220314_SFWWTP10_UT_A01290_220330	15359734	13989027	99.99545358	45.17	6319174	995	63	62	53	4	36	38121.36	None	21K (Omicron)	3/14/22	3/30/22	3/11/22	(SFWWTP) Spanish Fork WWTP	SFWWTP10
220314_SGWWTP33_UT_A01290_220330	4343249	3999480	99.99724964	34.26	1370321	2	59	37	32	2	21	62788.44	None	21K (Omicron)	3/14/22	3/30/22	3/11/22	(SGWWTP) St George WWTP	SGWWTP33
220314_SLCWRF14_UT_A01290_220330	12420274	11306538	99.9953832	44.52	5033283	NA	49	47	34	2	26	53187.93	None	21L (Omicron)	3/14/22	3/30/22	3/11/22	(SLCWRF) Salt Lake City WRF	SLCWRF14
220314_SQWRF12_UT_A01290_220330	12459934	11330591	99.99703458	22.07	2500809	NA	27	25	22	4	14	75058.54	None	21K (Omicron)	3/14/22	3/30/22	3/11/22	(SQWRF) Santaquin WRF	SQWRF12
220314_SVWRF3_UT_A01290_220330	16292091	14730640	99.99659214	77.98	11486414	7773	77	74	64	5	50	25978.46	None	21K (Omicron)	3/14/22	3/30/22	3/11/22	(SVWRF) South Valley WRF	SVWRF3
220314_SVWWTP9_UT_A01290_220330	15208557	13795433	99.99520856	46.82	6459189	1836	83	80	51	5	33	20237.46	BA.1.1	21K (Omicron)	3/14/22	3/30/22	3/11/22	(SVWWTP) Springville WWTP	SVWWTP9
220314_TOOELEWRF2_UT_A01290_220330	18797821	16885131	99.99387627	24.96	4214605	NA	24	22	18	4	12	78396.82	None	recombinant	3/14/22	3/30/22	3/11/22	(TOOELEWRF) Tooele WRF	TOOELEWRF2
220314_TSSD6_UT_A01290_220330	13420700	12282534	99.99833096	81.88	10056802	3944	74	72	38	5	23	28234.63	None	21K (Omicron)	3/14/22	3/30/22	3/11/22	(TSSD) Timpanogos SSD	TSSD6
220314_TWWTP23_UT_A01290_220330	15826695	14460773	99.98695782	26.86	3883821	NA	37	35	18	5	10	64665.15	None	21K (Omicron)	3/14/22	3/30/22	3/11/22	(TWWTP) Tremonton WWTP	TWWTP23
220317_AVWRF29_UT_A01290_220330	799503	716133	99.99078383	64.42	461317	13	55	50	34	4	27	49524.99	None	21K (Omicron)	3/17/22	3/30/22	3/15/22	(AVWRF) Ashley Valley WRF	AVWRF29
220317_BCSD20_UT_A01290_220330	3838394	3538124	99.97919802	20.83	736734	NA	12	10	5	2	5	89889.97	None	recombinant	3/17/22	3/30/22	3/15/22	(BCSD) Brigham City SD	BCSD20
220317_CDSD17_UT_A01290_220330	17769408	16148970	99.99882965	89.88	14514701	9897	96	95	55	7	40	5253.47	BA.1	21K (Omicron)	3/17/22	3/30/22	3/15/22	(CDSD) Central Davis SD	CDSD17
220317_CVWRF13_UT_A01290_220330	4394470	3952825	99.99119617	51.27	2026351	5	53	49	44	6	33	50722.41	None	21K (Omicron)	3/17/22	3/30/22	3/15/22	(CVWRF) Central Valley WRF	CVWRF13
220317_CVWWTP28_UT_A01290_220330	742493	665257	99.98812489	2.46	16351	NA	3	2	3	NA	2	97575.49	None	recombinant	3/17/22	3/30/22	3/15/22	(CVWWTP) Coalville WWTP	CVWWTP28
220317_CWSD19_UT_A01290_220330	5439332	4935760	99.99061948	54.01	2665546	1	50	37	19	3	11	63253.84	None	21M (Omicron)	3/17/22	3/30/22	3/15/22	(CWSD) Central Weber WSD	CWSD19
220317_HCWWTP21_UT_A01290_220330	1465158	1332553	99.96780616	6.97	92887	NA	5	5	5	NA	4	95117.55	None	20B	3/17/22	3/30/22	3/15/22	(HCWWTP) Hyrum City WWTP	HCWWTP21
220317_JBSVPP5_UT_A01290_220330	3497207	3205038	99.99625589	73.07	2341859	48	63	58	33	8	24	41542.06	None	recombinant	3/17/22	3/30/22	3/15/22	(JBSVPP) Jordan Basin SVPP	JBSVPP5
220317_JBWRF4_UT_A01290_220330	1416577	1291848	99.99690366	76.61	989700	165	81	73	50	4	34	27381.87	None	21K (Omicron)	3/17/22	3/30/22	3/15/22	(JBWRF) Jordan Basin WRF	JBWRF4
220317_LCCWWTP22_UT_A01290_220330	780142	708030	99.98757115	37.5	265486	NA	39	38	27	3	19	62383.33	None	21K (Omicron)	3/17/22	3/30/22	3/15/22	(LCCWWTP) Logan City WWTP	LCCWWTP22
220317_MWRF24_UT_A01290_220330	10852413	9883630	99.99823951	88.63	8759279	4402	93	91	64	5	45	9413.89	None	21M (Omicron)	3/17/22	3/30/22	3/15/22	(MWRF) Moab WRF	MWRF24
220317_NDSD18_UT_A01290_220330	9356754	8447850	99.99572672	60.93	5146889	408	61	59	44	3	35	41030.1	None	21K (Omicron)	3/17/22	3/30/22	3/15/22	(NDSD) North Davis SD	NDSD18
220317_OWRF7_UT_A01290_220330	4713248	4346455	99.9993788	84.21	3660303	277	80	71	45	7	32	28644.54	None	21M (Omicron)	3/17/22	3/30/22	3/15/22	(OWRF) Orem WRF	OWRF7
220317_PCWRF8_UT_A01290_220330	10367539	9323748	99.99221343	66.34	6184715	592	73	61	41	5	29	38632.11	None	21M (Omicron)	3/17/22	3/30/22	3/15/22	(PCWRF) Provo City WRF	PCWRF8
220317_PRWID25_UT_A01290_220330	4342240	3965544	99.99730176	79.15	3138653	450	68	66	48	5	33	33986.69	None	21K (Omicron)	3/17/22	3/30/22	3/15/22	(PRWID) Price WID	PRWID25
220317_PWWTP11_UT_A01290_220330	3627632	3239315	99.98996701	22.93	742790	NA	23	21	15	2	13	79502.27	None	21K (Omicron)	3/17/22	3/30/22	3/15/22	(PWWTP) Payson WWTP	PWWTP11
220317_ROOSCSD30_UT_A01290_220330	807057	737890	99.99661196	62.35	460030	23	58	54	44	5	32	46007.16	None	21K (Omicron)	3/17/22	3/30/22	3/15/22	(ROOSCSD) Roosevelt City SD	ROOSCSD30
220317_SBWRDEC27_UT_A01290_220330	7378368	6670634	99.99331398	56.5	3768841	1	50	46	29	1	21	53864.16	None	21L (Omicron)	3/17/22	3/30/22	3/15/22	(SBWRD_EC) Snyderville Basin East Canyon	SBWRDEC27
220317_SBWRDSC26_UT_A01290_220330	13641407	12322879	99.99705426	78.51	9674213	2045	84	81	50	7	34	18972.73	None	21K (Omicron)	3/17/22	3/30/22	3/15/22	(SBWRD_SC) Snyderville Basin Silver Creek	SBWRDSC26
220317_SGWWTP33_UT_A01290_220330	5817670	5330942	99.99671728	68.11	3630661	128	62	58	34	3	21	42169.68	None	21K (Omicron)	3/17/22	3/30/22	3/15/22	(SGWWTP) St George WWTP	SGWWTP33
220317_SQWRF12_UT_A01290_220330	11120551	10053809	99.99565339	76.41	7681631	959	74	68	39	7	26	32036.53	None	21K (Omicron)	3/17/22	3/30/22	3/15/22	(SQWRF) Santaquin WRF	SQWRF12
220317_SVWRF3_UT_A01290_220330	996401	912088	99.99923253	77.54	707213	348	81	72	49	6	37	28117.58	None	21K (Omicron)	3/17/22	3/30/22	3/15/22	(SVWRF) South Valley WRF	SVWRF3
220317_SVWWTP9_UT_A01290_220330	6993308	6298780	99.99544356	70.93	4467455	48	85	60	37	3	26	39701.7	None	21M (Omicron)	3/17/22	3/30/22	3/15/22	(SVWWTP) Springville WWTP	SVWWTP9
220317_TOOELEWRF2_UT_A01290_220330	856706	779707	99.98563563	32.6	254156	NA	40	34	26	NA	20	65665.65	None	21K (Omicron)	3/17/22	3/30/22	3/15/22	(TOOELEWRF) Tooele WRF	TOOELEWRF2
220317_TWWTP23_UT_A01290_220330	5821153	5229009	99.98106716	25.98	1358500	NA	8	7	7	NA	5	92913.75	None	21G (Lambda)	3/17/22	3/30/22	3/15/22	(TWWTP) Tremonton WWTP	TWWTP23
220321_ACSSD32_UT_A01290_220330	4571549	4045158	99.99683572	51.91	2099596	NA	48	45	26	4	21	55132.62	None	21M (Omicron)	3/21/22	3/30/22	3/18/22	(ACSSD) Ash Creek SSD	ACSSD32
220321_AVWRF29_UT_A01290_220330	6794584	6168437	99.9963524	78.41	4836310	146	57	56	22	6	11	44167.22	None	21K (Omicron)	3/21/22	3/30/22	3/18/22	(AVWRF) Ashley Valley WRF	AVWRF29
220321_CCRWWTF31_UT_A01290_220330	3321889	2990867	99.99120656	39.49	1181064	NA	30	26	11	1	5	73700.41	None	recombinant	3/21/22	3/30/22	3/18/22	(CCRWWTF) Cedar City WWTF	CCRWWTF31
220321_CDSD17_UT_A01290_220330	10523185	9502599	99.99520131	70.89	6736445	1546	70	69	49	5	34	31123.3	None	recombinant	3/21/22	3/30/22	3/18/22	(CDSD) Central Davis SD	CDSD17
220321_CVWRF13_UT_A01290_220330	8635799	7774218	99.99507346	60.87	4732037	107	54	52	47	6	31	47932.28	None	21M (Omicron)	3/21/22	3/30/22	3/18/22	(CVWRF) Central Valley WRF	CVWRF13
220321_CVWWTP28_UT_A01290_220330	753420	659366	99.939184	NA	18	NA	NA	NA	NA	NA	NA	NA	NA	NA	3/21/22	3/30/22	3/18/22	(CVWWTP) Coalville WWTP	CVWWTP28
220321_CWSD19_UT_A01290_220330	7414388	6738312	99.99364826	17.86	1203078	NA	26	21	15	1	12	79420.13	None	21L (Omicron)	3/21/22	3/30/22	3/18/22	(CWSD) Central Weber WSD	CWSD19
220321_HCWWTP21_UT_A01290_220330	2989842	2689635	99.97081388	2.62	70538	NA	19	4	1	NA	1	96150.89	None	recombinant	3/21/22	3/30/22	3/18/22	(HCWWTP) Hyrum City WWTP	HCWWTP21
220321_JBSVPP5_UT_A01290_220330	7691561	6901540	99.99662394	68.75	4744880	223	56	52	48	3	32	48035.31	None	21K (Omicron)	3/21/22	3/30/22	3/18/22	(JBSVPP) Jordan Basin SVPP	JBSVPP5
220321_JBWRF4_UT_A01290_220330	8382476	7553322	99.84672969	57.71	4352268	1035	79	77	48	6	33	22651.23	None	21K (Omicron)	3/21/22	3/30/22	3/18/22	(JBWRF) Jordan Basin WRF	JBWRF4
220321_LCCWWTP22_UT_A01290_220330	6085496	5440963	99.99365921	34.7	1887670	9	64	48	26	4	21	51744.67	None	21M (Omicron)	3/21/22	3/30/22	3/18/22	(LCCWWTP) Logan City WWTP	LCCWWTP22
220321_MWRF24_UT_A01290_220330	3915604	3506007	99.99164291	55.77	1955099	106	67	58	39	1	27	42062.67	None	21K (Omicron)	3/21/22	3/30/22	3/18/22	(MWRF) Moab WRF	MWRF24
220321_NDSD18_UT_A01290_220330	4029092	3593994	99.99440734	34.73	1248036	NA	37	28	20	2	12	71729.1	None	21M (Omicron)	3/21/22	3/30/22	3/18/22	(NDSD) North Davis SD	NDSD18
220321_OWRF7_UT_A01290_220330	8274581	7449966	99.99689931	74.58	5556043	138	61	55	29	5	18	45193.02	None	recombinant	3/21/22	3/30/22	3/18/22	(OWRF) Orem WRF	OWRF7
220321_PCWRF8_UT_A01290_220330	6049844	5440353	99.99312545	51.34	2792928	NA	39	36	21	2	12	63755.27	None	recombinant	3/21/22	3/30/22	3/18/22	(PCWRF) Provo City WRF	PCWRF8
220321_PRWID25_UT_A01290_220330	5215460	4628840	99.99576568	35.02	1620962	NA	17	14	12	NA	5	85503.13	None	21L (Omicron)	3/21/22	3/30/22	3/18/22	(PRWID) Price WID	PRWID25
220321_PWWTP11_UT_A01290_220330	2987489	2699483	99.99451747	2.31	62424	NA	9	5	3	1	2	95391.77	None	recombinant	3/21/22	3/30/22	3/18/22	(PWWTP) Payson WWTP	PWWTP11
220321_ROOSCSD30_UT_A01290_220330	11255049	10136225	99.99651744	78.26	7932430	489	57	55	41	6	28	44672.31	None	21K (Omicron)	3/21/22	3/30/22	3/18/22	(ROOSCSD) Roosevelt City SD	ROOSCSD30
220321_SBWRDEC27_UT_A01290_220330	11662069	10694475	99.99753144	90.14	9639671	5659	88	85	60	3	41	14513.59	None	21K (Omicron)	3/21/22	3/30/22	3/18/22	(SBWRD_EC) Snyderville Basin East Canyon	SBWRDEC27
220321_SBWRDSC26_UT_A01290_220330	6782871	6105927	99.99459542	72.63	4434669	87	70	55	28	3	17	44935.29	None	21L (Omicron)	3/21/22	3/30/22	3/18/22	(SBWRD_SC) Snyderville Basin Silver Creek	SBWRDSC26
220321_SDSDN16_UT_A01290_220330	19674617	17991585	99.9986049	83.96	15106370	16960	95	94	60	6	43	6049.56	BA.1.1	21K (Omicron)	3/21/22	3/30/22	3/18/22	(SDSD_N) South Davis SD - North	SDSDN16
220321_SDSDS15_UT_A01290_220330	6259864	5586786	99.99479128	59.25	3309954	638	75	72	54	7	39	27918.65	None	21K (Omicron)	3/21/22	3/30/22	3/18/22	(SDSD_S) South Davis SD - South	SDSDS15
220321_SFWWTP10_UT_A01290_220330	7031765	6348053	99.98999693	26.79	1700437	NA	27	20	17	NA	14	79824.77	None	recombinant	3/21/22	3/30/22	3/18/22	(SFWWTP) Spanish Fork WWTP	SFWWTP10
220321_SGWWTP33_UT_A01290_220330	3290333	2948948	99.99179368	17.87	526858	NA	35	29	23	1	19	71079.82	None	21K (Omicron)	3/21/22	3/30/22	3/18/22	(SGWWTP) St George WWTP	SGWWTP33
220321_SLCWRF14_UT_A01290_220330	8516028	7704630	99.99579474	67.09	5168676	132	59	54	38	5	28	45653.41	None	21M (Omicron)	3/21/22	3/30/22	3/18/22	(SLCWRF) Salt Lake City WRF	SLCWRF14
220321_SQWRF12_UT_A01290_220330	9271257	8363267	99.99489434	56.99	4765608	8	66	48	17	6	12	52072.95	None	21K (Omicron)	3/21/22	3/30/22	3/18/22	(SQWRF) Santaquin WRF	SQWRF12
220321_SVWRF3_UT_A01290_220330	1744298	1580675	99.99633068	57.19	904012	5	55	48	33	3	28	52279.65	None	21K (Omicron)	3/21/22	3/30/22	3/18/22	(SVWRF) South Valley WRF	SVWRF3
220321_SVWWTP9_UT_A01290_220330	3684476	3306454	99.99313464	23.28	769625	NA	15	15	5	1	3	85348.23	None	21L (Omicron)	3/21/22	3/30/22	3/18/22	(SVWWTP) Springville WWTP	SVWWTP9
220321_TSSD6_UT_A01290_220330	8621387	7799994	99.99635897	62.74	4893625	1	50	47	31	5	22	53465.58	None	21M (Omicron)	3/21/22	3/30/22	3/18/22	(TSSD) Timpanogos SSD	TSSD6
220321_TWWTP23_UT_A01290_220330	3733459	3348369	99.98384288	5.85	195956	NA	9	3	NA	NA	NA	NA	NA	NA	3/21/22	3/30/22	3/18/22	(TWWTP) Tremonton WWTP	TWWTP23
220331_ACSSD32_UT_A01290_220409	12196532	11179122	99.99931122	88.04	9841732	5631	95	93	65	3	46	7343.74		21L (Omicron)	3/31/22	4/9/22	3/29/22	NA	NA
220331_AVWRF29_UT_A01290_220409	1386442	1240609	99.99903273	55.97	694410	NA	39	35	13	NA	8	64615.59		recombinant	3/31/22	4/9/22	3/29/22	NA	NA
220331_CCRWWTF31_UT_A01290_220409	4420367	4015351	99.99952682	79.06	3174623	1494	89	84	53	4	35	15822.57		21L (Omicron)	3/31/22	4/9/22	3/29/22	NA	NA
220331_CDSD17_UT_A01290_220409	1500567	1350764	99.99955581	68.77	928867	276	89	84	53	3	36	15784.37		21L (Omicron)	3/31/22	4/9/22	3/29/22	NA	NA
220331_CVWRF13_UT_A01290_220409	1988153	1803661	99.99905747	42.26	762254	37	62	58	32	3	23	42069.36		21L (Omicron)	3/31/22	4/9/22	3/29/22	NA	NA
220331_CVWWTP28_UT_A01290_220409	3268175	2949347	99.97399424	20.46	603251	NA	11	10	3	NA	3	89572.95		21L (Omicron)	3/31/22	4/9/22	3/29/22	NA	NA
220331_CWSD19_UT_A01290_220409	1207461	1091657	99.99816792	30	327481	NA	35	32	23	3	13	67867.17		21L (Omicron)	3/31/22	4/9/22	3/29/22	NA	NA
220331_HCWWTP21_UT_A01290_220409	6630034	5937927	99.99727178	10.32	612565	NA	6	5	3	NA	2	95415.18		recombinant	3/31/22	4/9/22	3/29/22	NA	NA
220331_JBSVPP5_UT_A01290_220409	2667818	2434469	99.99979462	91.21	2220460	799	87	84	61	3	38	16175.63		21L (Omicron)	3/31/22	4/9/22	3/29/22	NA	NA
220331_JBWRF4_UT_A01290_220409	1713422	1460012	99.99965754	87.43	1276426	404	90	84	53	3	35	16384.56		recombinant	3/31/22	4/9/22	3/29/22	NA	NA
220331_LCCWWTP22_UT_A01290_220409	2991044	2716373	99.96764067	17.04	462808	NA	28	26	26	2	21	74256.76		21K (Omicron)	3/31/22	4/9/22	3/29/22	NA	NA
220331_MWRF24_UT_A01290_220409	9369197	8012376	99.99649293	83.53	6692776	4012	90	87	59	6	39	12930.31		21L (Omicron)	3/31/22	4/9/22	3/29/22	NA	NA
220331_OWRF7_UT_A01290_220409	2021159	1824462	99.99939708	89.92	1640462	132	70	67	42	3	26	33157.21		21L (Omicron)	3/31/22	4/9/22	3/29/22	NA	NA
220331_PCWRF8_UT_A01290_220409	658954	596591	99.99899429	74.57	444897	NA	45	37	21	4	14	63290.29		recombinant	3/31/22	4/9/22	3/29/22	NA	NA
220331_PRWID25_UT_A01290_220409	1293625	1173023	99.99889175	47.1	552456	NA	26	23	14	2	10	76958.83		recombinant	3/31/22	4/9/22	3/29/22	NA	NA
220331_PWWTP11_UT_A01290_220409	4310745	3907060	99.99575128	47.08	1839527	NA	32	30	23	4	20	69932.78		21K (Omicron)	3/31/22	4/9/22	3/29/22	NA	NA
220331_ROOSCSD30_UT_A01290_220409	2128679	1945458	99.99902337	41.19	801378	113	79	72	49	4	37	27992.24		21K (Omicron)	3/31/22	4/9/22	3/29/22	NA	NA
220331_SBWRDEC27_UT_A01290_220409	7883931	7190565	99.99600866	88.21	6342771	5082	94	93	61	3	45	7494.23		21L (Omicron)	3/31/22	4/9/22	3/29/22	NA	NA
220331_SBWRDSC26_UT_A01290_220409	3601769	3253730	99.99950826	95.12	3094806	1583	94	91	66	5	44	9019.16		21L (Omicron)	3/31/22	4/9/22	3/29/22	NA	NA
220331_SDSDN16_UT_A01290_220409	1503374	1354477	99.99911405	73.26	992234	1	50	46	26	3	16	53702.53		21L (Omicron)	3/31/22	4/9/22	3/29/22	NA	NA
220331_SDSDS15_UT_A01290_220409	2655026	2211480	99.99923128	9.93	219617	NA	21	19	21	1	19	81330.26		recombinant	3/31/22	4/9/22	3/29/22	NA	NA
220331_SFWWTP10_UT_A01290_220409	1679855	1512747	99.9986779	30.37	459452	NA	32	30	29	3	22	69983.61		21M (Omicron)	3/31/22	4/9/22	3/29/22	NA	NA
220331_SGWWTP33_UT_A01290_220409	7093533	6421175	99.99338127	39.29	2522785	NA	47	45	50	3	36	54602.93		21L (Omicron)	3/31/22	4/9/22	3/29/22	NA	NA
220331_SLCWRF14_UT_A01290_220409	1784334	1605992	99.9996264	63.18	1014684	91	68	63	45	3	35	37300.61		21L (Omicron)	3/31/22	4/9/22	3/29/22	NA	NA
220331_SQWRF12_UT_A01290_220409	1958014	1732698	99.99982686	80.79	1399924	448	86	81	55	7	40	18638.11		21K (Omicron)	3/31/22	4/9/22	3/29/22	NA	NA
220331_SVWRF3_UT_A01290_220409	2545545	2255993	99.99951241	87.75	1979631	765	81	76	44	6	32	24067.82		21L (Omicron)	3/31/22	4/9/22	3/29/22	NA	NA
220331_SVWWTP9_UT_A01290_220409	601977	440461	100	74.12	326451	NA	31	26	18	NA	12	73919		recombinant	3/31/22	4/9/22	3/29/22	NA	NA
220331_TOOELEWRF2_UT_A01290_220409	2850161	2582069	99.99934161	71.49	1845891	247	70	66	40	3	26	33939.74		21L (Omicron)	3/31/22	4/9/22	3/29/22	NA	NA
220331_TSSD6_UT_A01290_220409	1881422	1690971	99.99988172	73.98	1251062	41	58	55	39	5	25	45234.35		21L (Omicron)	3/31/22	4/9/22	3/29/22	NA	NA
220331_TWWTP23_UT_A01290_220409	1533567	1345059	99.9990335	13.51	181778	NA	17	15	8	1	4	84767.41		recombinant	3/31/22	4/9/22	3/29/22	NA	NA
