# Supplementary material for: Wastewater Genomic Surveillance Captures Early Detection of Omicron in Utah
Source: Microbiol Spectr. 2023 May 8;11(3):e00391-23. doi: 10.1128/spectrum.00391-23 (PMC10269515; doi:10.1128/spectrum.00391-23)
Supplement: Supplemental file 3 — Table S3. Download spectrum.00391-23-s0003.csv, CSV file, 0.9 MB [file spectrum.00391-23-s0003.csv]

	Sample_ID	WW_site_name	WW_site_shrtnm	Lineages	Lineage_abundance	Compress_lineages	Parent_lineage	Parent_lineage_grp	Category	PCR_date	Collection_date
12	211122_HCWWTP21	(HCWWTP) Hyrum City WWTP	HCWWTP21	A	0.00111732	A	A	A	Other	2021-11-22	2021-11-19
10	211122_HCWWTP21	(HCWWTP) Hyrum City WWTP	HCWWTP21	A.1	0.00111732	A	A	A	Other	2021-11-22	2021-11-19
4	211122_HCWWTP21	(HCWWTP) Hyrum City WWTP	HCWWTP21	A.11	0.00111732	A	A	A	Other	2021-11-22	2021-11-19
1	211122_HCWWTP21	(HCWWTP) Hyrum City WWTP	HCWWTP21	A.12	0.00111732	A	A	A	Other	2021-11-22	2021-11-19
2	211122_HCWWTP21	(HCWWTP) Hyrum City WWTP	HCWWTP21	A.18	0.00111732	A	A	A	Other	2021-11-22	2021-11-19
9	211122_HCWWTP21	(HCWWTP) Hyrum City WWTP	HCWWTP21	A.2	0.00111732	A	A	A	Other	2021-11-22	2021-11-19
8	211122_HCWWTP21	(HCWWTP) Hyrum City WWTP	HCWWTP21	A.2.2	0.00111732	A	A	A	Other	2021-11-22	2021-11-19
7	211122_HCWWTP21	(HCWWTP) Hyrum City WWTP	HCWWTP21	A.2.3	0.00111732	A	A	A	Other	2021-11-22	2021-11-19
6	211122_HCWWTP21	(HCWWTP) Hyrum City WWTP	HCWWTP21	A.2.4	0.00111732	A	A	A	Other	2021-11-22	2021-11-19
5	211122_HCWWTP21	(HCWWTP) Hyrum City WWTP	HCWWTP21	A.2.5	0.00111732	A	A	A	Other	2021-11-22	2021-11-19
18	211122_HCWWTP21	(HCWWTP) Hyrum City WWTP	HCWWTP21	A.2.5.1	0.00111732	A.2.5	A	A	Other	2021-11-22	2021-11-19
17	211122_HCWWTP21	(HCWWTP) Hyrum City WWTP	HCWWTP21	A.2.5.2	0.00111732	A.2.5	A	A	Other	2021-11-22	2021-11-19
20	211122_HCWWTP21	(HCWWTP) Hyrum City WWTP	HCWWTP21	A.2.5.3	0.00111732	A.2.5	A	A	Other	2021-11-22	2021-11-19
3	211122_HCWWTP21	(HCWWTP) Hyrum City WWTP	HCWWTP21	A.21	0.00111732	A	A	A	Other	2021-11-22	2021-11-19
19	211122_HCWWTP21	(HCWWTP) Hyrum City WWTP	HCWWTP21	A.23	0.00111732	A.23	A	A	Other	2021-11-22	2021-11-19
16	211122_HCWWTP21	(HCWWTP) Hyrum City WWTP	HCWWTP21	A.23.1	0.00111732	A.23	A	A	Other	2021-11-22	2021-11-19
26	211122_HCWWTP21	(HCWWTP) Hyrum City WWTP	HCWWTP21	A.24	0.00111732	A	A	A	Other	2021-11-22	2021-11-19
24	211122_HCWWTP21	(HCWWTP) Hyrum City WWTP	HCWWTP21	A.25	0.00111732	A	A	A	Other	2021-11-22	2021-11-19
25	211122_HCWWTP21	(HCWWTP) Hyrum City WWTP	HCWWTP21	A.4	0.00111732	A	A	A	Other	2021-11-22	2021-11-19
11	211122_HCWWTP21	(HCWWTP) Hyrum City WWTP	HCWWTP21	A.5	0.00111732	A	A	A	Other	2021-11-22	2021-11-19
14	211122_HCWWTP21	(HCWWTP) Hyrum City WWTP	HCWWTP21	A.6	0.00111732	A	A	A	Other	2021-11-22	2021-11-19
13	211122_HCWWTP21	(HCWWTP) Hyrum City WWTP	HCWWTP21	A.7	0.00111732	A	A	A	Other	2021-11-22	2021-11-19
550	211122_HCWWTP21	(HCWWTP) Hyrum City WWTP	HCWWTP21	AC.1	0.00111732	B.1.1*	B.1.1	B.1.1*	Other	2021-11-22	2021-11-19
524	211122_HCWWTP21	(HCWWTP) Hyrum City WWTP	HCWWTP21	AD.2	0.00111732	B.1.1*	B.1.1	B.1.1*	Other	2021-11-22	2021-11-19
541	211122_HCWWTP21	(HCWWTP) Hyrum City WWTP	HCWWTP21	AE.1	0.00111732	B.1.1*	B.1.1	B.1.1*	Other	2021-11-22	2021-11-19
539	211122_HCWWTP21	(HCWWTP) Hyrum City WWTP	HCWWTP21	AE.4	0.00111732	B.1.1*	B.1.1	B.1.1*	Other	2021-11-22	2021-11-19
709	211122_HCWWTP21	(HCWWTP) Hyrum City WWTP	HCWWTP21	AE.7	0.00111732	B.1.1*	B.1.1	B.1.1*	Other	2021-11-22	2021-11-19
523	211122_HCWWTP21	(HCWWTP) Hyrum City WWTP	HCWWTP21	AF.1	0.00111732	B.1.1*	B.1.1	B.1.1*	Other	2021-11-22	2021-11-19
677	211122_HCWWTP21	(HCWWTP) Hyrum City WWTP	HCWWTP21	AH.2	0.00111732	B.1.1*	B.1.1	B.1.1*	Other	2021-11-22	2021-11-19
589	211122_HCWWTP21	(HCWWTP) Hyrum City WWTP	HCWWTP21	AH.3	0.00111732	B.1.1*	B.1.1	B.1.1*	Other	2021-11-22	2021-11-19
671	211122_HCWWTP21	(HCWWTP) Hyrum City WWTP	HCWWTP21	AK.1	0.00111732	B.1.1*	B.1.1	B.1.1*	Other	2021-11-22	2021-11-19
489	211122_HCWWTP21	(HCWWTP) Hyrum City WWTP	HCWWTP21	AK.2	0.00111732	B.1.1*	B.1.1	B.1.1*	Other	2021-11-22	2021-11-19
602	211122_HCWWTP21	(HCWWTP) Hyrum City WWTP	HCWWTP21	AS.1	0.00111732	B.1.1*	B.1.1	B.1.1*	Other	2021-11-22	2021-11-19
612	211122_HCWWTP21	(HCWWTP) Hyrum City WWTP	HCWWTP21	AT.1	0.00111732	B.1.1*	B.1.1	B.1.1*	Other	2021-11-22	2021-11-19
973	211104_CVWRF13	(CVWRF) Central Valley WRF	CVWRF13	AY.1	0.06371099	Delta	Delta	Delta	Delta	2021-11-04	2021-11-02
974	211104_HCWWTP21	(HCWWTP) Hyrum City WWTP	HCWWTP21	AY.1	0.01727429	Delta	Delta	Delta	Delta	2021-11-04	2021-11-02
975	211104_NDSD18	(NDSD) North Davis SD	NDSD18	AY.1	0.18925342	Delta	Delta	Delta	Delta	2021-11-04	2021-11-02
976	211104_OWRF7	(OWRF) Orem WRF	OWRF7	AY.1	0.07774505	Delta	Delta	Delta	Delta	2021-11-04	2021-11-02
977	211104_PWWTP11	(PWWTP) Payson WWTP	PWWTP11	AY.1	0.2766464	Delta	Delta	Delta	Delta	2021-11-04	2021-11-02
1099	211108_BCSD20	(BCSD) Brigham City SD	BCSD20	AY.1	0.00109051	Delta	Delta	Delta	Delta	2021-11-08	2021-11-05
1268	211112_OWRF7	(OWRF) Orem WRF	OWRF7	AY.1	0.00115741	Delta	Delta	Delta	Delta	2021-11-12	2021-11-09
1269	211112_SBWRDSC26	(SBWRD_SC) Snyderville Basin Silver Creek	SBWRDSC26	AY.1	0.02298391	Delta	Delta	Delta	Delta	2021-11-12	2021-11-09
1508	211118_NDSD18	(NDSD) North Davis SD	NDSD18	AY.1	0.0297723	Delta	Delta	Delta	Delta	2021-11-18	2021-11-16
1794	211122_BCSD20	(BCSD) Brigham City SD	BCSD20	AY.1	0.02044932	Delta	Delta	Delta	Delta	2021-11-22	2021-11-19
1795	211122_HCWWTP21	(HCWWTP) Hyrum City WWTP	HCWWTP21	AY.1	0.00111732	Delta	Delta	Delta	Delta	2021-11-22	2021-11-19
1796	211122_SBWRDEC27	(SBWRD_EC) Snyderville Basin East Canyon	SBWRDEC27	AY.1	0.03568754	Delta	Delta	Delta	Delta	2021-11-22	2021-11-19
2147	211129_OWRF7	(OWRF) Orem WRF	OWRF7	AY.1	0.0139721	Delta	Delta	Delta	Delta	2021-11-29	2021-11-26
2148	211129_TSSD6	(TSSD) Timpanogos SSD	TSSD6	AY.1	0.01269957	Delta	Delta	Delta	Delta	2021-11-29	2021-11-26
2394	211202_SDSDN16	(SDSD_N) South Davis SD - North	SDSDN16	AY.1	0.01423118	Delta	Delta	Delta	Delta	2021-12-02	2021-11-30
2651	211206_HCWWTP21	(HCWWTP) Hyrum City WWTP	HCWWTP21	AY.1	0.01049853	Delta	Delta	Delta	Delta	2021-12-06	2021-12-03
2908	211209_CVWRF13	(CVWRF) Central Valley WRF	CVWRF13	AY.1	0.32143993	Delta	Delta	Delta	Delta	2021-12-09	2021-12-07
2909	211209_HCWWTP21	(HCWWTP) Hyrum City WWTP	HCWWTP21	AY.1	0.27495808	Delta	Delta	Delta	Delta	2021-12-09	2021-12-07
2910	211209_JBSVPP5	(JBSVPP) Jordan Basin SVPP	JBSVPP5	AY.1	0.81765081	Delta	Delta	Delta	Delta	2021-12-09	2021-12-07
2911	211209_SGWWTP33	(SGWWTP) St George WWTP	SGWWTP33	AY.1	0.10965359	Delta	Delta	Delta	Delta	2021-12-09	2021-12-07
2912	211209_TSSD6	(TSSD) Timpanogos SSD	TSSD6	AY.1	0.01616335	Delta	Delta	Delta	Delta	2021-12-09	2021-12-07
3125	211213_SBWRDSC26	(SBWRD_SC) Snyderville Basin Silver Creek	SBWRDSC26	AY.1	0.03179906	Delta	Delta	Delta	Delta	2021-12-13	2021-12-10
3126	211213_SLCWRF14	(SLCWRF) Salt Lake City WRF	SLCWRF14	AY.1	0.04033589	Delta	Delta	Delta	Delta	2021-12-13	2021-12-10
3345	211216_ACSSD32	(ACSSD) Ash Creek SSD	ACSSD32	AY.1	0.01617799	Delta	Delta	Delta	Delta	2021-12-16	2021-12-14
3346	211216_ROOSCSD30	(ROOSCSD) Roosevelt City SD	ROOSCSD30	AY.1	0.03035422	Delta	Delta	Delta	Delta	2021-12-16	2021-12-14
3347	211216_SBWRDEC27	(SBWRD_EC) Snyderville Basin East Canyon	SBWRDEC27	AY.1	0.39541732	Delta	Delta	Delta	Delta	2021-12-16	2021-12-14
3348	211216_SQWRF12	(SQWRF) Santaquin WRF	SQWRF12	AY.1	0.4766272	Delta	Delta	Delta	Delta	2021-12-16	2021-12-14
3712	211228_CWSD19	(CWSD) Central Weber WSD	CWSD19	AY.1	0.08288697	Delta	Delta	Delta	Delta	2021-12-28	2021-12-23
4007	220106_BCSD20	(BCSD) Brigham City SD	BCSD20	AY.1	0.05197981	Delta	Delta	Delta	Delta	2022-01-06	2022-01-04
4008	220106_HCWWTP21	(HCWWTP) Hyrum City WWTP	HCWWTP21	AY.1	0.02886407	Delta	Delta	Delta	Delta	2022-01-06	2022-01-04
4009	220106_ROOSCSD30	(ROOSCSD) Roosevelt City SD	ROOSCSD30	AY.1	0.05301932	Delta	Delta	Delta	Delta	2022-01-06	2022-01-04
4010	220106_SGWWTP33	(SGWWTP) St George WWTP	SGWWTP33	AY.1	0.02231232	Delta	Delta	Delta	Delta	2022-01-06	2022-01-04
4063	220110_SVWWTP9	(SVWWTP) Springville WWTP	SVWWTP9	AY.1	0.0572557	Delta	Delta	Delta	Delta	2022-01-10	2022-01-07
4134	220124_TWWTP23	(TWWTP) Tremonton WWTP	TWWTP23	AY.1	0.01728977	Delta	Delta	Delta	Delta	2022-01-24	2022-01-21
4144	220207_BCSD20	(BCSD) Brigham City SD	BCSD20	AY.1	0.04541942	Delta	Delta	Delta	Delta	2022-02-07	2022-02-04
916	211104_BCSD20	(BCSD) Brigham City SD	BCSD20	AY.100	0.136497	Delta	Delta	Delta	Delta	2021-11-04	2021-11-02
917	211104_CVWRF13	(CVWRF) Central Valley WRF	CVWRF13	AY.100	0.0435686	Delta	Delta	Delta	Delta	2021-11-04	2021-11-02
918	211104_MWRF24	(MWRF) Moab WRF	MWRF24	AY.100	0.19350576	Delta	Delta	Delta	Delta	2021-11-04	2021-11-02
919	211104_PRWID25	(PRWID) Price WID	PRWID25	AY.100	0.0346806	Delta	Delta	Delta	Delta	2021-11-04	2021-11-02
920	211104_PWWTP11	(PWWTP) Payson WWTP	PWWTP11	AY.100	0.012959	Delta	Delta	Delta	Delta	2021-11-04	2021-11-02
921	211104_SBWRDEC27	(SBWRD_EC) Snyderville Basin East Canyon	SBWRDEC27	AY.100	0.0428139	Delta	Delta	Delta	Delta	2021-11-04	2021-11-02
922	211104_SBWRDSC26	(SBWRD_SC) Snyderville Basin Silver Creek	SBWRDSC26	AY.100	0.231874	Delta	Delta	Delta	Delta	2021-11-04	2021-11-02
923	211104_SDSDN16	(SDSD_N) South Davis SD - North	SDSDN16	AY.100	0.114447	Delta	Delta	Delta	Delta	2021-11-04	2021-11-02
924	211104_SDSDS15	(SDSD_S) South Davis SD - South	SDSDS15	AY.100	0.0522109	Delta	Delta	Delta	Delta	2021-11-04	2021-11-02
925	211104_SFWWTP10	(SFWWTP) Spanish Fork WWTP	SFWWTP10	AY.100	0.0319379	Delta	Delta	Delta	Delta	2021-11-04	2021-11-02
926	211104_SQWRF12	(SQWRF) Santaquin WRF	SQWRF12	AY.100	0.206162	Delta	Delta	Delta	Delta	2021-11-04	2021-11-02
927	211104_SVWRF3	(SVWRF) South Valley WRF	SVWRF3	AY.100	0.325691	Delta	Delta	Delta	Delta	2021-11-04	2021-11-02
928	211104_SVWWTP9	(SVWWTP) Springville WWTP	SVWWTP9	AY.100	0.0220674	Delta	Delta	Delta	Delta	2021-11-04	2021-11-02
929	211104_TSSD6	(TSSD) Timpanogos SSD	TSSD6	AY.100	0.10244541	Delta	Delta	Delta	Delta	2021-11-04	2021-11-02
930	211104_CVWWTP28	(CVWWTP) Coalville WWTP	CVWWTP28	AY.100	0.05340724	Delta	Delta	Delta	Delta	2021-11-04	2021-11-02
1060	211108_BCSD20	(BCSD) Brigham City SD	BCSD20	AY.100	0.0346891	Delta	Delta	Delta	Delta	2021-11-08	2021-11-05
1061	211108_LCCWWTP22	(LCCWWTP) Logan City WWTP	LCCWWTP22	AY.100	0.0369499	Delta	Delta	Delta	Delta	2021-11-08	2021-11-05
1062	211108_MWRF24	(MWRF) Moab WRF	MWRF24	AY.100	0.00249046	Delta	Delta	Delta	Delta	2021-11-08	2021-11-05
1063	211108_PRWID25	(PRWID) Price WID	PRWID25	AY.100	0.06045498	Delta	Delta	Delta	Delta	2021-11-08	2021-11-05
1064	211108_SBWRDEC27	(SBWRD_EC) Snyderville Basin East Canyon	SBWRDEC27	AY.100	0.137546	Delta	Delta	Delta	Delta	2021-11-08	2021-11-05
1065	211108_SBWRDSC26	(SBWRD_SC) Snyderville Basin Silver Creek	SBWRDSC26	AY.100	0.166137	Delta	Delta	Delta	Delta	2021-11-08	2021-11-05
1066	211108_CCRWWTF31	(CCRWWTF) Cedar City WWTF	CCRWWTF31	AY.100	0.0426025	Delta	Delta	Delta	Delta	2021-11-08	2021-11-05
1067	211108_CVWWTP28	(CVWWTP) Coalville WWTP	CVWWTP28	AY.100	0.98866066	Delta	Delta	Delta	Delta	2021-11-08	2021-11-05
1068	211108_ROOSCSD30	(ROOSCSD) Roosevelt City SD	ROOSCSD30	AY.100	0.0501784	Delta	Delta	Delta	Delta	2021-11-08	2021-11-05
1069	211108_SGWWTP33	(SGWWTP) St George WWTP	SGWWTP33	AY.100	0.01587603	Delta	Delta	Delta	Delta	2021-11-08	2021-11-05
1204	211112_ACSSD32	(ACSSD) Ash Creek SSD	ACSSD32	AY.100	0.0325457	Delta	Delta	Delta	Delta	2021-11-12	2021-11-09
1205	211112_BCSD20	(BCSD) Brigham City SD	BCSD20	AY.100	0.114333	Delta	Delta	Delta	Delta	2021-11-12	2021-11-09
1206	211112_CDSD17	(CDSD) Central Davis SD	CDSD17	AY.100	0.00603717	Delta	Delta	Delta	Delta	2021-11-12	2021-11-09
1207	211112_HCWWTP21	(HCWWTP) Hyrum City WWTP	HCWWTP21	AY.100	0.0370859	Delta	Delta	Delta	Delta	2021-11-12	2021-11-09
1208	211112_JBSVPP5	(JBSVPP) Jordan Basin SVPP	JBSVPP5	AY.100	0.0271058	Delta	Delta	Delta	Delta	2021-11-12	2021-11-09
1209	211112_NDSD18	(NDSD) North Davis SD	NDSD18	AY.100	0.05243772	Delta	Delta	Delta	Delta	2021-11-12	2021-11-09
1210	211112_OWRF7	(OWRF) Orem WRF	OWRF7	AY.100	0.0527986	Delta	Delta	Delta	Delta	2021-11-12	2021-11-09
1211	211112_PCWRF8	(PCWRF) Provo City WRF	PCWRF8	AY.100	0.0059415	Delta	Delta	Delta	Delta	2021-11-12	2021-11-09
1212	211112_PRWID25	(PRWID) Price WID	PRWID25	AY.100	0.09105366	Delta	Delta	Delta	Delta	2021-11-12	2021-11-09
1213	211112_SBWRDEC27	(SBWRD_EC) Snyderville Basin East Canyon	SBWRDEC27	AY.100	0.0848485	Delta	Delta	Delta	Delta	2021-11-12	2021-11-09
1214	211112_SBWRDSC26	(SBWRD_SC) Snyderville Basin Silver Creek	SBWRDSC26	AY.100	0.02298391	Delta	Delta	Delta	Delta	2021-11-12	2021-11-09
1215	211112_SGWWTP33	(SGWWTP) St George WWTP	SGWWTP33	AY.100	0.0974086	Delta	Delta	Delta	Delta	2021-11-12	2021-11-09
1216	211112_SVWRF3	(SVWRF) South Valley WRF	SVWRF3	AY.100	0.04199869	Delta	Delta	Delta	Delta	2021-11-12	2021-11-09
1217	211112_TSSD6	(TSSD) Timpanogos SSD	TSSD6	AY.100	0.07474495	Delta	Delta	Delta	Delta	2021-11-12	2021-11-09
1429	211118_ACSSD32	(ACSSD) Ash Creek SSD	ACSSD32	AY.100	0.0592847	Delta	Delta	Delta	Delta	2021-11-18	2021-11-16
1430	211118_AVWRF29	(AVWRF) Ashley Valley WRF	AVWRF29	AY.100	0.06287224	Delta	Delta	Delta	Delta	2021-11-18	2021-11-16
1431	211118_BCSD20	(BCSD) Brigham City SD	BCSD20	AY.100	0.0283998	Delta	Delta	Delta	Delta	2021-11-18	2021-11-16
1432	211118_CCRWWTF31	(CCRWWTF) Cedar City WWTF	CCRWWTF31	AY.100	0.0189573	Delta	Delta	Delta	Delta	2021-11-18	2021-11-16
1433	211118_CDSD17	(CDSD) Central Davis SD	CDSD17	AY.100	0.00378774	Delta	Delta	Delta	Delta	2021-11-18	2021-11-16
1434	211118_CWSD19	(CWSD) Central Weber WSD	CWSD19	AY.100	0.07207796	Delta	Delta	Delta	Delta	2021-11-18	2021-11-16
1435	211118_LCCWWTP22	(LCCWWTP) Logan City WWTP	LCCWWTP22	AY.100	0.0156032	Delta	Delta	Delta	Delta	2021-11-18	2021-11-16
1436	211118_MAGWWTP1	(MAGWWTP) Magna WWTP	MAGWWTP1	AY.100	0.329475	Delta	Delta	Delta	Delta	2021-11-18	2021-11-16
1437	211118_NDSD18	(NDSD) North Davis SD	NDSD18	AY.100	0.0329538	Delta	Delta	Delta	Delta	2021-11-18	2021-11-16
1438	211118_PCWRF8	(PCWRF) Provo City WRF	PCWRF8	AY.100	0.0105238	Delta	Delta	Delta	Delta	2021-11-18	2021-11-16
1439	211118_PRWID25	(PRWID) Price WID	PRWID25	AY.100	0.00466858	Delta	Delta	Delta	Delta	2021-11-18	2021-11-16
1440	211118_ROOSCSD30	(ROOSCSD) Roosevelt City SD	ROOSCSD30	AY.100	0.41001096	Delta	Delta	Delta	Delta	2021-11-18	2021-11-16
1441	211118_SDSDN16	(SDSD_N) South Davis SD - North	SDSDN16	AY.100	0.117604	Delta	Delta	Delta	Delta	2021-11-18	2021-11-16
1442	211118_SDSDS15	(SDSD_S) South Davis SD - South	SDSDS15	AY.100	0.227439	Delta	Delta	Delta	Delta	2021-11-18	2021-11-16
1443	211118_SFWWTP10	(SFWWTP) Spanish Fork WWTP	SFWWTP10	AY.100	0.0553418	Delta	Delta	Delta	Delta	2021-11-18	2021-11-16
1444	211118_SGWWTP33	(SGWWTP) St George WWTP	SGWWTP33	AY.100	0.0609756	Delta	Delta	Delta	Delta	2021-11-18	2021-11-16
1445	211118_SQWRF12	(SQWRF) Santaquin WRF	SQWRF12	AY.100	0.102041	Delta	Delta	Delta	Delta	2021-11-18	2021-11-16
1446	211118_SVWRF3	(SVWRF) South Valley WRF	SVWRF3	AY.100	0.0684262	Delta	Delta	Delta	Delta	2021-11-18	2021-11-16
1447	211118_SVWWTP9	(SVWWTP) Springville WWTP	SVWWTP9	AY.100	0.0301743	Delta	Delta	Delta	Delta	2021-11-18	2021-11-16
1448	211118_TOOELEWRF2	(TOOELEWRF) Tooele WRF	TOOELEWRF2	AY.100	0.0477572	Delta	Delta	Delta	Delta	2021-11-18	2021-11-16
1449	211118_TSSD6	(TSSD) Timpanogos SSD	TSSD6	AY.100	0.0616646	Delta	Delta	Delta	Delta	2021-11-18	2021-11-16
1450	211118_TWWTP23	(TWWTP) Tremonton WWTP	TWWTP23	AY.100	0.0865318	Delta	Delta	Delta	Delta	2021-11-18	2021-11-16
1666	211122_AVWRF29	(AVWRF) Ashley Valley WRF	AVWRF29	AY.100	0.08170725	Delta	Delta	Delta	Delta	2021-11-22	2021-11-19
1667	211122_BCSD20	(BCSD) Brigham City SD	BCSD20	AY.100	0.427419	Delta	Delta	Delta	Delta	2021-11-22	2021-11-19
1668	211122_CCRWWTF31	(CCRWWTF) Cedar City WWTF	CCRWWTF31	AY.100	0.0279003	Delta	Delta	Delta	Delta	2021-11-22	2021-11-19
1669	211122_CDSD17	(CDSD) Central Davis SD	CDSD17	AY.100	0.0510321	Delta	Delta	Delta	Delta	2021-11-22	2021-11-19
1670	211122_JBSVPP5	(JBSVPP) Jordan Basin SVPP	JBSVPP5	AY.100	0.0233923	Delta	Delta	Delta	Delta	2021-11-22	2021-11-19
1671	211122_JBWRF4	(JBWRF) Jordan Basin WRF	JBWRF4	AY.100	0.0321551	Delta	Delta	Delta	Delta	2021-11-22	2021-11-19
1672	211122_MAGWWTP1	(MAGWWTP) Magna WWTP	MAGWWTP1	AY.100	0.07004017	Delta	Delta	Delta	Delta	2021-11-22	2021-11-19
1673	211122_MWRF24	(MWRF) Moab WRF	MWRF24	AY.100	0.0799314	Delta	Delta	Delta	Delta	2021-11-22	2021-11-19
1674	211122_OWRF7	(OWRF) Orem WRF	OWRF7	AY.100	0.0666094	Delta	Delta	Delta	Delta	2021-11-22	2021-11-19
1675	211122_PRWID25	(PRWID) Price WID	PRWID25	AY.100	0.06952002	Delta	Delta	Delta	Delta	2021-11-22	2021-11-19
1676	211122_SBWRDSC26	(SBWRD_SC) Snyderville Basin Silver Creek	SBWRDSC26	AY.100	0.22642414	Delta	Delta	Delta	Delta	2021-11-22	2021-11-19
1677	211122_SDSDN16	(SDSD_N) South Davis SD - North	SDSDN16	AY.100	0.11844083	Delta	Delta	Delta	Delta	2021-11-22	2021-11-19
1678	211122_SDSDS15	(SDSD_S) South Davis SD - South	SDSDS15	AY.100	0.07728569	Delta	Delta	Delta	Delta	2021-11-22	2021-11-19
1679	211122_SFWWTP10	(SFWWTP) Spanish Fork WWTP	SFWWTP10	AY.100	0.204894	Delta	Delta	Delta	Delta	2021-11-22	2021-11-19
1680	211122_SGWWTP33	(SGWWTP) St George WWTP	SGWWTP33	AY.100	0.00445032	Delta	Delta	Delta	Delta	2021-11-22	2021-11-19
1681	211122_SLCWRF14	(SLCWRF) Salt Lake City WRF	SLCWRF14	AY.100	0.0847737	Delta	Delta	Delta	Delta	2021-11-22	2021-11-19
1682	211122_SQWRF12	(SQWRF) Santaquin WRF	SQWRF12	AY.100	0.136854	Delta	Delta	Delta	Delta	2021-11-22	2021-11-19
1683	211122_SVWRF3	(SVWRF) South Valley WRF	SVWRF3	AY.100	0.0223548	Delta	Delta	Delta	Delta	2021-11-22	2021-11-19
1684	211122_SVWWTP9	(SVWWTP) Springville WWTP	SVWWTP9	AY.100	0.0896678	Delta	Delta	Delta	Delta	2021-11-22	2021-11-19
1685	211122_TOOELEWRF2	(TOOELEWRF) Tooele WRF	TOOELEWRF2	AY.100	0.21868111	Delta	Delta	Delta	Delta	2021-11-22	2021-11-19
2065	211129_CCRWWTF31	(CCRWWTF) Cedar City WWTF	CCRWWTF31	AY.100	0.10729822	Delta	Delta	Delta	Delta	2021-11-29	2021-11-26
2066	211129_CDSD17	(CDSD) Central Davis SD	CDSD17	AY.100	0.0301236	Delta	Delta	Delta	Delta	2021-11-29	2021-11-26
2067	211129_CVWWTP28	(CVWWTP) Coalville WWTP	CVWWTP28	AY.100	0.156654	Delta	Delta	Delta	Delta	2021-11-29	2021-11-26
2068	211129_HCWWTP21	(HCWWTP) Hyrum City WWTP	HCWWTP21	AY.100	0.02456201	Delta	Delta	Delta	Delta	2021-11-29	2021-11-26
2069	211129_LCCWWTP22	(LCCWWTP) Logan City WWTP	LCCWWTP22	AY.100	0.26987072	Delta	Delta	Delta	Delta	2021-11-29	2021-11-26
2070	211129_MAGWWTP1	(MAGWWTP) Magna WWTP	MAGWWTP1	AY.100	0.20962212	Delta	Delta	Delta	Delta	2021-11-29	2021-11-26
2071	211129_MWRF24	(MWRF) Moab WRF	MWRF24	AY.100	0.383323	Delta	Delta	Delta	Delta	2021-11-29	2021-11-26
2072	211129_NDSD18	(NDSD) North Davis SD	NDSD18	AY.100	0.05760953	Delta	Delta	Delta	Delta	2021-11-29	2021-11-26
2073	211129_OWRF7	(OWRF) Orem WRF	OWRF7	AY.100	0.03519988	Delta	Delta	Delta	Delta	2021-11-29	2021-11-26
2074	211129_PCWRF8	(PCWRF) Provo City WRF	PCWRF8	AY.100	0.0183307	Delta	Delta	Delta	Delta	2021-11-29	2021-11-26
2075	211129_PWWTP11	(PWWTP) Payson WWTP	PWWTP11	AY.100	0.03911328	Delta	Delta	Delta	Delta	2021-11-29	2021-11-26
2076	211129_SDSDN16	(SDSD_N) South Davis SD - North	SDSDN16	AY.100	0.068348	Delta	Delta	Delta	Delta	2021-11-29	2021-11-26
2077	211129_SFWWTP10	(SFWWTP) Spanish Fork WWTP	SFWWTP10	AY.100	0.031046	Delta	Delta	Delta	Delta	2021-11-29	2021-11-26
2078	211129_SGWWTP33	(SGWWTP) St George WWTP	SGWWTP33	AY.100	0.0137169	Delta	Delta	Delta	Delta	2021-11-29	2021-11-26
2079	211129_SQWRF12	(SQWRF) Santaquin WRF	SQWRF12	AY.100	0.0449567	Delta	Delta	Delta	Delta	2021-11-29	2021-11-26
2080	211129_SVWRF3	(SVWRF) South Valley WRF	SVWRF3	AY.100	0.0788463	Delta	Delta	Delta	Delta	2021-11-29	2021-11-26
2081	211129_TWWTP23	(TWWTP) Tremonton WWTP	TWWTP23	AY.100	0.0311132	Delta	Delta	Delta	Delta	2021-11-29	2021-11-26
2336	211202_BCSD20	(BCSD) Brigham City SD	BCSD20	AY.100	0.0484305	Delta	Delta	Delta	Delta	2021-12-02	2021-11-30
2337	211202_CCRWWTF31	(CCRWWTF) Cedar City WWTF	CCRWWTF31	AY.100	0.346676	Delta	Delta	Delta	Delta	2021-12-02	2021-11-30
2338	211202_CDSD17	(CDSD) Central Davis SD	CDSD17	AY.100	0.07046437	Delta	Delta	Delta	Delta	2021-12-02	2021-11-30
2339	211202_NDSD18	(NDSD) North Davis SD	NDSD18	AY.100	0.0738079	Delta	Delta	Delta	Delta	2021-12-02	2021-11-30
2340	211202_OWRF7	(OWRF) Orem WRF	OWRF7	AY.100	0.151677	Delta	Delta	Delta	Delta	2021-12-02	2021-11-30
2341	211202_PCWRF8	(PCWRF) Provo City WRF	PCWRF8	AY.100	0.0477153	Delta	Delta	Delta	Delta	2021-12-02	2021-11-30
2342	211202_PWWTP11	(PWWTP) Payson WWTP	PWWTP11	AY.100	0.0594745	Delta	Delta	Delta	Delta	2021-12-02	2021-11-30
2343	211202_SDSDN16	(SDSD_N) South Davis SD - North	SDSDN16	AY.100	0.01670757	Delta	Delta	Delta	Delta	2021-12-02	2021-11-30
2344	211202_SDSDS15	(SDSD_S) South Davis SD - South	SDSDS15	AY.100	0.15310355	Delta	Delta	Delta	Delta	2021-12-02	2021-11-30
2345	211202_SFWWTP10	(SFWWTP) Spanish Fork WWTP	SFWWTP10	AY.100	0.13252274	Delta	Delta	Delta	Delta	2021-12-02	2021-11-30
2346	211202_SGWWTP33	(SGWWTP) St George WWTP	SGWWTP33	AY.100	0.05618198	Delta	Delta	Delta	Delta	2021-12-02	2021-11-30
2570	211206_ACSSD32	(ACSSD) Ash Creek SSD	ACSSD32	AY.100	0.0295811	Delta	Delta	Delta	Delta	2021-12-06	2021-12-03
2571	211206_BCSD20	(BCSD) Brigham City SD	BCSD20	AY.100	0.0350321	Delta	Delta	Delta	Delta	2021-12-06	2021-12-03
2572	211206_CCRWWTF31	(CCRWWTF) Cedar City WWTF	CCRWWTF31	AY.100	0.162491	Delta	Delta	Delta	Delta	2021-12-06	2021-12-03
2573	211206_CDSD17	(CDSD) Central Davis SD	CDSD17	AY.100	0.0338764	Delta	Delta	Delta	Delta	2021-12-06	2021-12-03
2574	211206_CVWRF13	(CVWRF) Central Valley WRF	CVWRF13	AY.100	0.01153294	Delta	Delta	Delta	Delta	2021-12-06	2021-12-03
2575	211206_CWSD19	(CWSD) Central Weber WSD	CWSD19	AY.100	0.05655706	Delta	Delta	Delta	Delta	2021-12-06	2021-12-03
2576	211206_JBSVPP5	(JBSVPP) Jordan Basin SVPP	JBSVPP5	AY.100	0.01420377	Delta	Delta	Delta	Delta	2021-12-06	2021-12-03
2577	211206_JBWRF4	(JBWRF) Jordan Basin WRF	JBWRF4	AY.100	0.0349356	Delta	Delta	Delta	Delta	2021-12-06	2021-12-03
2578	211206_MAGWWTP1	(MAGWWTP) Magna WWTP	MAGWWTP1	AY.100	0.0543962	Delta	Delta	Delta	Delta	2021-12-06	2021-12-03
2579	211206_NDSD18	(NDSD) North Davis SD	NDSD18	AY.100	0.118977	Delta	Delta	Delta	Delta	2021-12-06	2021-12-03
2580	211206_OWRF7	(OWRF) Orem WRF	OWRF7	AY.100	0.03711498	Delta	Delta	Delta	Delta	2021-12-06	2021-12-03
2581	211206_SBWRDSC26	(SBWRD_SC) Snyderville Basin Silver Creek	SBWRDSC26	AY.100	0.133239	Delta	Delta	Delta	Delta	2021-12-06	2021-12-03
2582	211206_SDSDS15	(SDSD_S) South Davis SD - South	SDSDS15	AY.100	0.134932	Delta	Delta	Delta	Delta	2021-12-06	2021-12-03
2583	211206_SGWWTP33	(SGWWTP) St George WWTP	SGWWTP33	AY.100	0.02295272	Delta	Delta	Delta	Delta	2021-12-06	2021-12-03
2584	211206_SQWRF12	(SQWRF) Santaquin WRF	SQWRF12	AY.100	0.05098258	Delta	Delta	Delta	Delta	2021-12-06	2021-12-03
2585	211206_SVWRF3	(SVWRF) South Valley WRF	SVWRF3	AY.100	0.0555034	Delta	Delta	Delta	Delta	2021-12-06	2021-12-03
2851	211209_ACSSD32	(ACSSD) Ash Creek SSD	ACSSD32	AY.100	0.05351971	Delta	Delta	Delta	Delta	2021-12-09	2021-12-07
2852	211209_CCRWWTF31	(CCRWWTF) Cedar City WWTF	CCRWWTF31	AY.100	0.12649421	Delta	Delta	Delta	Delta	2021-12-09	2021-12-07
2853	211209_JBWRF4	(JBWRF) Jordan Basin WRF	JBWRF4	AY.100	0.0601641	Delta	Delta	Delta	Delta	2021-12-09	2021-12-07
2854	211209_NDSD18	(NDSD) North Davis SD	NDSD18	AY.100	0.090728	Delta	Delta	Delta	Delta	2021-12-09	2021-12-07
2855	211209_OWRF7	(OWRF) Orem WRF	OWRF7	AY.100	0.0452847	Delta	Delta	Delta	Delta	2021-12-09	2021-12-07
2856	211209_PCWRF8	(PCWRF) Provo City WRF	PCWRF8	AY.100	0.191358	Delta	Delta	Delta	Delta	2021-12-09	2021-12-07
2857	211209_ROOSCSD30	(ROOSCSD) Roosevelt City SD	ROOSCSD30	AY.100	0.0949367	Delta	Delta	Delta	Delta	2021-12-09	2021-12-07
2858	211209_SBWRDEC27	(SBWRD_EC) Snyderville Basin East Canyon	SBWRDEC27	AY.100	0.173353	Delta	Delta	Delta	Delta	2021-12-09	2021-12-07
2859	211209_SDSDN16	(SDSD_N) South Davis SD - North	SDSDN16	AY.100	0.0324311	Delta	Delta	Delta	Delta	2021-12-09	2021-12-07
2860	211209_SGWWTP33	(SGWWTP) St George WWTP	SGWWTP33	AY.100	0.0755957	Delta	Delta	Delta	Delta	2021-12-09	2021-12-07
2861	211209_SQWRF12	(SQWRF) Santaquin WRF	SQWRF12	AY.100	0.05195385	Delta	Delta	Delta	Delta	2021-12-09	2021-12-07
2862	211209_SVWRF3	(SVWRF) South Valley WRF	SVWRF3	AY.100	0.03366451	Delta	Delta	Delta	Delta	2021-12-09	2021-12-07
3050	211213_JBSVPP5	(JBSVPP) Jordan Basin SVPP	JBSVPP5	AY.100	0.05381692	Delta	Delta	Delta	Delta	2021-12-13	2021-12-10
3051	211213_OWRF7	(OWRF) Orem WRF	OWRF7	AY.100	0.0693071	Delta	Delta	Delta	Delta	2021-12-13	2021-12-10
3052	211213_SVWRF3	(SVWRF) South Valley WRF	SVWRF3	AY.100	0.0747894	Delta	Delta	Delta	Delta	2021-12-13	2021-12-10
3053	211213_SVWWTP9	(SVWWTP) Springville WWTP	SVWWTP9	AY.100	0.22268242	Delta	Delta	Delta	Delta	2021-12-13	2021-12-10
3054	211213_TSSD6	(TSSD) Timpanogos SSD	TSSD6	AY.100	0.04152991	Delta	Delta	Delta	Delta	2021-12-13	2021-12-10
3055	211213_ACSSD32	(ACSSD) Ash Creek SSD	ACSSD32	AY.100	0.0434686	Delta	Delta	Delta	Delta	2021-12-13	2021-12-10
3056	211213_CCRWWTF31	(CCRWWTF) Cedar City WWTF	CCRWWTF31	AY.100	0.117247	Delta	Delta	Delta	Delta	2021-12-13	2021-12-10
3057	211213_CDSD17	(CDSD) Central Davis SD	CDSD17	AY.100	0.0607537	Delta	Delta	Delta	Delta	2021-12-13	2021-12-10
3058	211213_HCWWTP21	(HCWWTP) Hyrum City WWTP	HCWWTP21	AY.100	0.162342	Delta	Delta	Delta	Delta	2021-12-13	2021-12-10
3059	211213_MWRF24	(MWRF) Moab WRF	MWRF24	AY.100	0.0268493	Delta	Delta	Delta	Delta	2021-12-13	2021-12-10
3060	211213_NDSD18	(NDSD) North Davis SD	NDSD18	AY.100	0.09824477	Delta	Delta	Delta	Delta	2021-12-13	2021-12-10
3061	211213_PRWID25	(PRWID) Price WID	PRWID25	AY.100	0.0529536	Delta	Delta	Delta	Delta	2021-12-13	2021-12-10
3062	211213_SBWRDEC27	(SBWRD_EC) Snyderville Basin East Canyon	SBWRDEC27	AY.100	0.405755	Delta	Delta	Delta	Delta	2021-12-13	2021-12-10
3063	211213_SBWRDSC26	(SBWRD_SC) Snyderville Basin Silver Creek	SBWRDSC26	AY.100	0.0101868	Delta	Delta	Delta	Delta	2021-12-13	2021-12-10
3064	211213_SGWWTP33	(SGWWTP) St George WWTP	SGWWTP33	AY.100	0.0413002	Delta	Delta	Delta	Delta	2021-12-13	2021-12-10
3065	211213_SQWRF12	(SQWRF) Santaquin WRF	SQWRF12	AY.100	0.0301859	Delta	Delta	Delta	Delta	2021-12-13	2021-12-10
3281	211216_CCRWWTF31	(CCRWWTF) Cedar City WWTF	CCRWWTF31	AY.100	0.154591	Delta	Delta	Delta	Delta	2021-12-16	2021-12-14
3282	211216_CVWRF13	(CVWRF) Central Valley WRF	CVWRF13	AY.100	0.0476858	Delta	Delta	Delta	Delta	2021-12-16	2021-12-14
3283	211216_CWSD19	(CWSD) Central Weber WSD	CWSD19	AY.100	0.0480466	Delta	Delta	Delta	Delta	2021-12-16	2021-12-14
3284	211216_JBSVPP5	(JBSVPP) Jordan Basin SVPP	JBSVPP5	AY.100	0.026524	Delta	Delta	Delta	Delta	2021-12-16	2021-12-14
3285	211216_JBWRF4	(JBWRF) Jordan Basin WRF	JBWRF4	AY.100	0.0200901	Delta	Delta	Delta	Delta	2021-12-16	2021-12-14
3286	211216_NDSD18	(NDSD) North Davis SD	NDSD18	AY.100	0.09113	Delta	Delta	Delta	Delta	2021-12-16	2021-12-14
3287	211216_OWRF7	(OWRF) Orem WRF	OWRF7	AY.100	0.0287386	Delta	Delta	Delta	Delta	2021-12-16	2021-12-14
3288	211216_PCWRF8	(PCWRF) Provo City WRF	PCWRF8	AY.100	0.22164144	Delta	Delta	Delta	Delta	2021-12-16	2021-12-14
3289	211216_PWWTP11	(PWWTP) Payson WWTP	PWWTP11	AY.100	0.0550059	Delta	Delta	Delta	Delta	2021-12-16	2021-12-14
3290	211216_SBWRDEC27	(SBWRD_EC) Snyderville Basin East Canyon	SBWRDEC27	AY.100	0.0328234	Delta	Delta	Delta	Delta	2021-12-16	2021-12-14
3291	211216_SDSDS15	(SDSD_S) South Davis SD - South	SDSDS15	AY.100	0.138579	Delta	Delta	Delta	Delta	2021-12-16	2021-12-14
3292	211216_SGWWTP33	(SGWWTP) St George WWTP	SGWWTP33	AY.100	0.0660098	Delta	Delta	Delta	Delta	2021-12-16	2021-12-14
3293	211216_SVWRF3	(SVWRF) South Valley WRF	SVWRF3	AY.100	0.08872266	Delta	Delta	Delta	Delta	2021-12-16	2021-12-14
3294	211216_TSSD6	(TSSD) Timpanogos SSD	TSSD6	AY.100	0.0341005	Delta	Delta	Delta	Delta	2021-12-16	2021-12-14
3499	211220_ACSSD32	(ACSSD) Ash Creek SSD	ACSSD32	AY.100	0.0311348	Delta	Delta	Delta	Delta	2021-12-20	2021-12-17
3500	211220_CVWRF13	(CVWRF) Central Valley WRF	CVWRF13	AY.100	0.04790977	Delta	Delta	Delta	Delta	2021-12-20	2021-12-17
3501	211220_JBWRF4	(JBWRF) Jordan Basin WRF	JBWRF4	AY.100	0.0170023	Delta	Delta	Delta	Delta	2021-12-20	2021-12-17
3502	211220_NDSD18	(NDSD) North Davis SD	NDSD18	AY.100	0.13332064	Delta	Delta	Delta	Delta	2021-12-20	2021-12-17
3503	211220_OWRF7	(OWRF) Orem WRF	OWRF7	AY.100	0.02899031	Delta	Delta	Delta	Delta	2021-12-20	2021-12-17
3504	211220_PCWRF8	(PCWRF) Provo City WRF	PCWRF8	AY.100	0.0575352	Delta	Delta	Delta	Delta	2021-12-20	2021-12-17
3505	211220_SDSDN16	(SDSD_N) South Davis SD - North	SDSDN16	AY.100	0.122461	Delta	Delta	Delta	Delta	2021-12-20	2021-12-17
3506	211220_SGWWTP33	(SGWWTP) St George WWTP	SGWWTP33	AY.100	0.22634577	Delta	Delta	Delta	Delta	2021-12-20	2021-12-17
3507	211220_SQWRF12	(SQWRF) Santaquin WRF	SQWRF12	AY.100	0.0537023	Delta	Delta	Delta	Delta	2021-12-20	2021-12-17
3508	211220_SVWRF3	(SVWRF) South Valley WRF	SVWRF3	AY.100	0.0423851	Delta	Delta	Delta	Delta	2021-12-20	2021-12-17
3662	211228_CCRWWTF31	(CCRWWTF) Cedar City WWTF	CCRWWTF31	AY.100	0.19833821	Delta	Delta	Delta	Delta	2021-12-28	2021-12-23
3663	211228_JBSVPP5	(JBSVPP) Jordan Basin SVPP	JBSVPP5	AY.100	0.158607	Delta	Delta	Delta	Delta	2021-12-28	2021-12-23
3664	211228_JBWRF4	(JBWRF) Jordan Basin WRF	JBWRF4	AY.100	0.02538731	Delta	Delta	Delta	Delta	2021-12-28	2021-12-23
3665	211228_MWRF24	(MWRF) Moab WRF	MWRF24	AY.100	0.186595	Delta	Delta	Delta	Delta	2021-12-28	2021-12-23
3666	211228_NDSD18	(NDSD) North Davis SD	NDSD18	AY.100	0.0885245	Delta	Delta	Delta	Delta	2021-12-28	2021-12-23
3667	211228_SVWRF3	(SVWRF) South Valley WRF	SVWRF3	AY.100	0.0336929	Delta	Delta	Delta	Delta	2021-12-28	2021-12-23
3668	211228_TSSD6	(TSSD) Timpanogos SSD	TSSD6	AY.100	0.0448632	Delta	Delta	Delta	Delta	2021-12-28	2021-12-23
3810	211230_ACSSD32	(ACSSD) Ash Creek SSD	ACSSD32	AY.100	0.02566349	Delta	Delta	Delta	Delta	2021-12-30	2021-12-28
3811	211230_AVWRF29	(AVWRF) Ashley Valley WRF	AVWRF29	AY.100	0.0812289	Delta	Delta	Delta	Delta	2021-12-30	2021-12-28
3812	211230_BCSD20	(BCSD) Brigham City SD	BCSD20	AY.100	0.0585011	Delta	Delta	Delta	Delta	2021-12-30	2021-12-28
3813	211230_CCRWWTF31	(CCRWWTF) Cedar City WWTF	CCRWWTF31	AY.100	0.03013483	Delta	Delta	Delta	Delta	2021-12-30	2021-12-28
3814	211230_CDSD17	(CDSD) Central Davis SD	CDSD17	AY.100	0.01951494	Delta	Delta	Delta	Delta	2021-12-30	2021-12-28
3815	211230_CVWRF13	(CVWRF) Central Valley WRF	CVWRF13	AY.100	0.03040661	Delta	Delta	Delta	Delta	2021-12-30	2021-12-28
3816	211230_JBSVPP5	(JBSVPP) Jordan Basin SVPP	JBSVPP5	AY.100	0.02293338	Delta	Delta	Delta	Delta	2021-12-30	2021-12-28
3817	211230_JBWRF4	(JBWRF) Jordan Basin WRF	JBWRF4	AY.100	0.0221869	Delta	Delta	Delta	Delta	2021-12-30	2021-12-28
3818	211230_MWRF24	(MWRF) Moab WRF	MWRF24	AY.100	0.0285767	Delta	Delta	Delta	Delta	2021-12-30	2021-12-28
3819	211230_NDSD18	(NDSD) North Davis SD	NDSD18	AY.100	0.06282457	Delta	Delta	Delta	Delta	2021-12-30	2021-12-28
3820	211230_PRWID25	(PRWID) Price WID	PRWID25	AY.100	0.12977988	Delta	Delta	Delta	Delta	2021-12-30	2021-12-28
3821	211230_PWWTP11	(PWWTP) Payson WWTP	PWWTP11	AY.100	0.0437478	Delta	Delta	Delta	Delta	2021-12-30	2021-12-28
3822	211230_SDSDN16	(SDSD_N) South Davis SD - North	SDSDN16	AY.100	0.0233109	Delta	Delta	Delta	Delta	2021-12-30	2021-12-28
3823	211230_SFWWTP10	(SFWWTP) Spanish Fork WWTP	SFWWTP10	AY.100	0.01606648	Delta	Delta	Delta	Delta	2021-12-30	2021-12-28
3824	211230_SGWWTP33	(SGWWTP) St George WWTP	SGWWTP33	AY.100	0.0307849	Delta	Delta	Delta	Delta	2021-12-30	2021-12-28
3825	211230_SQWRF12	(SQWRF) Santaquin WRF	SQWRF12	AY.100	0.10515482	Delta	Delta	Delta	Delta	2021-12-30	2021-12-28
3826	211230_TSSD6	(TSSD) Timpanogos SSD	TSSD6	AY.100	0.01001763	Delta	Delta	Delta	Delta	2021-12-30	2021-12-28
3827	211230_TWWTP23	(TWWTP) Tremonton WWTP	TWWTP23	AY.100	0.15011	Delta	Delta	Delta	Delta	2021-12-30	2021-12-28
3967	220106_ACSSD32	(ACSSD) Ash Creek SSD	ACSSD32	AY.100	0.0499818	Delta	Delta	Delta	Delta	2022-01-06	2022-01-04
3968	220106_AVWRF29	(AVWRF) Ashley Valley WRF	AVWRF29	AY.100	0.0285092	Delta	Delta	Delta	Delta	2022-01-06	2022-01-04
3969	220106_CWSD19	(CWSD) Central Weber WSD	CWSD19	AY.100	0.0401681	Delta	Delta	Delta	Delta	2022-01-06	2022-01-04
3970	220106_JBSVPP5	(JBSVPP) Jordan Basin SVPP	JBSVPP5	AY.100	0.050869	Delta	Delta	Delta	Delta	2022-01-06	2022-01-04
3971	220106_JBWRF4	(JBWRF) Jordan Basin WRF	JBWRF4	AY.100	0.0270013	Delta	Delta	Delta	Delta	2022-01-06	2022-01-04
3972	220106_PCWRF8	(PCWRF) Provo City WRF	PCWRF8	AY.100	0.0122871	Delta	Delta	Delta	Delta	2022-01-06	2022-01-04
3973	220106_SGWWTP33	(SGWWTP) St George WWTP	SGWWTP33	AY.100	0.0136986	Delta	Delta	Delta	Delta	2022-01-06	2022-01-04
3974	220106_SQWRF12	(SQWRF) Santaquin WRF	SQWRF12	AY.100	0.03995389	Delta	Delta	Delta	Delta	2022-01-06	2022-01-04
3975	220106_TSSD6	(TSSD) Timpanogos SSD	TSSD6	AY.100	0.0296054	Delta	Delta	Delta	Delta	2022-01-06	2022-01-04
4052	220110_TSSD6	(TSSD) Timpanogos SSD	TSSD6	AY.100	0.01053979	Delta	Delta	Delta	Delta	2022-01-10	2022-01-07
4090	220113_ACSSD32	(ACSSD) Ash Creek SSD	ACSSD32	AY.100	0.02331927	Delta	Delta	Delta	Delta	2022-01-13	2022-01-11
4114	220118_ACSSD32	(ACSSD) Ash Creek SSD	ACSSD32	AY.100	0.01294707	Delta	Delta	Delta	Delta	2022-01-18	2022-01-14
4141	220203_ACSSD32	(ACSSD) Ash Creek SSD	ACSSD32	AY.100	0.045268	Delta	Delta	Delta	Delta	2022-02-03	2022-02-01
4145	220331_TSSD6	(TSSD) Timpanogos SSD	TSSD6	AY.100	0.01151273	Delta	Delta	Delta	Delta	2022-03-31	2022-03-29
1311	211112_SBWRDSC26	(SBWRD_SC) Snyderville Basin Silver Creek	SBWRDSC26	AY.101	0.02298391	Delta	Delta	Delta	Delta	2021-11-12	2021-11-09
1549	211118_SGWWTP33	(SGWWTP) St George WWTP	SGWWTP33	AY.101	0.01170531	Delta	Delta	Delta	Delta	2021-11-18	2021-11-16
1878	211122_HCWWTP21	(HCWWTP) Hyrum City WWTP	HCWWTP21	AY.101	0.00111732	Delta	Delta	Delta	Delta	2021-11-22	2021-11-19
1879	211122_OWRF7	(OWRF) Orem WRF	OWRF7	AY.101	0.00137741	Delta	Delta	Delta	Delta	2021-11-22	2021-11-19
2194	211129_TSSD6	(TSSD) Timpanogos SSD	TSSD6	AY.101	0.02524013	Delta	Delta	Delta	Delta	2021-11-29	2021-11-26
1306	211112_ROOSCSD30	(ROOSCSD) Roosevelt City SD	ROOSCSD30	AY.102	0.12915315	Delta	Delta	Delta	Delta	2021-11-12	2021-11-09
1307	211112_SBWRDEC27	(SBWRD_EC) Snyderville Basin East Canyon	SBWRDEC27	AY.102	0.0686781	Delta	Delta	Delta	Delta	2021-11-12	2021-11-09
1308	211112_SBWRDSC26	(SBWRD_SC) Snyderville Basin Silver Creek	SBWRDSC26	AY.102	0.02298391	Delta	Delta	Delta	Delta	2021-11-12	2021-11-09
1866	211122_HCWWTP21	(HCWWTP) Hyrum City WWTP	HCWWTP21	AY.102	0.00111732	Delta	Delta	Delta	Delta	2021-11-22	2021-11-19
1867	211122_SBWRDEC27	(SBWRD_EC) Snyderville Basin East Canyon	SBWRDEC27	AY.102	0.03568754	Delta	Delta	Delta	Delta	2021-11-22	2021-11-19
2188	211129_AVWRF29	(AVWRF) Ashley Valley WRF	AVWRF29	AY.102	0.0188679	Delta	Delta	Delta	Delta	2021-11-29	2021-11-26
2189	211129_HCWWTP21	(HCWWTP) Hyrum City WWTP	HCWWTP21	AY.102	0.030303	Delta	Delta	Delta	Delta	2021-11-29	2021-11-26
2190	211129_SDSDN16	(SDSD_N) South Davis SD - North	SDSDN16	AY.102	0.0483871	Delta	Delta	Delta	Delta	2021-11-29	2021-11-26
2700	211206_CDSD17	(CDSD) Central Davis SD	CDSD17	AY.102	0.0178571	Delta	Delta	Delta	Delta	2021-12-06	2021-12-03
2701	211206_CVWRF13	(CVWRF) Central Valley WRF	CVWRF13	AY.102	0.0263158	Delta	Delta	Delta	Delta	2021-12-06	2021-12-03
2702	211206_LCCWWTP22	(LCCWWTP) Logan City WWTP	LCCWWTP22	AY.102	0.0102041	Delta	Delta	Delta	Delta	2021-12-06	2021-12-03
2703	211206_PWWTP11	(PWWTP) Payson WWTP	PWWTP11	AY.102	0.0263158	Delta	Delta	Delta	Delta	2021-12-06	2021-12-03
2704	211206_SFWWTP10	(SFWWTP) Spanish Fork WWTP	SFWWTP10	AY.102	0.0144928	Delta	Delta	Delta	Delta	2021-12-06	2021-12-03
3166	211213_SLCWRF14	(SLCWRF) Salt Lake City WRF	SLCWRF14	AY.102	0.04033589	Delta	Delta	Delta	Delta	2021-12-13	2021-12-10
3570	211220_SGWWTP33	(SGWWTP) St George WWTP	SGWWTP33	AY.102	0.01846438	Delta	Delta	Delta	Delta	2021-12-20	2021-12-17
851	211104_BCSD20	(BCSD) Brigham City SD	BCSD20	AY.103	0.0258607	Delta	Delta	Delta	Delta	2021-11-04	2021-11-02
852	211104_CDSD17	(CDSD) Central Davis SD	CDSD17	AY.103	0.119174	Delta	Delta	Delta	Delta	2021-11-04	2021-11-02
853	211104_CVWRF13	(CVWRF) Central Valley WRF	CVWRF13	AY.103	0.0334032	Delta	Delta	Delta	Delta	2021-11-04	2021-11-02
854	211104_HCWWTP21	(HCWWTP) Hyrum City WWTP	HCWWTP21	AY.103	0.69080743	Delta	Delta	Delta	Delta	2021-11-04	2021-11-02
855	211104_JBWRF4	(JBWRF) Jordan Basin WRF	JBWRF4	AY.103	0.10314689	Delta	Delta	Delta	Delta	2021-11-04	2021-11-02
856	211104_MWRF24	(MWRF) Moab WRF	MWRF24	AY.103	0.120253	Delta	Delta	Delta	Delta	2021-11-04	2021-11-02
857	211104_OWRF7	(OWRF) Orem WRF	OWRF7	AY.103	0.247319	Delta	Delta	Delta	Delta	2021-11-04	2021-11-02
858	211104_PCWRF8	(PCWRF) Provo City WRF	PCWRF8	AY.103	0.134192	Delta	Delta	Delta	Delta	2021-11-04	2021-11-02
859	211104_PRWID25	(PRWID) Price WID	PRWID25	AY.103	0.102048	Delta	Delta	Delta	Delta	2021-11-04	2021-11-02
860	211104_PWWTP11	(PWWTP) Payson WWTP	PWWTP11	AY.103	0.151578	Delta	Delta	Delta	Delta	2021-11-04	2021-11-02
861	211104_SBWRDEC27	(SBWRD_EC) Snyderville Basin East Canyon	SBWRDEC27	AY.103	0.43975051	Delta	Delta	Delta	Delta	2021-11-04	2021-11-02
862	211104_SBWRDSC26	(SBWRD_SC) Snyderville Basin Silver Creek	SBWRDSC26	AY.103	0.657763	Delta	Delta	Delta	Delta	2021-11-04	2021-11-02
863	211104_SDSDN16	(SDSD_N) South Davis SD - North	SDSDN16	AY.103	0.100304	Delta	Delta	Delta	Delta	2021-11-04	2021-11-02
864	211104_SDSDS15	(SDSD_S) South Davis SD - South	SDSDS15	AY.103	0.0537627	Delta	Delta	Delta	Delta	2021-11-04	2021-11-02
865	211104_SLCWRF14	(SLCWRF) Salt Lake City WRF	SLCWRF14	AY.103	0.429569	Delta	Delta	Delta	Delta	2021-11-04	2021-11-02
866	211104_SQWRF12	(SQWRF) Santaquin WRF	SQWRF12	AY.103	0.12077202	Delta	Delta	Delta	Delta	2021-11-04	2021-11-02
867	211104_SVWWTP9	(SVWWTP) Springville WWTP	SVWWTP9	AY.103	0.2725717	Delta	Delta	Delta	Delta	2021-11-04	2021-11-02
868	211104_TSSD6	(TSSD) Timpanogos SSD	TSSD6	AY.103	0.42321451	Delta	Delta	Delta	Delta	2021-11-04	2021-11-02
869	211104_TWWTP23	(TWWTP) Tremonton WWTP	TWWTP23	AY.103	0.25874868	Delta	Delta	Delta	Delta	2021-11-04	2021-11-02
870	211104_CVWWTP28	(CVWWTP) Coalville WWTP	CVWWTP28	AY.103	0.17784096	Delta	Delta	Delta	Delta	2021-11-04	2021-11-02
871	211104_ROOSCSD30	(ROOSCSD) Roosevelt City SD	ROOSCSD30	AY.103	0.43024429	Delta	Delta	Delta	Delta	2021-11-04	2021-11-02
1027	211108_BCSD20	(BCSD) Brigham City SD	BCSD20	AY.103	0.212885	Delta	Delta	Delta	Delta	2021-11-08	2021-11-05
1028	211108_MWRF24	(MWRF) Moab WRF	MWRF24	AY.103	0.987718	Delta	Delta	Delta	Delta	2021-11-08	2021-11-05
1029	211108_SBWRDEC27	(SBWRD_EC) Snyderville Basin East Canyon	SBWRDEC27	AY.103	0.247465	Delta	Delta	Delta	Delta	2021-11-08	2021-11-05
1030	211108_SBWRDSC26	(SBWRD_SC) Snyderville Basin Silver Creek	SBWRDSC26	AY.103	0.140923	Delta	Delta	Delta	Delta	2021-11-08	2021-11-05
1031	211108_TWWTP23	(TWWTP) Tremonton WWTP	TWWTP23	AY.103	0.315749	Delta	Delta	Delta	Delta	2021-11-08	2021-11-05
1032	211108_ACSSD32	(ACSSD) Ash Creek SSD	ACSSD32	AY.103	0.26006501	Delta	Delta	Delta	Delta	2021-11-08	2021-11-05
1033	211108_CCRWWTF31	(CCRWWTF) Cedar City WWTF	CCRWWTF31	AY.103	0.0205712	Delta	Delta	Delta	Delta	2021-11-08	2021-11-05
1034	211108_ROOSCSD30	(ROOSCSD) Roosevelt City SD	ROOSCSD30	AY.103	0.32754313	Delta	Delta	Delta	Delta	2021-11-08	2021-11-05
1035	211108_SGWWTP33	(SGWWTP) St George WWTP	SGWWTP33	AY.103	0.26982301	Delta	Delta	Delta	Delta	2021-11-08	2021-11-05
1139	211112_ACSSD32	(ACSSD) Ash Creek SSD	ACSSD32	AY.103	0.30501	Delta	Delta	Delta	Delta	2021-11-12	2021-11-09
1140	211112_AVWRF29	(AVWRF) Ashley Valley WRF	AVWRF29	AY.103	0.134205	Delta	Delta	Delta	Delta	2021-11-12	2021-11-09
1141	211112_BCSD20	(BCSD) Brigham City SD	BCSD20	AY.103	0.276152	Delta	Delta	Delta	Delta	2021-11-12	2021-11-09
1142	211112_CCRWWTF31	(CCRWWTF) Cedar City WWTF	CCRWWTF31	AY.103	0.0389942	Delta	Delta	Delta	Delta	2021-11-12	2021-11-09
1143	211112_CDSD17	(CDSD) Central Davis SD	CDSD17	AY.103	0.066161	Delta	Delta	Delta	Delta	2021-11-12	2021-11-09
1144	211112_CWSD19	(CWSD) Central Weber WSD	CWSD19	AY.103	0.0983359	Delta	Delta	Delta	Delta	2021-11-12	2021-11-09
1145	211112_HCWWTP21	(HCWWTP) Hyrum City WWTP	HCWWTP21	AY.103	0.101106	Delta	Delta	Delta	Delta	2021-11-12	2021-11-09
1146	211112_JBSVPP5	(JBSVPP) Jordan Basin SVPP	JBSVPP5	AY.103	0.304455	Delta	Delta	Delta	Delta	2021-11-12	2021-11-09
1147	211112_LCCWWTP22	(LCCWWTP) Logan City WWTP	LCCWWTP22	AY.103	0.237255	Delta	Delta	Delta	Delta	2021-11-12	2021-11-09
1148	211112_NDSD18	(NDSD) North Davis SD	NDSD18	AY.103	0.389868	Delta	Delta	Delta	Delta	2021-11-12	2021-11-09
1149	211112_OWRF7	(OWRF) Orem WRF	OWRF7	AY.103	0.118442	Delta	Delta	Delta	Delta	2021-11-12	2021-11-09
1150	211112_PCWRF8	(PCWRF) Provo City WRF	PCWRF8	AY.103	0.0836859	Delta	Delta	Delta	Delta	2021-11-12	2021-11-09
1151	211112_PRWID25	(PRWID) Price WID	PRWID25	AY.103	0.198758	Delta	Delta	Delta	Delta	2021-11-12	2021-11-09
1152	211112_ROOSCSD30	(ROOSCSD) Roosevelt City SD	ROOSCSD30	AY.103	0.12915315	Delta	Delta	Delta	Delta	2021-11-12	2021-11-09
1153	211112_SBWRDEC27	(SBWRD_EC) Snyderville Basin East Canyon	SBWRDEC27	AY.103	0.253623	Delta	Delta	Delta	Delta	2021-11-12	2021-11-09
1154	211112_SBWRDSC26	(SBWRD_SC) Snyderville Basin Silver Creek	SBWRDSC26	AY.103	0.02298391	Delta	Delta	Delta	Delta	2021-11-12	2021-11-09
1155	211112_SGWWTP33	(SGWWTP) St George WWTP	SGWWTP33	AY.103	0.424078	Delta	Delta	Delta	Delta	2021-11-12	2021-11-09
1156	211112_SVWRF3	(SVWRF) South Valley WRF	SVWRF3	AY.103	0.51109	Delta	Delta	Delta	Delta	2021-11-12	2021-11-09
1157	211112_TOOELEWRF2	(TOOELEWRF) Tooele WRF	TOOELEWRF2	AY.103	0.0383333	Delta	Delta	Delta	Delta	2021-11-12	2021-11-09
1158	211112_TWWTP23	(TWWTP) Tremonton WWTP	TWWTP23	AY.103	0.170739	Delta	Delta	Delta	Delta	2021-11-12	2021-11-09
1335	211118_ACSSD32	(ACSSD) Ash Creek SSD	ACSSD32	AY.103	0.0551282	Delta	Delta	Delta	Delta	2021-11-18	2021-11-16
1336	211118_BCSD20	(BCSD) Brigham City SD	BCSD20	AY.103	0.0795082	Delta	Delta	Delta	Delta	2021-11-18	2021-11-16
1337	211118_CCRWWTF31	(CCRWWTF) Cedar City WWTF	CCRWWTF31	AY.103	0.106542	Delta	Delta	Delta	Delta	2021-11-18	2021-11-16
1338	211118_CVWRF13	(CVWRF) Central Valley WRF	CVWRF13	AY.103	0.194596	Delta	Delta	Delta	Delta	2021-11-18	2021-11-16
1339	211118_CVWWTP28	(CVWWTP) Coalville WWTP	CVWWTP28	AY.103	0.0467726	Delta	Delta	Delta	Delta	2021-11-18	2021-11-16
1340	211118_CWSD19	(CWSD) Central Weber WSD	CWSD19	AY.103	0.138721	Delta	Delta	Delta	Delta	2021-11-18	2021-11-16
1341	211118_JBWRF4	(JBWRF) Jordan Basin WRF	JBWRF4	AY.103	0.0339421	Delta	Delta	Delta	Delta	2021-11-18	2021-11-16
1342	211118_LCCWWTP22	(LCCWWTP) Logan City WWTP	LCCWWTP22	AY.103	0.216073	Delta	Delta	Delta	Delta	2021-11-18	2021-11-16
1343	211118_MAGWWTP1	(MAGWWTP) Magna WWTP	MAGWWTP1	AY.103	0.109612	Delta	Delta	Delta	Delta	2021-11-18	2021-11-16
1344	211118_MWRF24	(MWRF) Moab WRF	MWRF24	AY.103	0.196541	Delta	Delta	Delta	Delta	2021-11-18	2021-11-16
1345	211118_NDSD18	(NDSD) North Davis SD	NDSD18	AY.103	0.00543109	Delta	Delta	Delta	Delta	2021-11-18	2021-11-16
1346	211118_OWRF7	(OWRF) Orem WRF	OWRF7	AY.103	0.0813223	Delta	Delta	Delta	Delta	2021-11-18	2021-11-16
1347	211118_PCWRF8	(PCWRF) Provo City WRF	PCWRF8	AY.103	0.243017	Delta	Delta	Delta	Delta	2021-11-18	2021-11-16
1348	211118_PWWTP11	(PWWTP) Payson WWTP	PWWTP11	AY.103	0.071257	Delta	Delta	Delta	Delta	2021-11-18	2021-11-16
1349	211118_ROOSCSD30	(ROOSCSD) Roosevelt City SD	ROOSCSD30	AY.103	0.513661	Delta	Delta	Delta	Delta	2021-11-18	2021-11-16
1350	211118_SDSDN16	(SDSD_N) South Davis SD - North	SDSDN16	AY.103	0.153595	Delta	Delta	Delta	Delta	2021-11-18	2021-11-16
1351	211118_SDSDS15	(SDSD_S) South Davis SD - South	SDSDS15	AY.103	0.341544	Delta	Delta	Delta	Delta	2021-11-18	2021-11-16
1352	211118_SFWWTP10	(SFWWTP) Spanish Fork WWTP	SFWWTP10	AY.103	0.334497	Delta	Delta	Delta	Delta	2021-11-18	2021-11-16
1353	211118_SLCWRF14	(SLCWRF) Salt Lake City WRF	SLCWRF14	AY.103	0.25039	Delta	Delta	Delta	Delta	2021-11-18	2021-11-16
1354	211118_SQWRF12	(SQWRF) Santaquin WRF	SQWRF12	AY.103	0.14514	Delta	Delta	Delta	Delta	2021-11-18	2021-11-16
1355	211118_SVWWTP9	(SVWWTP) Springville WWTP	SVWWTP9	AY.103	0.65030545	Delta	Delta	Delta	Delta	2021-11-18	2021-11-16
1356	211118_TOOELEWRF2	(TOOELEWRF) Tooele WRF	TOOELEWRF2	AY.103	0.231754	Delta	Delta	Delta	Delta	2021-11-18	2021-11-16
1357	211118_TSSD6	(TSSD) Timpanogos SSD	TSSD6	AY.103	0.166031	Delta	Delta	Delta	Delta	2021-11-18	2021-11-16
1565	211122_ACSSD32	(ACSSD) Ash Creek SSD	ACSSD32	AY.103	0.294545	Delta	Delta	Delta	Delta	2021-11-22	2021-11-19
1566	211122_AVWRF29	(AVWRF) Ashley Valley WRF	AVWRF29	AY.103	0.0990888	Delta	Delta	Delta	Delta	2021-11-22	2021-11-19
1567	211122_CVWWTP28	(CVWWTP) Coalville WWTP	CVWWTP28	AY.103	0.100116	Delta	Delta	Delta	Delta	2021-11-22	2021-11-19
1568	211122_HCWWTP21	(HCWWTP) Hyrum City WWTP	HCWWTP21	AY.103	0.00111732	Delta	Delta	Delta	Delta	2021-11-22	2021-11-19
1569	211122_JBSVPP5	(JBSVPP) Jordan Basin SVPP	JBSVPP5	AY.103	0.175439	Delta	Delta	Delta	Delta	2021-11-22	2021-11-19
1570	211122_JBWRF4	(JBWRF) Jordan Basin WRF	JBWRF4	AY.103	0.10117	Delta	Delta	Delta	Delta	2021-11-22	2021-11-19
1571	211122_LCCWWTP22	(LCCWWTP) Logan City WWTP	LCCWWTP22	AY.103	0.213104	Delta	Delta	Delta	Delta	2021-11-22	2021-11-19
1572	211122_MAGWWTP1	(MAGWWTP) Magna WWTP	MAGWWTP1	AY.103	0.338804	Delta	Delta	Delta	Delta	2021-11-22	2021-11-19
1573	211122_MWRF24	(MWRF) Moab WRF	MWRF24	AY.103	0.275464	Delta	Delta	Delta	Delta	2021-11-22	2021-11-19
1574	211122_NDSD18	(NDSD) North Davis SD	NDSD18	AY.103	0.187029	Delta	Delta	Delta	Delta	2021-11-22	2021-11-19
1575	211122_PCWRF8	(PCWRF) Provo City WRF	PCWRF8	AY.103	0.128571	Delta	Delta	Delta	Delta	2021-11-22	2021-11-19
1576	211122_PWWTP11	(PWWTP) Payson WWTP	PWWTP11	AY.103	0.0261563	Delta	Delta	Delta	Delta	2021-11-22	2021-11-19
1577	211122_SBWRDEC27	(SBWRD_EC) Snyderville Basin East Canyon	SBWRDEC27	AY.103	0.03568754	Delta	Delta	Delta	Delta	2021-11-22	2021-11-19
1578	211122_SBWRDSC26	(SBWRD_SC) Snyderville Basin Silver Creek	SBWRDSC26	AY.103	0.611568	Delta	Delta	Delta	Delta	2021-11-22	2021-11-19
1579	211122_SDSDS15	(SDSD_S) South Davis SD - South	SDSDS15	AY.103	0.337559	Delta	Delta	Delta	Delta	2021-11-22	2021-11-19
1580	211122_SFWWTP10	(SFWWTP) Spanish Fork WWTP	SFWWTP10	AY.103	0.122281	Delta	Delta	Delta	Delta	2021-11-22	2021-11-19
1581	211122_SGWWTP33	(SGWWTP) St George WWTP	SGWWTP33	AY.103	0.329058	Delta	Delta	Delta	Delta	2021-11-22	2021-11-19
1582	211122_SVWRF3	(SVWRF) South Valley WRF	SVWRF3	AY.103	0.0702479	Delta	Delta	Delta	Delta	2021-11-22	2021-11-19
1583	211122_SVWWTP9	(SVWWTP) Springville WWTP	SVWWTP9	AY.103	0.2599087	Delta	Delta	Delta	Delta	2021-11-22	2021-11-19
1584	211122_TOOELEWRF2	(TOOELEWRF) Tooele WRF	TOOELEWRF2	AY.103	0.162393	Delta	Delta	Delta	Delta	2021-11-22	2021-11-19
1982	211129_AVWRF29	(AVWRF) Ashley Valley WRF	AVWRF29	AY.103	0.2221819	Delta	Delta	Delta	Delta	2021-11-29	2021-11-26
1983	211129_BCSD20	(BCSD) Brigham City SD	BCSD20	AY.103	0.08944729	Delta	Delta	Delta	Delta	2021-11-29	2021-11-26
1984	211129_CCRWWTF31	(CCRWWTF) Cedar City WWTF	CCRWWTF31	AY.103	0.16036714	Delta	Delta	Delta	Delta	2021-11-29	2021-11-26
1985	211129_CDSD17	(CDSD) Central Davis SD	CDSD17	AY.103	0.10357973	Delta	Delta	Delta	Delta	2021-11-29	2021-11-26
1986	211129_CVWRF13	(CVWRF) Central Valley WRF	CVWRF13	AY.103	0.04486002	Delta	Delta	Delta	Delta	2021-11-29	2021-11-26
1987	211129_CVWWTP28	(CVWWTP) Coalville WWTP	CVWWTP28	AY.103	0.09132592	Delta	Delta	Delta	Delta	2021-11-29	2021-11-26
1988	211129_CWSD19	(CWSD) Central Weber WSD	CWSD19	AY.103	0.13606319	Delta	Delta	Delta	Delta	2021-11-29	2021-11-26
1989	211129_HCWWTP21	(HCWWTP) Hyrum City WWTP	HCWWTP21	AY.103	0.74765227	Delta	Delta	Delta	Delta	2021-11-29	2021-11-26
1990	211129_LCCWWTP22	(LCCWWTP) Logan City WWTP	LCCWWTP22	AY.103	0.12328	Delta	Delta	Delta	Delta	2021-11-29	2021-11-26
1991	211129_MAGWWTP1	(MAGWWTP) Magna WWTP	MAGWWTP1	AY.103	0.08458488	Delta	Delta	Delta	Delta	2021-11-29	2021-11-26
1992	211129_MWRF24	(MWRF) Moab WRF	MWRF24	AY.103	0.12527257	Delta	Delta	Delta	Delta	2021-11-29	2021-11-26
1993	211129_NDSD18	(NDSD) North Davis SD	NDSD18	AY.103	0.24729612	Delta	Delta	Delta	Delta	2021-11-29	2021-11-26
1994	211129_OWRF7	(OWRF) Orem WRF	OWRF7	AY.103	0.09994531	Delta	Delta	Delta	Delta	2021-11-29	2021-11-26
1995	211129_PCWRF8	(PCWRF) Provo City WRF	PCWRF8	AY.103	0.43471178	Delta	Delta	Delta	Delta	2021-11-29	2021-11-26
1996	211129_PWWTP11	(PWWTP) Payson WWTP	PWWTP11	AY.103	0.24919849	Delta	Delta	Delta	Delta	2021-11-29	2021-11-26
1997	211129_SBWRDEC27	(SBWRD_EC) Snyderville Basin East Canyon	SBWRDEC27	AY.103	0.03949011	Delta	Delta	Delta	Delta	2021-11-29	2021-11-26
1998	211129_SBWRDSC26	(SBWRD_SC) Snyderville Basin Silver Creek	SBWRDSC26	AY.103	0.165619	Delta	Delta	Delta	Delta	2021-11-29	2021-11-26
1999	211129_SDSDN16	(SDSD_N) South Davis SD - North	SDSDN16	AY.103	0.268137	Delta	Delta	Delta	Delta	2021-11-29	2021-11-26
2000	211129_SFWWTP10	(SFWWTP) Spanish Fork WWTP	SFWWTP10	AY.103	0.05138122	Delta	Delta	Delta	Delta	2021-11-29	2021-11-26
2001	211129_SGWWTP33	(SGWWTP) St George WWTP	SGWWTP33	AY.103	0.06443558	Delta	Delta	Delta	Delta	2021-11-29	2021-11-26
2002	211129_SLCWRF14	(SLCWRF) Salt Lake City WRF	SLCWRF14	AY.103	0.28625288	Delta	Delta	Delta	Delta	2021-11-29	2021-11-26
2003	211129_SQWRF12	(SQWRF) Santaquin WRF	SQWRF12	AY.103	0.34422505	Delta	Delta	Delta	Delta	2021-11-29	2021-11-26
2004	211129_SVWRF3	(SVWRF) South Valley WRF	SVWRF3	AY.103	0.22929718	Delta	Delta	Delta	Delta	2021-11-29	2021-11-26
2005	211129_SVWWTP9	(SVWWTP) Springville WWTP	SVWWTP9	AY.103	0.09078524	Delta	Delta	Delta	Delta	2021-11-29	2021-11-26
2006	211129_TOOELEWRF2	(TOOELEWRF) Tooele WRF	TOOELEWRF2	AY.103	0.4181608	Delta	Delta	Delta	Delta	2021-11-29	2021-11-26
2007	211129_TSSD6	(TSSD) Timpanogos SSD	TSSD6	AY.103	0.2013253	Delta	Delta	Delta	Delta	2021-11-29	2021-11-26
2257	211202_ACSSD32	(ACSSD) Ash Creek SSD	ACSSD32	AY.103	0.02355547	Delta	Delta	Delta	Delta	2021-12-02	2021-11-30
2258	211202_AVWRF29	(AVWRF) Ashley Valley WRF	AVWRF29	AY.103	0.24050921	Delta	Delta	Delta	Delta	2021-12-02	2021-11-30
2259	211202_BCSD20	(BCSD) Brigham City SD	BCSD20	AY.103	0.15431158	Delta	Delta	Delta	Delta	2021-12-02	2021-11-30
2260	211202_CCRWWTF31	(CCRWWTF) Cedar City WWTF	CCRWWTF31	AY.103	0.06809512	Delta	Delta	Delta	Delta	2021-12-02	2021-11-30
2261	211202_CDSD17	(CDSD) Central Davis SD	CDSD17	AY.103	0.0430257	Delta	Delta	Delta	Delta	2021-12-02	2021-11-30
2262	211202_CVWRF13	(CVWRF) Central Valley WRF	CVWRF13	AY.103	0.12754898	Delta	Delta	Delta	Delta	2021-12-02	2021-11-30
2263	211202_CVWWTP28	(CVWWTP) Coalville WWTP	CVWWTP28	AY.103	0.14836903	Delta	Delta	Delta	Delta	2021-12-02	2021-11-30
2264	211202_CWSD19	(CWSD) Central Weber WSD	CWSD19	AY.103	0.59533581	Delta	Delta	Delta	Delta	2021-12-02	2021-11-30
2265	211202_LCCWWTP22	(LCCWWTP) Logan City WWTP	LCCWWTP22	AY.103	0.17182054	Delta	Delta	Delta	Delta	2021-12-02	2021-11-30
2266	211202_MWRF24	(MWRF) Moab WRF	MWRF24	AY.103	0.0506586	Delta	Delta	Delta	Delta	2021-12-02	2021-11-30
2267	211202_NDSD18	(NDSD) North Davis SD	NDSD18	AY.103	0.28736254	Delta	Delta	Delta	Delta	2021-12-02	2021-11-30
2268	211202_OWRF7	(OWRF) Orem WRF	OWRF7	AY.103	0.80990208	Delta	Delta	Delta	Delta	2021-12-02	2021-11-30
2269	211202_PCWRF8	(PCWRF) Provo City WRF	PCWRF8	AY.103	0.19622676	Delta	Delta	Delta	Delta	2021-12-02	2021-11-30
2270	211202_PWWTP11	(PWWTP) Payson WWTP	PWWTP11	AY.103	0.29675493	Delta	Delta	Delta	Delta	2021-12-02	2021-11-30
2271	211202_ROOSCSD30	(ROOSCSD) Roosevelt City SD	ROOSCSD30	AY.103	0.89919869	Delta	Delta	Delta	Delta	2021-12-02	2021-11-30
2272	211202_SDSDN16	(SDSD_N) South Davis SD - North	SDSDN16	AY.103	0.25656192	Delta	Delta	Delta	Delta	2021-12-02	2021-11-30
2273	211202_SDSDS15	(SDSD_S) South Davis SD - South	SDSDS15	AY.103	0.0179641	Delta	Delta	Delta	Delta	2021-12-02	2021-11-30
2274	211202_SFWWTP10	(SFWWTP) Spanish Fork WWTP	SFWWTP10	AY.103	0.0741267	Delta	Delta	Delta	Delta	2021-12-02	2021-11-30
2275	211202_SGWWTP33	(SGWWTP) St George WWTP	SGWWTP33	AY.103	0.25949192	Delta	Delta	Delta	Delta	2021-12-02	2021-11-30
2276	211202_SVWWTP9	(SVWWTP) Springville WWTP	SVWWTP9	AY.103	0.0994995	Delta	Delta	Delta	Delta	2021-12-02	2021-11-30
2277	211202_TSSD6	(TSSD) Timpanogos SSD	TSSD6	AY.103	0.22635091	Delta	Delta	Delta	Delta	2021-12-02	2021-11-30
2278	211202_TWWTP23	(TWWTP) Tremonton WWTP	TWWTP23	AY.103	0.13054924	Delta	Delta	Delta	Delta	2021-12-02	2021-11-30
2474	211206_ACSSD32	(ACSSD) Ash Creek SSD	ACSSD32	AY.103	0.57500144	Delta	Delta	Delta	Delta	2021-12-06	2021-12-03
2475	211206_AVWRF29	(AVWRF) Ashley Valley WRF	AVWRF29	AY.103	0.09495659	Delta	Delta	Delta	Delta	2021-12-06	2021-12-03
2476	211206_BCSD20	(BCSD) Brigham City SD	BCSD20	AY.103	0.43012876	Delta	Delta	Delta	Delta	2021-12-06	2021-12-03
2477	211206_CCRWWTF31	(CCRWWTF) Cedar City WWTF	CCRWWTF31	AY.103	0.13896539	Delta	Delta	Delta	Delta	2021-12-06	2021-12-03
2478	211206_CDSD17	(CDSD) Central Davis SD	CDSD17	AY.103	0.1852791	Delta	Delta	Delta	Delta	2021-12-06	2021-12-03
2479	211206_CVWRF13	(CVWRF) Central Valley WRF	CVWRF13	AY.103	0.19776976	Delta	Delta	Delta	Delta	2021-12-06	2021-12-03
2480	211206_CWSD19	(CWSD) Central Weber WSD	CWSD19	AY.103	0.42090228	Delta	Delta	Delta	Delta	2021-12-06	2021-12-03
2481	211206_HCWWTP21	(HCWWTP) Hyrum City WWTP	HCWWTP21	AY.103	0.18173205	Delta	Delta	Delta	Delta	2021-12-06	2021-12-03
2482	211206_JBSVPP5	(JBSVPP) Jordan Basin SVPP	JBSVPP5	AY.103	0.308194	Delta	Delta	Delta	Delta	2021-12-06	2021-12-03
2483	211206_JBWRF4	(JBWRF) Jordan Basin WRF	JBWRF4	AY.103	0.14002928	Delta	Delta	Delta	Delta	2021-12-06	2021-12-03
2484	211206_LCCWWTP22	(LCCWWTP) Logan City WWTP	LCCWWTP22	AY.103	0.10967612	Delta	Delta	Delta	Delta	2021-12-06	2021-12-03
2485	211206_MAGWWTP1	(MAGWWTP) Magna WWTP	MAGWWTP1	AY.103	0.13355666	Delta	Delta	Delta	Delta	2021-12-06	2021-12-03
2486	211206_MWRF24	(MWRF) Moab WRF	MWRF24	AY.103	0.64941099	Delta	Delta	Delta	Delta	2021-12-06	2021-12-03
2487	211206_NDSD18	(NDSD) North Davis SD	NDSD18	AY.103	0.49909046	Delta	Delta	Delta	Delta	2021-12-06	2021-12-03
2488	211206_OWRF7	(OWRF) Orem WRF	OWRF7	AY.103	0.1331138	Delta	Delta	Delta	Delta	2021-12-06	2021-12-03
2489	211206_PCWRF8	(PCWRF) Provo City WRF	PCWRF8	AY.103	0.24280653	Delta	Delta	Delta	Delta	2021-12-06	2021-12-03
2490	211206_PWWTP11	(PWWTP) Payson WWTP	PWWTP11	AY.103	0.14468791	Delta	Delta	Delta	Delta	2021-12-06	2021-12-03
2491	211206_SBWRDEC27	(SBWRD_EC) Snyderville Basin East Canyon	SBWRDEC27	AY.103	0.15451024	Delta	Delta	Delta	Delta	2021-12-06	2021-12-03
2492	211206_SDSDN16	(SDSD_N) South Davis SD - North	SDSDN16	AY.103	0.23853002	Delta	Delta	Delta	Delta	2021-12-06	2021-12-03
2493	211206_SFWWTP10	(SFWWTP) Spanish Fork WWTP	SFWWTP10	AY.103	0.12751805	Delta	Delta	Delta	Delta	2021-12-06	2021-12-03
2494	211206_SGWWTP33	(SGWWTP) St George WWTP	SGWWTP33	AY.103	0.18319838	Delta	Delta	Delta	Delta	2021-12-06	2021-12-03
2495	211206_SQWRF12	(SQWRF) Santaquin WRF	SQWRF12	AY.103	0.17070842	Delta	Delta	Delta	Delta	2021-12-06	2021-12-03
2496	211206_SVWRF3	(SVWRF) South Valley WRF	SVWRF3	AY.103	0.17775015	Delta	Delta	Delta	Delta	2021-12-06	2021-12-03
2497	211206_SVWWTP9	(SVWWTP) Springville WWTP	SVWWTP9	AY.103	0.226331	Delta	Delta	Delta	Delta	2021-12-06	2021-12-03
2498	211206_TSSD6	(TSSD) Timpanogos SSD	TSSD6	AY.103	0.138492	Delta	Delta	Delta	Delta	2021-12-06	2021-12-03
2499	211206_TWWTP23	(TWWTP) Tremonton WWTP	TWWTP23	AY.103	0.06543944	Delta	Delta	Delta	Delta	2021-12-06	2021-12-03
2784	211209_ACSSD32	(ACSSD) Ash Creek SSD	ACSSD32	AY.103	0.40325632	Delta	Delta	Delta	Delta	2021-12-09	2021-12-07
2785	211209_AVWRF29	(AVWRF) Ashley Valley WRF	AVWRF29	AY.103	0.24061	Delta	Delta	Delta	Delta	2021-12-09	2021-12-07
2786	211209_BCSD20	(BCSD) Brigham City SD	BCSD20	AY.103	0.120316	Delta	Delta	Delta	Delta	2021-12-09	2021-12-07
2787	211209_CCRWWTF31	(CCRWWTF) Cedar City WWTF	CCRWWTF31	AY.103	0.25623115	Delta	Delta	Delta	Delta	2021-12-09	2021-12-07
2788	211209_CWSD19	(CWSD) Central Weber WSD	CWSD19	AY.103	0.15518671	Delta	Delta	Delta	Delta	2021-12-09	2021-12-07
2789	211209_HCWWTP21	(HCWWTP) Hyrum City WWTP	HCWWTP21	AY.103	0.05461967	Delta	Delta	Delta	Delta	2021-12-09	2021-12-07
2790	211209_JBWRF4	(JBWRF) Jordan Basin WRF	JBWRF4	AY.103	0.147249	Delta	Delta	Delta	Delta	2021-12-09	2021-12-07
2791	211209_LCCWWTP22	(LCCWWTP) Logan City WWTP	LCCWWTP22	AY.103	0.21563403	Delta	Delta	Delta	Delta	2021-12-09	2021-12-07
2792	211209_MAGWWTP1	(MAGWWTP) Magna WWTP	MAGWWTP1	AY.103	0.170256	Delta	Delta	Delta	Delta	2021-12-09	2021-12-07
2793	211209_NDSD18	(NDSD) North Davis SD	NDSD18	AY.103	0.365023	Delta	Delta	Delta	Delta	2021-12-09	2021-12-07
2794	211209_OWRF7	(OWRF) Orem WRF	OWRF7	AY.103	0.159692	Delta	Delta	Delta	Delta	2021-12-09	2021-12-07
2795	211209_PCWRF8	(PCWRF) Provo City WRF	PCWRF8	AY.103	0.22483717	Delta	Delta	Delta	Delta	2021-12-09	2021-12-07
2796	211209_PRWID25	(PRWID) Price WID	PRWID25	AY.103	0.203065	Delta	Delta	Delta	Delta	2021-12-09	2021-12-07
2797	211209_PWWTP11	(PWWTP) Payson WWTP	PWWTP11	AY.103	0.28812165	Delta	Delta	Delta	Delta	2021-12-09	2021-12-07
2798	211209_ROOSCSD30	(ROOSCSD) Roosevelt City SD	ROOSCSD30	AY.103	0.212149	Delta	Delta	Delta	Delta	2021-12-09	2021-12-07
2799	211209_SBWRDEC27	(SBWRD_EC) Snyderville Basin East Canyon	SBWRDEC27	AY.103	0.346194	Delta	Delta	Delta	Delta	2021-12-09	2021-12-07
2800	211209_SDSDN16	(SDSD_N) South Davis SD - North	SDSDN16	AY.103	0.15527908	Delta	Delta	Delta	Delta	2021-12-09	2021-12-07
2801	211209_SDSDS15	(SDSD_S) South Davis SD - South	SDSDS15	AY.103	0.303707	Delta	Delta	Delta	Delta	2021-12-09	2021-12-07
2802	211209_SFWWTP10	(SFWWTP) Spanish Fork WWTP	SFWWTP10	AY.103	0.17878935	Delta	Delta	Delta	Delta	2021-12-09	2021-12-07
2803	211209_SGWWTP33	(SGWWTP) St George WWTP	SGWWTP33	AY.103	0.0826273	Delta	Delta	Delta	Delta	2021-12-09	2021-12-07
2804	211209_SQWRF12	(SQWRF) Santaquin WRF	SQWRF12	AY.103	0.26398	Delta	Delta	Delta	Delta	2021-12-09	2021-12-07
2805	211209_SVWRF3	(SVWRF) South Valley WRF	SVWRF3	AY.103	0.187907	Delta	Delta	Delta	Delta	2021-12-09	2021-12-07
2806	211209_SVWWTP9	(SVWWTP) Springville WWTP	SVWWTP9	AY.103	0.0997787	Delta	Delta	Delta	Delta	2021-12-09	2021-12-07
2807	211209_TOOELEWRF2	(TOOELEWRF) Tooele WRF	TOOELEWRF2	AY.103	0.50734868	Delta	Delta	Delta	Delta	2021-12-09	2021-12-07
2808	211209_TSSD6	(TSSD) Timpanogos SSD	TSSD6	AY.103	0.15628736	Delta	Delta	Delta	Delta	2021-12-09	2021-12-07
2809	211209_TWWTP23	(TWWTP) Tremonton WWTP	TWWTP23	AY.103	0.30229068	Delta	Delta	Delta	Delta	2021-12-09	2021-12-07
2974	211213_JBSVPP5	(JBSVPP) Jordan Basin SVPP	JBSVPP5	AY.103	0.25541809	Delta	Delta	Delta	Delta	2021-12-13	2021-12-10
2975	211213_JBWRF4	(JBWRF) Jordan Basin WRF	JBWRF4	AY.103	0.24557025	Delta	Delta	Delta	Delta	2021-12-13	2021-12-10
2976	211213_OWRF7	(OWRF) Orem WRF	OWRF7	AY.103	0.23616718	Delta	Delta	Delta	Delta	2021-12-13	2021-12-10
2977	211213_SFWWTP10	(SFWWTP) Spanish Fork WWTP	SFWWTP10	AY.103	0.29360669	Delta	Delta	Delta	Delta	2021-12-13	2021-12-10
2978	211213_SVWRF3	(SVWRF) South Valley WRF	SVWRF3	AY.103	0.15620459	Delta	Delta	Delta	Delta	2021-12-13	2021-12-10
2979	211213_TOOELEWRF2	(TOOELEWRF) Tooele WRF	TOOELEWRF2	AY.103	0.77818667	Delta	Delta	Delta	Delta	2021-12-13	2021-12-10
2980	211213_TSSD6	(TSSD) Timpanogos SSD	TSSD6	AY.103	0.12858699	Delta	Delta	Delta	Delta	2021-12-13	2021-12-10
2981	211213_ACSSD32	(ACSSD) Ash Creek SSD	ACSSD32	AY.103	0.64389621	Delta	Delta	Delta	Delta	2021-12-13	2021-12-10
2982	211213_AVWRF29	(AVWRF) Ashley Valley WRF	AVWRF29	AY.103	0.15502787	Delta	Delta	Delta	Delta	2021-12-13	2021-12-10
2983	211213_CCRWWTF31	(CCRWWTF) Cedar City WWTF	CCRWWTF31	AY.103	0.20188297	Delta	Delta	Delta	Delta	2021-12-13	2021-12-10
2984	211213_CDSD17	(CDSD) Central Davis SD	CDSD17	AY.103	0.29742177	Delta	Delta	Delta	Delta	2021-12-13	2021-12-10
2985	211213_CVWRF13	(CVWRF) Central Valley WRF	CVWRF13	AY.103	0.18729188	Delta	Delta	Delta	Delta	2021-12-13	2021-12-10
2986	211213_CVWWTP28	(CVWWTP) Coalville WWTP	CVWWTP28	AY.103	0.355519	Delta	Delta	Delta	Delta	2021-12-13	2021-12-10
2987	211213_HCWWTP21	(HCWWTP) Hyrum City WWTP	HCWWTP21	AY.103	0.18249744	Delta	Delta	Delta	Delta	2021-12-13	2021-12-10
2988	211213_LCCWWTP22	(LCCWWTP) Logan City WWTP	LCCWWTP22	AY.103	0.17056864	Delta	Delta	Delta	Delta	2021-12-13	2021-12-10
2989	211213_MWRF24	(MWRF) Moab WRF	MWRF24	AY.103	0.13093422	Delta	Delta	Delta	Delta	2021-12-13	2021-12-10
2990	211213_NDSD18	(NDSD) North Davis SD	NDSD18	AY.103	0.07318498	Delta	Delta	Delta	Delta	2021-12-13	2021-12-10
2991	211213_PRWID25	(PRWID) Price WID	PRWID25	AY.103	0.62524868	Delta	Delta	Delta	Delta	2021-12-13	2021-12-10
2992	211213_ROOSCSD30	(ROOSCSD) Roosevelt City SD	ROOSCSD30	AY.103	0.164369	Delta	Delta	Delta	Delta	2021-12-13	2021-12-10
2993	211213_SBWRDEC27	(SBWRD_EC) Snyderville Basin East Canyon	SBWRDEC27	AY.103	0.13405682	Delta	Delta	Delta	Delta	2021-12-13	2021-12-10
2994	211213_SBWRDSC26	(SBWRD_SC) Snyderville Basin Silver Creek	SBWRDSC26	AY.103	0.09488498	Delta	Delta	Delta	Delta	2021-12-13	2021-12-10
2995	211213_SDSDS15	(SDSD_S) South Davis SD - South	SDSDS15	AY.103	0.06740715	Delta	Delta	Delta	Delta	2021-12-13	2021-12-10
2996	211213_SGWWTP33	(SGWWTP) St George WWTP	SGWWTP33	AY.103	0.29327418	Delta	Delta	Delta	Delta	2021-12-13	2021-12-10
2997	211213_SQWRF12	(SQWRF) Santaquin WRF	SQWRF12	AY.103	0.06637649	Delta	Delta	Delta	Delta	2021-12-13	2021-12-10
2998	211213_TWWTP23	(TWWTP) Tremonton WWTP	TWWTP23	AY.103	0.99504875	Delta	Delta	Delta	Delta	2021-12-13	2021-12-10
3204	211216_ACSSD32	(ACSSD) Ash Creek SSD	ACSSD32	AY.103	0.486667	Delta	Delta	Delta	Delta	2021-12-16	2021-12-14
3205	211216_AVWRF29	(AVWRF) Ashley Valley WRF	AVWRF29	AY.103	0.416619	Delta	Delta	Delta	Delta	2021-12-16	2021-12-14
3206	211216_BCSD20	(BCSD) Brigham City SD	BCSD20	AY.103	0.04697584	Delta	Delta	Delta	Delta	2021-12-16	2021-12-14
3207	211216_CVWRF13	(CVWRF) Central Valley WRF	CVWRF13	AY.103	0.21161441	Delta	Delta	Delta	Delta	2021-12-16	2021-12-14
3208	211216_CVWWTP28	(CVWWTP) Coalville WWTP	CVWWTP28	AY.103	0.889696	Delta	Delta	Delta	Delta	2021-12-16	2021-12-14
3209	211216_CWSD19	(CWSD) Central Weber WSD	CWSD19	AY.103	0.06526449	Delta	Delta	Delta	Delta	2021-12-16	2021-12-14
3210	211216_HCWWTP21	(HCWWTP) Hyrum City WWTP	HCWWTP21	AY.103	0.11465321	Delta	Delta	Delta	Delta	2021-12-16	2021-12-14
3211	211216_JBSVPP5	(JBSVPP) Jordan Basin SVPP	JBSVPP5	AY.103	0.25368292	Delta	Delta	Delta	Delta	2021-12-16	2021-12-14
3212	211216_JBWRF4	(JBWRF) Jordan Basin WRF	JBWRF4	AY.103	0.09521476	Delta	Delta	Delta	Delta	2021-12-16	2021-12-14
3213	211216_LCCWWTP22	(LCCWWTP) Logan City WWTP	LCCWWTP22	AY.103	0.32278178	Delta	Delta	Delta	Delta	2021-12-16	2021-12-14
3214	211216_MWRF24	(MWRF) Moab WRF	MWRF24	AY.103	0.4865568	Delta	Delta	Delta	Delta	2021-12-16	2021-12-14
3215	211216_NDSD18	(NDSD) North Davis SD	NDSD18	AY.103	0.29962537	Delta	Delta	Delta	Delta	2021-12-16	2021-12-14
3216	211216_OWRF7	(OWRF) Orem WRF	OWRF7	AY.103	0.12478664	Delta	Delta	Delta	Delta	2021-12-16	2021-12-14
3217	211216_PCWRF8	(PCWRF) Provo City WRF	PCWRF8	AY.103	0.0801515	Delta	Delta	Delta	Delta	2021-12-16	2021-12-14
3218	211216_PRWID25	(PRWID) Price WID	PRWID25	AY.103	0.62010861	Delta	Delta	Delta	Delta	2021-12-16	2021-12-14
3219	211216_SBWRDEC27	(SBWRD_EC) Snyderville Basin East Canyon	SBWRDEC27	AY.103	0.04215507	Delta	Delta	Delta	Delta	2021-12-16	2021-12-14
3220	211216_SBWRDSC26	(SBWRD_SC) Snyderville Basin Silver Creek	SBWRDSC26	AY.103	0.08438202	Delta	Delta	Delta	Delta	2021-12-16	2021-12-14
3221	211216_SDSDN16	(SDSD_N) South Davis SD - North	SDSDN16	AY.103	0.13003733	Delta	Delta	Delta	Delta	2021-12-16	2021-12-14
3222	211216_SDSDS15	(SDSD_S) South Davis SD - South	SDSDS15	AY.103	0.43590079	Delta	Delta	Delta	Delta	2021-12-16	2021-12-14
3223	211216_SGWWTP33	(SGWWTP) St George WWTP	SGWWTP33	AY.103	0.12404804	Delta	Delta	Delta	Delta	2021-12-16	2021-12-14
3224	211216_SLCWRF14	(SLCWRF) Salt Lake City WRF	SLCWRF14	AY.103	0.487659	Delta	Delta	Delta	Delta	2021-12-16	2021-12-14
3225	211216_SQWRF12	(SQWRF) Santaquin WRF	SQWRF12	AY.103	0.06542643	Delta	Delta	Delta	Delta	2021-12-16	2021-12-14
3226	211216_SVWRF3	(SVWRF) South Valley WRF	SVWRF3	AY.103	0.03438439	Delta	Delta	Delta	Delta	2021-12-16	2021-12-14
3227	211216_TSSD6	(TSSD) Timpanogos SSD	TSSD6	AY.103	0.17254521	Delta	Delta	Delta	Delta	2021-12-16	2021-12-14
3228	211216_TWWTP23	(TWWTP) Tremonton WWTP	TWWTP23	AY.103	0.26168418	Delta	Delta	Delta	Delta	2021-12-16	2021-12-14
3433	211220_AVWRF29	(AVWRF) Ashley Valley WRF	AVWRF29	AY.103	0.29205626	Delta	Delta	Delta	Delta	2021-12-20	2021-12-17
3434	211220_BCSD20	(BCSD) Brigham City SD	BCSD20	AY.103	0.33758	Delta	Delta	Delta	Delta	2021-12-20	2021-12-17
3435	211220_CCRWWTF31	(CCRWWTF) Cedar City WWTF	CCRWWTF31	AY.103	0.051497	Delta	Delta	Delta	Delta	2021-12-20	2021-12-17
3436	211220_CVWRF13	(CVWRF) Central Valley WRF	CVWRF13	AY.103	0.18003548	Delta	Delta	Delta	Delta	2021-12-20	2021-12-17
3437	211220_CVWWTP28	(CVWWTP) Coalville WWTP	CVWWTP28	AY.103	0.16393665	Delta	Delta	Delta	Delta	2021-12-20	2021-12-17
3438	211220_HCWWTP21	(HCWWTP) Hyrum City WWTP	HCWWTP21	AY.103	0.03753388	Delta	Delta	Delta	Delta	2021-12-20	2021-12-17
3439	211220_JBSVPP5	(JBSVPP) Jordan Basin SVPP	JBSVPP5	AY.103	0.49650023	Delta	Delta	Delta	Delta	2021-12-20	2021-12-17
3440	211220_NDSD18	(NDSD) North Davis SD	NDSD18	AY.103	0.131098	Delta	Delta	Delta	Delta	2021-12-20	2021-12-17
3441	211220_PCWRF8	(PCWRF) Provo City WRF	PCWRF8	AY.103	0.14841023	Delta	Delta	Delta	Delta	2021-12-20	2021-12-17
3442	211220_PRWID25	(PRWID) Price WID	PRWID25	AY.103	0.70506415	Delta	Delta	Delta	Delta	2021-12-20	2021-12-17
3443	211220_ROOSCSD30	(ROOSCSD) Roosevelt City SD	ROOSCSD30	AY.103	0.02882021	Delta	Delta	Delta	Delta	2021-12-20	2021-12-17
3444	211220_SDSDS15	(SDSD_S) South Davis SD - South	SDSDS15	AY.103	0.28157403	Delta	Delta	Delta	Delta	2021-12-20	2021-12-17
3445	211220_SGWWTP33	(SGWWTP) St George WWTP	SGWWTP33	AY.103	0.0801834	Delta	Delta	Delta	Delta	2021-12-20	2021-12-17
3446	211220_SVWWTP9	(SVWWTP) Springville WWTP	SVWWTP9	AY.103	0.29728721	Delta	Delta	Delta	Delta	2021-12-20	2021-12-17
3447	211220_TOOELEWRF2	(TOOELEWRF) Tooele WRF	TOOELEWRF2	AY.103	0.1196766	Delta	Delta	Delta	Delta	2021-12-20	2021-12-17
3603	211228_AVWRF29	(AVWRF) Ashley Valley WRF	AVWRF29	AY.103	0.12041136	Delta	Delta	Delta	Delta	2021-12-28	2021-12-23
3604	211228_CCRWWTF31	(CCRWWTF) Cedar City WWTF	CCRWWTF31	AY.103	0.12199461	Delta	Delta	Delta	Delta	2021-12-28	2021-12-23
3605	211228_CVWRF13	(CVWRF) Central Valley WRF	CVWRF13	AY.103	0.03589656	Delta	Delta	Delta	Delta	2021-12-28	2021-12-23
3606	211228_CWSD19	(CWSD) Central Weber WSD	CWSD19	AY.103	0.08288697	Delta	Delta	Delta	Delta	2021-12-28	2021-12-23
3607	211228_JBSVPP5	(JBSVPP) Jordan Basin SVPP	JBSVPP5	AY.103	0.13335469	Delta	Delta	Delta	Delta	2021-12-28	2021-12-23
3608	211228_NDSD18	(NDSD) North Davis SD	NDSD18	AY.103	0.32568799	Delta	Delta	Delta	Delta	2021-12-28	2021-12-23
3609	211228_OWRF7	(OWRF) Orem WRF	OWRF7	AY.103	0.298625	Delta	Delta	Delta	Delta	2021-12-28	2021-12-23
3610	211228_PCWRF8	(PCWRF) Provo City WRF	PCWRF8	AY.103	0.63254836	Delta	Delta	Delta	Delta	2021-12-28	2021-12-23
3611	211228_PRWID25	(PRWID) Price WID	PRWID25	AY.103	0.438664	Delta	Delta	Delta	Delta	2021-12-28	2021-12-23
3612	211228_SBWRDSC26	(SBWRD_SC) Snyderville Basin Silver Creek	SBWRDSC26	AY.103	0.07877636	Delta	Delta	Delta	Delta	2021-12-28	2021-12-23
3613	211228_SVWRF3	(SVWRF) South Valley WRF	SVWRF3	AY.103	0.46172865	Delta	Delta	Delta	Delta	2021-12-28	2021-12-23
3614	211228_TOOELEWRF2	(TOOELEWRF) Tooele WRF	TOOELEWRF2	AY.103	0.16480549	Delta	Delta	Delta	Delta	2021-12-28	2021-12-23
3615	211228_TSSD6	(TSSD) Timpanogos SSD	TSSD6	AY.103	0.15689794	Delta	Delta	Delta	Delta	2021-12-28	2021-12-23
3616	211228_TWWTP23	(TWWTP) Tremonton WWTP	TWWTP23	AY.103	0.533225	Delta	Delta	Delta	Delta	2021-12-28	2021-12-23
3757	211230_ACSSD32	(ACSSD) Ash Creek SSD	ACSSD32	AY.103	0.14943946	Delta	Delta	Delta	Delta	2021-12-30	2021-12-28
3758	211230_CCRWWTF31	(CCRWWTF) Cedar City WWTF	CCRWWTF31	AY.103	0.35845343	Delta	Delta	Delta	Delta	2021-12-30	2021-12-28
3759	211230_CVWRF13	(CVWRF) Central Valley WRF	CVWRF13	AY.103	0.18347284	Delta	Delta	Delta	Delta	2021-12-30	2021-12-28
3760	211230_HCWWTP21	(HCWWTP) Hyrum City WWTP	HCWWTP21	AY.103	0.03055751	Delta	Delta	Delta	Delta	2021-12-30	2021-12-28
3761	211230_JBSVPP5	(JBSVPP) Jordan Basin SVPP	JBSVPP5	AY.103	0.05354497	Delta	Delta	Delta	Delta	2021-12-30	2021-12-28
3762	211230_JBWRF4	(JBWRF) Jordan Basin WRF	JBWRF4	AY.103	0.03185613	Delta	Delta	Delta	Delta	2021-12-30	2021-12-28
3763	211230_LCCWWTP22	(LCCWWTP) Logan City WWTP	LCCWWTP22	AY.103	0.10782717	Delta	Delta	Delta	Delta	2021-12-30	2021-12-28
3764	211230_MWRF24	(MWRF) Moab WRF	MWRF24	AY.103	0.14744484	Delta	Delta	Delta	Delta	2021-12-30	2021-12-28
3765	211230_NDSD18	(NDSD) North Davis SD	NDSD18	AY.103	0.31359533	Delta	Delta	Delta	Delta	2021-12-30	2021-12-28
3766	211230_OWRF7	(OWRF) Orem WRF	OWRF7	AY.103	0.03546556	Delta	Delta	Delta	Delta	2021-12-30	2021-12-28
3767	211230_PWWTP11	(PWWTP) Payson WWTP	PWWTP11	AY.103	0.15407191	Delta	Delta	Delta	Delta	2021-12-30	2021-12-28
3768	211230_ROOSCSD30	(ROOSCSD) Roosevelt City SD	ROOSCSD30	AY.103	0.05936204	Delta	Delta	Delta	Delta	2021-12-30	2021-12-28
3769	211230_SDSDN16	(SDSD_N) South Davis SD - North	SDSDN16	AY.103	0.06857839	Delta	Delta	Delta	Delta	2021-12-30	2021-12-28
3770	211230_SDSDS15	(SDSD_S) South Davis SD - South	SDSDS15	AY.103	0.09259086	Delta	Delta	Delta	Delta	2021-12-30	2021-12-28
3771	211230_SGWWTP33	(SGWWTP) St George WWTP	SGWWTP33	AY.103	0.08448249	Delta	Delta	Delta	Delta	2021-12-30	2021-12-28
3772	211230_SQWRF12	(SQWRF) Santaquin WRF	SQWRF12	AY.103	0.24015773	Delta	Delta	Delta	Delta	2021-12-30	2021-12-28
3773	211230_SVWRF3	(SVWRF) South Valley WRF	SVWRF3	AY.103	0.20224129	Delta	Delta	Delta	Delta	2021-12-30	2021-12-28
3774	211230_SVWWTP9	(SVWWTP) Springville WWTP	SVWWTP9	AY.103	0.12153299	Delta	Delta	Delta	Delta	2021-12-30	2021-12-28
3775	211230_TSSD6	(TSSD) Timpanogos SSD	TSSD6	AY.103	0.11838881	Delta	Delta	Delta	Delta	2021-12-30	2021-12-28
3776	211230_TWWTP23	(TWWTP) Tremonton WWTP	TWWTP23	AY.103	0.4009838	Delta	Delta	Delta	Delta	2021-12-30	2021-12-28
3920	220106_ACSSD32	(ACSSD) Ash Creek SSD	ACSSD32	AY.103	0.01697057	Delta	Delta	Delta	Delta	2022-01-06	2022-01-04
3921	220106_AVWRF29	(AVWRF) Ashley Valley WRF	AVWRF29	AY.103	0.0424473	Delta	Delta	Delta	Delta	2022-01-06	2022-01-04
3922	220106_CCRWWTF31	(CCRWWTF) Cedar City WWTF	CCRWWTF31	AY.103	0.03309358	Delta	Delta	Delta	Delta	2022-01-06	2022-01-04
3923	220106_CVWRF13	(CVWRF) Central Valley WRF	CVWRF13	AY.103	0.01916787	Delta	Delta	Delta	Delta	2022-01-06	2022-01-04
3924	220106_CVWWTP28	(CVWWTP) Coalville WWTP	CVWWTP28	AY.103	0.01114382	Delta	Delta	Delta	Delta	2022-01-06	2022-01-04
3925	220106_CWSD19	(CWSD) Central Weber WSD	CWSD19	AY.103	0.039617	Delta	Delta	Delta	Delta	2022-01-06	2022-01-04
3926	220106_HCWWTP21	(HCWWTP) Hyrum City WWTP	HCWWTP21	AY.103	0.02929211	Delta	Delta	Delta	Delta	2022-01-06	2022-01-04
3927	220106_JBSVPP5	(JBSVPP) Jordan Basin SVPP	JBSVPP5	AY.103	0.02884335	Delta	Delta	Delta	Delta	2022-01-06	2022-01-04
3928	220106_LCCWWTP22	(LCCWWTP) Logan City WWTP	LCCWWTP22	AY.103	0.06038542	Delta	Delta	Delta	Delta	2022-01-06	2022-01-04
3929	220106_NDSD18	(NDSD) North Davis SD	NDSD18	AY.103	0.02421128	Delta	Delta	Delta	Delta	2022-01-06	2022-01-04
3930	220106_OWRF7	(OWRF) Orem WRF	OWRF7	AY.103	0.02403736	Delta	Delta	Delta	Delta	2022-01-06	2022-01-04
3931	220106_PWWTP11	(PWWTP) Payson WWTP	PWWTP11	AY.103	0.14238215	Delta	Delta	Delta	Delta	2022-01-06	2022-01-04
3932	220106_ROOSCSD30	(ROOSCSD) Roosevelt City SD	ROOSCSD30	AY.103	0.11978586	Delta	Delta	Delta	Delta	2022-01-06	2022-01-04
3933	220106_SDSDN16	(SDSD_N) South Davis SD - North	SDSDN16	AY.103	0.0107598	Delta	Delta	Delta	Delta	2022-01-06	2022-01-04
3934	220106_SDSDS15	(SDSD_S) South Davis SD - South	SDSDS15	AY.103	0.25190538	Delta	Delta	Delta	Delta	2022-01-06	2022-01-04
3935	220106_SFWWTP10	(SFWWTP) Spanish Fork WWTP	SFWWTP10	AY.103	0.04138423	Delta	Delta	Delta	Delta	2022-01-06	2022-01-04
3936	220106_SGWWTP33	(SGWWTP) St George WWTP	SGWWTP33	AY.103	0.0405405	Delta	Delta	Delta	Delta	2022-01-06	2022-01-04
3937	220106_SQWRF12	(SQWRF) Santaquin WRF	SQWRF12	AY.103	0.04862208	Delta	Delta	Delta	Delta	2022-01-06	2022-01-04
3938	220106_SVWRF3	(SVWRF) South Valley WRF	SVWRF3	AY.103	0.0110289	Delta	Delta	Delta	Delta	2022-01-06	2022-01-04
3939	220106_SVWWTP9	(SVWWTP) Springville WWTP	SVWWTP9	AY.103	0.0429593	Delta	Delta	Delta	Delta	2022-01-06	2022-01-04
3940	220106_TSSD6	(TSSD) Timpanogos SSD	TSSD6	AY.103	0.05106356	Delta	Delta	Delta	Delta	2022-01-06	2022-01-04
4036	220110_JBWRF4	(JBWRF) Jordan Basin WRF	JBWRF4	AY.103	0.01724943	Delta	Delta	Delta	Delta	2022-01-10	2022-01-07
4037	220110_PWWTP11	(PWWTP) Payson WWTP	PWWTP11	AY.103	0.0241581	Delta	Delta	Delta	Delta	2022-01-10	2022-01-07
4038	220110_SDSDS15	(SDSD_S) South Davis SD - South	SDSDS15	AY.103	0.0595307	Delta	Delta	Delta	Delta	2022-01-10	2022-01-07
4039	220110_SFWWTP10	(SFWWTP) Spanish Fork WWTP	SFWWTP10	AY.103	0.016171	Delta	Delta	Delta	Delta	2022-01-10	2022-01-07
4040	220110_SVWRF3	(SVWRF) South Valley WRF	SVWRF3	AY.103	0.02325801	Delta	Delta	Delta	Delta	2022-01-10	2022-01-07
4041	220110_SVWWTP9	(SVWWTP) Springville WWTP	SVWWTP9	AY.103	0.0145637	Delta	Delta	Delta	Delta	2022-01-10	2022-01-07
4042	220110_TOOELEWRF2	(TOOELEWRF) Tooele WRF	TOOELEWRF2	AY.103	0.02021049	Delta	Delta	Delta	Delta	2022-01-10	2022-01-07
4043	220110_TSSD6	(TSSD) Timpanogos SSD	TSSD6	AY.103	0.01074173	Delta	Delta	Delta	Delta	2022-01-10	2022-01-07
4069	220113_BCSD20	(BCSD) Brigham City SD	BCSD20	AY.103	0.01896839	Delta	Delta	Delta	Delta	2022-01-13	2022-01-11
4070	220113_CWSD19	(CWSD) Central Weber WSD	CWSD19	AY.103	0.01762849	Delta	Delta	Delta	Delta	2022-01-13	2022-01-11
4071	220113_HCWWTP21	(HCWWTP) Hyrum City WWTP	HCWWTP21	AY.103	0.13557695	Delta	Delta	Delta	Delta	2022-01-13	2022-01-11
4072	220113_NDSD18	(NDSD) North Davis SD	NDSD18	AY.103	0.01027784	Delta	Delta	Delta	Delta	2022-01-13	2022-01-11
4073	220113_OWRF7	(OWRF) Orem WRF	OWRF7	AY.103	0.02004951	Delta	Delta	Delta	Delta	2022-01-13	2022-01-11
4074	220113_PWWTP11	(PWWTP) Payson WWTP	PWWTP11	AY.103	0.14034282	Delta	Delta	Delta	Delta	2022-01-13	2022-01-11
4075	220113_SLCWRF14	(SLCWRF) Salt Lake City WRF	SLCWRF14	AY.103	0.0334652	Delta	Delta	Delta	Delta	2022-01-13	2022-01-11
4076	220113_SVWWTP9	(SVWWTP) Springville WWTP	SVWWTP9	AY.103	0.02986811	Delta	Delta	Delta	Delta	2022-01-13	2022-01-11
4077	220113_TSSD6	(TSSD) Timpanogos SSD	TSSD6	AY.103	0.01523823	Delta	Delta	Delta	Delta	2022-01-13	2022-01-11
4078	220113_ACSSD32	(ACSSD) Ash Creek SSD	ACSSD32	AY.103	0.02267441	Delta	Delta	Delta	Delta	2022-01-13	2022-01-11
4079	220113_CCRWWTF31	(CCRWWTF) Cedar City WWTF	CCRWWTF31	AY.103	0.0412022	Delta	Delta	Delta	Delta	2022-01-13	2022-01-11
4080	220113_ROOSCSD30	(ROOSCSD) Roosevelt City SD	ROOSCSD30	AY.103	0.0161092	Delta	Delta	Delta	Delta	2022-01-13	2022-01-11
4109	220118_CCRWWTF31	(CCRWWTF) Cedar City WWTF	CCRWWTF31	AY.103	0.01704839	Delta	Delta	Delta	Delta	2022-01-18	2022-01-14
4110	220118_CDSD17	(CDSD) Central Davis SD	CDSD17	AY.103	0.01384418	Delta	Delta	Delta	Delta	2022-01-18	2022-01-14
4111	220118_HCWWTP21	(HCWWTP) Hyrum City WWTP	HCWWTP21	AY.103	0.01440684	Delta	Delta	Delta	Delta	2022-01-18	2022-01-14
4112	220118_PWWTP11	(PWWTP) Payson WWTP	PWWTP11	AY.103	0.01637208	Delta	Delta	Delta	Delta	2022-01-18	2022-01-14
4113	220118_SBWRDSC26	(SBWRD_SC) Snyderville Basin Silver Creek	SBWRDSC26	AY.103	0.24372514	Delta	Delta	Delta	Delta	2022-01-18	2022-01-14
4125	220120_HCWWTP21	(HCWWTP) Hyrum City WWTP	HCWWTP21	AY.103	0.01144085	Delta	Delta	Delta	Delta	2022-01-20	2022-01-18
4126	220120_TWWTP23	(TWWTP) Tremonton WWTP	TWWTP23	AY.103	0.02424536	Delta	Delta	Delta	Delta	2022-01-20	2022-01-18
4132	220124_HCWWTP21	(HCWWTP) Hyrum City WWTP	HCWWTP21	AY.103	0.05116417	Delta	Delta	Delta	Delta	2022-01-24	2022-01-21
4137	220127_JBSVPP5	(JBSVPP) Jordan Basin SVPP	JBSVPP5	AY.103	0.0169685	Delta	Delta	Delta	Delta	2022-01-27	2022-01-25
1138	211108_CCRWWTF31	(CCRWWTF) Cedar City WWTF	CCRWWTF31	AY.103.1	0.0104887	Delta	Delta	Delta	Delta	2021-11-08	2021-11-05
1868	211122_HCWWTP21	(HCWWTP) Hyrum City WWTP	HCWWTP21	AY.104	0.00111732	Delta	Delta	Delta	Delta	2021-11-22	2021-11-19
1498	211118_BCSD20	(BCSD) Brigham City SD	BCSD20	AY.105	0.110313	Delta	Delta	Delta	Delta	2021-11-18	2021-11-16
1775	211122_HCWWTP21	(HCWWTP) Hyrum City WWTP	HCWWTP21	AY.105	0.00111732	Delta	Delta	Delta	Delta	2021-11-22	2021-11-19
2134	211129_CCRWWTF31	(CCRWWTF) Cedar City WWTF	CCRWWTF31	AY.105	0.0311852	Delta	Delta	Delta	Delta	2021-11-29	2021-11-26
2382	211202_SVWRF3	(SVWRF) South Valley WRF	SVWRF3	AY.105	0.05411108	Delta	Delta	Delta	Delta	2021-12-02	2021-11-30
2644	211206_OWRF7	(OWRF) Orem WRF	OWRF7	AY.105	0.0304615	Delta	Delta	Delta	Delta	2021-12-06	2021-12-03
2645	211206_TSSD6	(TSSD) Timpanogos SSD	TSSD6	AY.105	0.0303913	Delta	Delta	Delta	Delta	2021-12-06	2021-12-03
3708	211228_AVWRF29	(AVWRF) Ashley Valley WRF	AVWRF29	AY.105	0.110904	Delta	Delta	Delta	Delta	2021-12-28	2021-12-23
3876	211230_JBWRF4	(JBWRF) Jordan Basin WRF	JBWRF4	AY.105	0.0376146	Delta	Delta	Delta	Delta	2021-12-30	2021-12-28
885	211104_LCCWWTP22	(LCCWWTP) Logan City WWTP	LCCWWTP22	AY.106	0.22296516	Delta	Delta	Delta	Delta	2021-11-04	2021-11-02
886	211104_CVWWTP28	(CVWWTP) Coalville WWTP	CVWWTP28	AY.106	0.03015113	Delta	Delta	Delta	Delta	2021-11-04	2021-11-02
1043	211108_HCWWTP21	(HCWWTP) Hyrum City WWTP	HCWWTP21	AY.106	0.1175292	Delta	Delta	Delta	Delta	2021-11-08	2021-11-05
1044	211108_LCCWWTP22	(LCCWWTP) Logan City WWTP	LCCWWTP22	AY.106	0.11812571	Delta	Delta	Delta	Delta	2021-11-08	2021-11-05
1045	211108_PRWID25	(PRWID) Price WID	PRWID25	AY.106	0.05542778	Delta	Delta	Delta	Delta	2021-11-08	2021-11-05
1046	211108_TWWTP23	(TWWTP) Tremonton WWTP	TWWTP23	AY.106	0.02567417	Delta	Delta	Delta	Delta	2021-11-08	2021-11-05
1171	211112_NDSD18	(NDSD) North Davis SD	NDSD18	AY.106	0.00447066	Delta	Delta	Delta	Delta	2021-11-12	2021-11-09
1172	211112_PCWRF8	(PCWRF) Provo City WRF	PCWRF8	AY.106	0.08523451	Delta	Delta	Delta	Delta	2021-11-12	2021-11-09
1173	211112_ROOSCSD30	(ROOSCSD) Roosevelt City SD	ROOSCSD30	AY.106	0.12915315	Delta	Delta	Delta	Delta	2021-11-12	2021-11-09
1174	211112_SBWRDEC27	(SBWRD_EC) Snyderville Basin East Canyon	SBWRDEC27	AY.106	0.0686781	Delta	Delta	Delta	Delta	2021-11-12	2021-11-09
1175	211112_SBWRDSC26	(SBWRD_SC) Snyderville Basin Silver Creek	SBWRDSC26	AY.106	0.02298391	Delta	Delta	Delta	Delta	2021-11-12	2021-11-09
1176	211112_TOOELEWRF2	(TOOELEWRF) Tooele WRF	TOOELEWRF2	AY.106	0.4218237	Delta	Delta	Delta	Delta	2021-11-12	2021-11-09
1384	211118_CCRWWTF31	(CCRWWTF) Cedar City WWTF	CCRWWTF31	AY.106	0.08782015	Delta	Delta	Delta	Delta	2021-11-18	2021-11-16
1385	211118_CDSD17	(CDSD) Central Davis SD	CDSD17	AY.106	0.06148036	Delta	Delta	Delta	Delta	2021-11-18	2021-11-16
1386	211118_CVWRF13	(CVWRF) Central Valley WRF	CVWRF13	AY.106	0.1210136	Delta	Delta	Delta	Delta	2021-11-18	2021-11-16
1387	211118_HCWWTP21	(HCWWTP) Hyrum City WWTP	HCWWTP21	AY.106	0.02712037	Delta	Delta	Delta	Delta	2021-11-18	2021-11-16
1388	211118_MAGWWTP1	(MAGWWTP) Magna WWTP	MAGWWTP1	AY.106	0.17079377	Delta	Delta	Delta	Delta	2021-11-18	2021-11-16
1389	211118_NDSD18	(NDSD) North Davis SD	NDSD18	AY.106	0.10167204	Delta	Delta	Delta	Delta	2021-11-18	2021-11-16
1390	211118_PRWID25	(PRWID) Price WID	PRWID25	AY.106	0.15923193	Delta	Delta	Delta	Delta	2021-11-18	2021-11-16
1391	211118_PWWTP11	(PWWTP) Payson WWTP	PWWTP11	AY.106	0.05375186	Delta	Delta	Delta	Delta	2021-11-18	2021-11-16
1392	211118_SDSDN16	(SDSD_N) South Davis SD - North	SDSDN16	AY.106	0.58759721	Delta	Delta	Delta	Delta	2021-11-18	2021-11-16
1393	211118_SGWWTP33	(SGWWTP) St George WWTP	SGWWTP33	AY.106	0.18345552	Delta	Delta	Delta	Delta	2021-11-18	2021-11-16
1394	211118_SLCWRF14	(SLCWRF) Salt Lake City WRF	SLCWRF14	AY.106	0.06235847	Delta	Delta	Delta	Delta	2021-11-18	2021-11-16
1395	211118_SVWRF3	(SVWRF) South Valley WRF	SVWRF3	AY.106	0.05324973	Delta	Delta	Delta	Delta	2021-11-18	2021-11-16
1613	211122_ACSSD32	(ACSSD) Ash Creek SSD	ACSSD32	AY.106	0.07686896	Delta	Delta	Delta	Delta	2021-11-22	2021-11-19
1614	211122_AVWRF29	(AVWRF) Ashley Valley WRF	AVWRF29	AY.106	0.13478424	Delta	Delta	Delta	Delta	2021-11-22	2021-11-19
1615	211122_BCSD20	(BCSD) Brigham City SD	BCSD20	AY.106	0.02044932	Delta	Delta	Delta	Delta	2021-11-22	2021-11-19
1616	211122_CDSD17	(CDSD) Central Davis SD	CDSD17	AY.106	0.26665382	Delta	Delta	Delta	Delta	2021-11-22	2021-11-19
1617	211122_HCWWTP21	(HCWWTP) Hyrum City WWTP	HCWWTP21	AY.106	0.00111732	Delta	Delta	Delta	Delta	2021-11-22	2021-11-19
1618	211122_JBSVPP5	(JBSVPP) Jordan Basin SVPP	JBSVPP5	AY.106	0.05603749	Delta	Delta	Delta	Delta	2021-11-22	2021-11-19
1619	211122_LCCWWTP22	(LCCWWTP) Logan City WWTP	LCCWWTP22	AY.106	0.07044453	Delta	Delta	Delta	Delta	2021-11-22	2021-11-19
1620	211122_NDSD18	(NDSD) North Davis SD	NDSD18	AY.106	0.18538349	Delta	Delta	Delta	Delta	2021-11-22	2021-11-19
1621	211122_ROOSCSD30	(ROOSCSD) Roosevelt City SD	ROOSCSD30	AY.106	0.09342418	Delta	Delta	Delta	Delta	2021-11-22	2021-11-19
1622	211122_SBWRDEC27	(SBWRD_EC) Snyderville Basin East Canyon	SBWRDEC27	AY.106	0.03568754	Delta	Delta	Delta	Delta	2021-11-22	2021-11-19
1623	211122_SDSDN16	(SDSD_N) South Davis SD - North	SDSDN16	AY.106	0.01165198	Delta	Delta	Delta	Delta	2021-11-22	2021-11-19
1624	211122_SLCWRF14	(SLCWRF) Salt Lake City WRF	SLCWRF14	AY.106	0.26195009	Delta	Delta	Delta	Delta	2021-11-22	2021-11-19
1625	211122_SQWRF12	(SQWRF) Santaquin WRF	SQWRF12	AY.106	0.11319489	Delta	Delta	Delta	Delta	2021-11-22	2021-11-19
1626	211122_SVWRF3	(SVWRF) South Valley WRF	SVWRF3	AY.106	0.20455551	Delta	Delta	Delta	Delta	2021-11-22	2021-11-19
2021	211129_CCRWWTF31	(CCRWWTF) Cedar City WWTF	CCRWWTF31	AY.106	0.22414576	Delta	Delta	Delta	Delta	2021-11-29	2021-11-26
2022	211129_CVWWTP28	(CVWWTP) Coalville WWTP	CVWWTP28	AY.106	0.04289275	Delta	Delta	Delta	Delta	2021-11-29	2021-11-26
2023	211129_MWRF24	(MWRF) Moab WRF	MWRF24	AY.106	0.10797448	Delta	Delta	Delta	Delta	2021-11-29	2021-11-26
2024	211129_OWRF7	(OWRF) Orem WRF	OWRF7	AY.106	0.09773206	Delta	Delta	Delta	Delta	2021-11-29	2021-11-26
2025	211129_SGWWTP33	(SGWWTP) St George WWTP	SGWWTP33	AY.106	0.0665171	Delta	Delta	Delta	Delta	2021-11-29	2021-11-26
2026	211129_TWWTP23	(TWWTP) Tremonton WWTP	TWWTP23	AY.106	0.24736142	Delta	Delta	Delta	Delta	2021-11-29	2021-11-26
2300	211202_CDSD17	(CDSD) Central Davis SD	CDSD17	AY.106	0.16292231	Delta	Delta	Delta	Delta	2021-12-02	2021-11-30
2301	211202_CVWRF13	(CVWRF) Central Valley WRF	CVWRF13	AY.106	0.01925524	Delta	Delta	Delta	Delta	2021-12-02	2021-11-30
2302	211202_HCWWTP21	(HCWWTP) Hyrum City WWTP	HCWWTP21	AY.106	0.11730803	Delta	Delta	Delta	Delta	2021-12-02	2021-11-30
2303	211202_SDSDS15	(SDSD_S) South Davis SD - South	SDSDS15	AY.106	0.04604394	Delta	Delta	Delta	Delta	2021-12-02	2021-11-30
2304	211202_SFWWTP10	(SFWWTP) Spanish Fork WWTP	SFWWTP10	AY.106	0.08051946	Delta	Delta	Delta	Delta	2021-12-02	2021-11-30
2305	211202_SLCWRF14	(SLCWRF) Salt Lake City WRF	SLCWRF14	AY.106	0.07586428	Delta	Delta	Delta	Delta	2021-12-02	2021-11-30
2306	211202_SVWRF3	(SVWRF) South Valley WRF	SVWRF3	AY.106	0.05411108	Delta	Delta	Delta	Delta	2021-12-02	2021-11-30
2524	211206_AVWRF29	(AVWRF) Ashley Valley WRF	AVWRF29	AY.106	0.15083844	Delta	Delta	Delta	Delta	2021-12-06	2021-12-03
2525	211206_CWSD19	(CWSD) Central Weber WSD	CWSD19	AY.106	0.08597176	Delta	Delta	Delta	Delta	2021-12-06	2021-12-03
2526	211206_HCWWTP21	(HCWWTP) Hyrum City WWTP	HCWWTP21	AY.106	0.01049853	Delta	Delta	Delta	Delta	2021-12-06	2021-12-03
2527	211206_OWRF7	(OWRF) Orem WRF	OWRF7	AY.106	0.101868	Delta	Delta	Delta	Delta	2021-12-06	2021-12-03
2528	211206_SDSDS15	(SDSD_S) South Davis SD - South	SDSDS15	AY.106	0.15459785	Delta	Delta	Delta	Delta	2021-12-06	2021-12-03
2529	211206_SLCWRF14	(SLCWRF) Salt Lake City WRF	SLCWRF14	AY.106	0.13676382	Delta	Delta	Delta	Delta	2021-12-06	2021-12-03
2530	211206_TSSD6	(TSSD) Timpanogos SSD	TSSD6	AY.106	0.04752911	Delta	Delta	Delta	Delta	2021-12-06	2021-12-03
2531	211206_TWWTP23	(TWWTP) Tremonton WWTP	TWWTP23	AY.106	0.08295825	Delta	Delta	Delta	Delta	2021-12-06	2021-12-03
3018	211213_JBSVPP5	(JBSVPP) Jordan Basin SVPP	JBSVPP5	AY.106	0.03087394	Delta	Delta	Delta	Delta	2021-12-13	2021-12-10
3019	211213_PCWRF8	(PCWRF) Provo City WRF	PCWRF8	AY.106	0.32832294	Delta	Delta	Delta	Delta	2021-12-13	2021-12-10
3020	211213_PWWTP11	(PWWTP) Payson WWTP	PWWTP11	AY.106	0.3358975	Delta	Delta	Delta	Delta	2021-12-13	2021-12-10
3021	211213_TOOELEWRF2	(TOOELEWRF) Tooele WRF	TOOELEWRF2	AY.106	0.13789207	Delta	Delta	Delta	Delta	2021-12-13	2021-12-10
3022	211213_HCWWTP21	(HCWWTP) Hyrum City WWTP	HCWWTP21	AY.106	0.06910517	Delta	Delta	Delta	Delta	2021-12-13	2021-12-10
3245	211216_MAGWWTP1	(MAGWWTP) Magna WWTP	MAGWWTP1	AY.106	0.5735307	Delta	Delta	Delta	Delta	2021-12-16	2021-12-14
3246	211216_SLCWRF14	(SLCWRF) Salt Lake City WRF	SLCWRF14	AY.106	0.09000362	Delta	Delta	Delta	Delta	2021-12-16	2021-12-14
3465	211220_BCSD20	(BCSD) Brigham City SD	BCSD20	AY.106	0.15461603	Delta	Delta	Delta	Delta	2021-12-20	2021-12-17
3466	211220_CCRWWTF31	(CCRWWTF) Cedar City WWTF	CCRWWTF31	AY.106	0.15219214	Delta	Delta	Delta	Delta	2021-12-20	2021-12-17
3467	211220_OWRF7	(OWRF) Orem WRF	OWRF7	AY.106	0.05849007	Delta	Delta	Delta	Delta	2021-12-20	2021-12-17
3468	211220_PCWRF8	(PCWRF) Provo City WRF	PCWRF8	AY.106	0.06088754	Delta	Delta	Delta	Delta	2021-12-20	2021-12-17
3469	211220_SDSDN16	(SDSD_N) South Davis SD - North	SDSDN16	AY.106	0.1814275	Delta	Delta	Delta	Delta	2021-12-20	2021-12-17
3470	211220_SLCWRF14	(SLCWRF) Salt Lake City WRF	SLCWRF14	AY.106	0.04319783	Delta	Delta	Delta	Delta	2021-12-20	2021-12-17
3471	211220_SQWRF12	(SQWRF) Santaquin WRF	SQWRF12	AY.106	0.07538689	Delta	Delta	Delta	Delta	2021-12-20	2021-12-17
3472	211220_TOOELEWRF2	(TOOELEWRF) Tooele WRF	TOOELEWRF2	AY.106	0.05116605	Delta	Delta	Delta	Delta	2021-12-20	2021-12-17
3634	211228_CVWRF13	(CVWRF) Central Valley WRF	CVWRF13	AY.106	0.03589656	Delta	Delta	Delta	Delta	2021-12-28	2021-12-23
3635	211228_CWSD19	(CWSD) Central Weber WSD	CWSD19	AY.106	0.08288697	Delta	Delta	Delta	Delta	2021-12-28	2021-12-23
3636	211228_JBSVPP5	(JBSVPP) Jordan Basin SVPP	JBSVPP5	AY.106	0.04504386	Delta	Delta	Delta	Delta	2021-12-28	2021-12-23
3637	211228_JBWRF4	(JBWRF) Jordan Basin WRF	JBWRF4	AY.106	0.07300458	Delta	Delta	Delta	Delta	2021-12-28	2021-12-23
3638	211228_PWWTP11	(PWWTP) Payson WWTP	PWWTP11	AY.106	0.13985379	Delta	Delta	Delta	Delta	2021-12-28	2021-12-23
3639	211228_ROOSCSD30	(ROOSCSD) Roosevelt City SD	ROOSCSD30	AY.106	0.18570221	Delta	Delta	Delta	Delta	2021-12-28	2021-12-23
3640	211228_SDSDN16	(SDSD_N) South Davis SD - North	SDSDN16	AY.106	0.13320375	Delta	Delta	Delta	Delta	2021-12-28	2021-12-23
3641	211228_SFWWTP10	(SFWWTP) Spanish Fork WWTP	SFWWTP10	AY.106	0.18399829	Delta	Delta	Delta	Delta	2021-12-28	2021-12-23
3642	211228_SGWWTP33	(SGWWTP) St George WWTP	SGWWTP33	AY.106	0.31881674	Delta	Delta	Delta	Delta	2021-12-28	2021-12-23
3643	211228_SVWWTP9	(SVWWTP) Springville WWTP	SVWWTP9	AY.106	0.01086638	Delta	Delta	Delta	Delta	2021-12-28	2021-12-23
3644	211228_TSSD6	(TSSD) Timpanogos SSD	TSSD6	AY.106	0.0477274	Delta	Delta	Delta	Delta	2021-12-28	2021-12-23
3789	211230_AVWRF29	(AVWRF) Ashley Valley WRF	AVWRF29	AY.106	0.07773737	Delta	Delta	Delta	Delta	2021-12-30	2021-12-28
3790	211230_JBWRF4	(JBWRF) Jordan Basin WRF	JBWRF4	AY.106	0.02649807	Delta	Delta	Delta	Delta	2021-12-30	2021-12-28
3791	211230_PWWTP11	(PWWTP) Payson WWTP	PWWTP11	AY.106	0.02101034	Delta	Delta	Delta	Delta	2021-12-30	2021-12-28
3792	211230_ROOSCSD30	(ROOSCSD) Roosevelt City SD	ROOSCSD30	AY.106	0.05936204	Delta	Delta	Delta	Delta	2021-12-30	2021-12-28
3793	211230_SGWWTP33	(SGWWTP) St George WWTP	SGWWTP33	AY.106	0.13289273	Delta	Delta	Delta	Delta	2021-12-30	2021-12-28
3794	211230_SVWWTP9	(SVWWTP) Springville WWTP	SVWWTP9	AY.106	0.05553981	Delta	Delta	Delta	Delta	2021-12-30	2021-12-28
4082	220113_TSSD6	(TSSD) Timpanogos SSD	TSSD6	AY.106	0.0119385	Delta	Delta	Delta	Delta	2022-01-13	2022-01-11
982	211104_JBWRF4	(JBWRF) Jordan Basin WRF	JBWRF4	AY.107	0.47803494	Delta	Delta	Delta	Delta	2021-11-04	2021-11-02
983	211104_OWRF7	(OWRF) Orem WRF	OWRF7	AY.107	0.0468521	Delta	Delta	Delta	Delta	2021-11-04	2021-11-02
984	211104_SDSDN16	(SDSD_N) South Davis SD - North	SDSDN16	AY.107	0.09621062	Delta	Delta	Delta	Delta	2021-11-04	2021-11-02
985	211104_SLCWRF14	(SLCWRF) Salt Lake City WRF	SLCWRF14	AY.107	0.13631	Delta	Delta	Delta	Delta	2021-11-04	2021-11-02
1102	211108_SGWWTP33	(SGWWTP) St George WWTP	SGWWTP33	AY.107	0.27486202	Delta	Delta	Delta	Delta	2021-11-08	2021-11-05
1279	211112_CDSD17	(CDSD) Central Davis SD	CDSD17	AY.107	0.00606061	Delta	Delta	Delta	Delta	2021-11-12	2021-11-09
1280	211112_CWSD19	(CWSD) Central Weber WSD	CWSD19	AY.107	0.140012	Delta	Delta	Delta	Delta	2021-11-12	2021-11-09
1281	211112_NDSD18	(NDSD) North Davis SD	NDSD18	AY.107	0.0782313	Delta	Delta	Delta	Delta	2021-11-12	2021-11-09
1282	211112_TOOELEWRF2	(TOOELEWRF) Tooele WRF	TOOELEWRF2	AY.107	0.115922	Delta	Delta	Delta	Delta	2021-11-12	2021-11-09
1283	211112_TSSD6	(TSSD) Timpanogos SSD	TSSD6	AY.107	0.2	Delta	Delta	Delta	Delta	2021-11-12	2021-11-09
1517	211118_CVWWTP28	(CVWWTP) Coalville WWTP	CVWWTP28	AY.107	0.0772193	Delta	Delta	Delta	Delta	2021-11-18	2021-11-16
1518	211118_JBSVPP5	(JBSVPP) Jordan Basin SVPP	JBSVPP5	AY.107	0.200942	Delta	Delta	Delta	Delta	2021-11-18	2021-11-16
1519	211118_JBWRF4	(JBWRF) Jordan Basin WRF	JBWRF4	AY.107	0.297219	Delta	Delta	Delta	Delta	2021-11-18	2021-11-16
1520	211118_MAGWWTP1	(MAGWWTP) Magna WWTP	MAGWWTP1	AY.107	0.130308	Delta	Delta	Delta	Delta	2021-11-18	2021-11-16
1521	211118_PCWRF8	(PCWRF) Provo City WRF	PCWRF8	AY.107	0.0833322	Delta	Delta	Delta	Delta	2021-11-18	2021-11-16
1522	211118_PWWTP11	(PWWTP) Payson WWTP	PWWTP11	AY.107	0.0762887	Delta	Delta	Delta	Delta	2021-11-18	2021-11-16
1523	211118_SQWRF12	(SQWRF) Santaquin WRF	SQWRF12	AY.107	0.130882	Delta	Delta	Delta	Delta	2021-11-18	2021-11-16
1524	211118_SVWRF3	(SVWRF) South Valley WRF	SVWRF3	AY.107	0.10458	Delta	Delta	Delta	Delta	2021-11-18	2021-11-16
1525	211118_TOOELEWRF2	(TOOELEWRF) Tooele WRF	TOOELEWRF2	AY.107	0.12839665	Delta	Delta	Delta	Delta	2021-11-18	2021-11-16
1815	211122_BCSD20	(BCSD) Brigham City SD	BCSD20	AY.107	0.02044932	Delta	Delta	Delta	Delta	2021-11-22	2021-11-19
1816	211122_CVWWTP28	(CVWWTP) Coalville WWTP	CVWWTP28	AY.107	0.306701	Delta	Delta	Delta	Delta	2021-11-22	2021-11-19
1817	211122_HCWWTP21	(HCWWTP) Hyrum City WWTP	HCWWTP21	AY.107	0.00111732	Delta	Delta	Delta	Delta	2021-11-22	2021-11-19
1818	211122_JBSVPP5	(JBSVPP) Jordan Basin SVPP	JBSVPP5	AY.107	0.158333	Delta	Delta	Delta	Delta	2021-11-22	2021-11-19
1819	211122_JBWRF4	(JBWRF) Jordan Basin WRF	JBWRF4	AY.107	0.343346	Delta	Delta	Delta	Delta	2021-11-22	2021-11-19
1820	211122_PCWRF8	(PCWRF) Provo City WRF	PCWRF8	AY.107	0.15966246	Delta	Delta	Delta	Delta	2021-11-22	2021-11-19
1821	211122_PWWTP11	(PWWTP) Payson WWTP	PWWTP11	AY.107	0.367127	Delta	Delta	Delta	Delta	2021-11-22	2021-11-19
1822	211122_SQWRF12	(SQWRF) Santaquin WRF	SQWRF12	AY.107	0.0341541	Delta	Delta	Delta	Delta	2021-11-22	2021-11-19
1823	211122_TOOELEWRF2	(TOOELEWRF) Tooele WRF	TOOELEWRF2	AY.107	0.176056	Delta	Delta	Delta	Delta	2021-11-22	2021-11-19
2162	211129_SBWRDSC26	(SBWRD_SC) Snyderville Basin Silver Creek	SBWRDSC26	AY.107	0.11581452	Delta	Delta	Delta	Delta	2021-11-29	2021-11-26
2163	211129_SDSDN16	(SDSD_N) South Davis SD - North	SDSDN16	AY.107	0.235794	Delta	Delta	Delta	Delta	2021-11-29	2021-11-26
2164	211129_SVWRF3	(SVWRF) South Valley WRF	SVWRF3	AY.107	0.150899	Delta	Delta	Delta	Delta	2021-11-29	2021-11-26
2403	211202_NDSD18	(NDSD) North Davis SD	NDSD18	AY.107	0.0846162	Delta	Delta	Delta	Delta	2021-12-02	2021-11-30
2404	211202_TSSD6	(TSSD) Timpanogos SSD	TSSD6	AY.107	0.0391892	Delta	Delta	Delta	Delta	2021-12-02	2021-11-30
2665	211206_CVWRF13	(CVWRF) Central Valley WRF	CVWRF13	AY.107	0.0505464	Delta	Delta	Delta	Delta	2021-12-06	2021-12-03
2666	211206_JBSVPP5	(JBSVPP) Jordan Basin SVPP	JBSVPP5	AY.107	0.024822	Delta	Delta	Delta	Delta	2021-12-06	2021-12-03
2667	211206_JBWRF4	(JBWRF) Jordan Basin WRF	JBWRF4	AY.107	0.105039	Delta	Delta	Delta	Delta	2021-12-06	2021-12-03
2668	211206_SDSDN16	(SDSD_N) South Davis SD - North	SDSDN16	AY.107	0.0705521	Delta	Delta	Delta	Delta	2021-12-06	2021-12-03
2919	211209_CCRWWTF31	(CCRWWTF) Cedar City WWTF	CCRWWTF31	AY.107	0.0251163	Delta	Delta	Delta	Delta	2021-12-09	2021-12-07
2920	211209_CVWWTP28	(CVWWTP) Coalville WWTP	CVWWTP28	AY.107	0.84600348	Delta	Delta	Delta	Delta	2021-12-09	2021-12-07
2921	211209_SQWRF12	(SQWRF) Santaquin WRF	SQWRF12	AY.107	0.0235097	Delta	Delta	Delta	Delta	2021-12-09	2021-12-07
2922	211209_SVWRF3	(SVWRF) South Valley WRF	SVWRF3	AY.107	0.0455581	Delta	Delta	Delta	Delta	2021-12-09	2021-12-07
2923	211209_TOOELEWRF2	(TOOELEWRF) Tooele WRF	TOOELEWRF2	AY.107	0.141509	Delta	Delta	Delta	Delta	2021-12-09	2021-12-07
2924	211209_TSSD6	(TSSD) Timpanogos SSD	TSSD6	AY.107	0.0544872	Delta	Delta	Delta	Delta	2021-12-09	2021-12-07
3136	211213_JBWRF4	(JBWRF) Jordan Basin WRF	JBWRF4	AY.107	0.253801	Delta	Delta	Delta	Delta	2021-12-13	2021-12-10
3137	211213_TOOELEWRF2	(TOOELEWRF) Tooele WRF	TOOELEWRF2	AY.107	0.0150856	Delta	Delta	Delta	Delta	2021-12-13	2021-12-10
3138	211213_TSSD6	(TSSD) Timpanogos SSD	TSSD6	AY.107	0.030007	Delta	Delta	Delta	Delta	2021-12-13	2021-12-10
3139	211213_ACSSD32	(ACSSD) Ash Creek SSD	ACSSD32	AY.107	0.0202076	Delta	Delta	Delta	Delta	2021-12-13	2021-12-10
3140	211213_CVWRF13	(CVWRF) Central Valley WRF	CVWRF13	AY.107	0.01928146	Delta	Delta	Delta	Delta	2021-12-13	2021-12-10
3141	211213_CVWWTP28	(CVWWTP) Coalville WWTP	CVWWTP28	AY.107	0.0282486	Delta	Delta	Delta	Delta	2021-12-13	2021-12-10
3142	211213_CWSD19	(CWSD) Central Weber WSD	CWSD19	AY.107	0.212871	Delta	Delta	Delta	Delta	2021-12-13	2021-12-10
3143	211213_MWRF24	(MWRF) Moab WRF	MWRF24	AY.107	0.0834464	Delta	Delta	Delta	Delta	2021-12-13	2021-12-10
3144	211213_SDSDS15	(SDSD_S) South Davis SD - South	SDSDS15	AY.107	0.0796481	Delta	Delta	Delta	Delta	2021-12-13	2021-12-10
3145	211213_SGWWTP33	(SGWWTP) St George WWTP	SGWWTP33	AY.107	0.0442125	Delta	Delta	Delta	Delta	2021-12-13	2021-12-10
3146	211213_SLCWRF14	(SLCWRF) Salt Lake City WRF	SLCWRF14	AY.107	0.278771	Delta	Delta	Delta	Delta	2021-12-13	2021-12-10
3359	211216_CCRWWTF31	(CCRWWTF) Cedar City WWTF	CCRWWTF31	AY.107	0.0450886	Delta	Delta	Delta	Delta	2021-12-16	2021-12-14
3360	211216_JBSVPP5	(JBSVPP) Jordan Basin SVPP	JBSVPP5	AY.107	0.0480769	Delta	Delta	Delta	Delta	2021-12-16	2021-12-14
3361	211216_JBWRF4	(JBWRF) Jordan Basin WRF	JBWRF4	AY.107	0.189461	Delta	Delta	Delta	Delta	2021-12-16	2021-12-14
3362	211216_MWRF24	(MWRF) Moab WRF	MWRF24	AY.107	0.0430518	Delta	Delta	Delta	Delta	2021-12-16	2021-12-14
3363	211216_NDSD18	(NDSD) North Davis SD	NDSD18	AY.107	0.0862813	Delta	Delta	Delta	Delta	2021-12-16	2021-12-14
3364	211216_SQWRF12	(SQWRF) Santaquin WRF	SQWRF12	AY.107	0.0480226	Delta	Delta	Delta	Delta	2021-12-16	2021-12-14
3365	211216_TOOELEWRF2	(TOOELEWRF) Tooele WRF	TOOELEWRF2	AY.107	0.879319	Delta	Delta	Delta	Delta	2021-12-16	2021-12-14
3553	211220_BCSD20	(BCSD) Brigham City SD	BCSD20	AY.107	0.102609	Delta	Delta	Delta	Delta	2021-12-20	2021-12-17
3554	211220_JBWRF4	(JBWRF) Jordan Basin WRF	JBWRF4	AY.107	0.296491	Delta	Delta	Delta	Delta	2021-12-20	2021-12-17
3555	211220_SDSDN16	(SDSD_N) South Davis SD - North	SDSDN16	AY.107	0.14343638	Delta	Delta	Delta	Delta	2021-12-20	2021-12-17
3556	211220_TOOELEWRF2	(TOOELEWRF) Tooele WRF	TOOELEWRF2	AY.107	0.0958419	Delta	Delta	Delta	Delta	2021-12-20	2021-12-17
3716	211228_JBWRF4	(JBWRF) Jordan Basin WRF	JBWRF4	AY.107	0.0717131	Delta	Delta	Delta	Delta	2021-12-28	2021-12-23
3717	211228_SDSDS15	(SDSD_S) South Davis SD - South	SDSDS15	AY.107	0.357622	Delta	Delta	Delta	Delta	2021-12-28	2021-12-23
3718	211228_SVWWTP9	(SVWWTP) Springville WWTP	SVWWTP9	AY.107	0.0655629	Delta	Delta	Delta	Delta	2021-12-28	2021-12-23
3719	211228_TOOELEWRF2	(TOOELEWRF) Tooele WRF	TOOELEWRF2	AY.107	0.0726129	Delta	Delta	Delta	Delta	2021-12-28	2021-12-23
3887	211230_ROOSCSD30	(ROOSCSD) Roosevelt City SD	ROOSCSD30	AY.107	0.015625	Delta	Delta	Delta	Delta	2021-12-30	2021-12-28
3888	211230_SVWRF3	(SVWRF) South Valley WRF	SVWRF3	AY.107	0.011655	Delta	Delta	Delta	Delta	2021-12-30	2021-12-28
3889	211230_SVWWTP9	(SVWWTP) Springville WWTP	SVWWTP9	AY.107	0.10579372	Delta	Delta	Delta	Delta	2021-12-30	2021-12-28
4015	220106_CDSD17	(CDSD) Central Davis SD	CDSD17	AY.107	0.0689655	Delta	Delta	Delta	Delta	2022-01-06	2022-01-04
4016	220106_SLCWRF14	(SLCWRF) Salt Lake City WRF	SLCWRF14	AY.107	0.02660011	Delta	Delta	Delta	Delta	2022-01-06	2022-01-04
4066	220110_CVWRF13	(CVWRF) Central Valley WRF	CVWRF13	AY.107	0.012069	Delta	Delta	Delta	Delta	2022-01-10	2022-01-07
4067	220110_TOOELEWRF2	(TOOELEWRF) Tooele WRF	TOOELEWRF2	AY.107	0.0335742	Delta	Delta	Delta	Delta	2022-01-10	2022-01-07
4105	220113_OWRF7	(OWRF) Orem WRF	OWRF7	AY.107	0.0194884	Delta	Delta	Delta	Delta	2022-01-13	2022-01-11
4122	220118_CVWWTP28	(CVWWTP) Coalville WWTP	CVWWTP28	AY.107	0.0212008	Delta	Delta	Delta	Delta	2022-01-18	2022-01-14
1136	211108_CCRWWTF31	(CCRWWTF) Cedar City WWTF	CCRWWTF31	AY.108	0.0140474	Delta	Delta	Delta	Delta	2021-11-08	2021-11-05
1933	211122_BCSD20	(BCSD) Brigham City SD	BCSD20	AY.109	0.02044932	Delta	Delta	Delta	Delta	2021-11-22	2021-11-19
1934	211122_HCWWTP21	(HCWWTP) Hyrum City WWTP	HCWWTP21	AY.109	0.00111732	Delta	Delta	Delta	Delta	2021-11-22	2021-11-19
1935	211122_MAGWWTP1	(MAGWWTP) Magna WWTP	MAGWWTP1	AY.109	0.138211	Delta	Delta	Delta	Delta	2021-11-22	2021-11-19
3408	211216_OWRF7	(OWRF) Orem WRF	OWRF7	AY.109	0.0417582	Delta	Delta	Delta	Delta	2021-12-16	2021-12-14
1946	211122_HCWWTP21	(HCWWTP) Hyrum City WWTP	HCWWTP21	AY.11	0.00111732	Delta	Delta	Delta	Delta	2021-11-22	2021-11-19
1000	211104_LCCWWTP22	(LCCWWTP) Logan City WWTP	LCCWWTP22	AY.110	0.22296516	Delta	Delta	Delta	Delta	2021-11-04	2021-11-02
1313	211112_SBWRDSC26	(SBWRD_SC) Snyderville Basin Silver Creek	SBWRDSC26	AY.110	0.02298391	Delta	Delta	Delta	Delta	2021-11-12	2021-11-09
1552	211118_SLCWRF14	(SLCWRF) Salt Lake City WRF	SLCWRF14	AY.110	0.06235847	Delta	Delta	Delta	Delta	2021-11-18	2021-11-16
1881	211122_HCWWTP21	(HCWWTP) Hyrum City WWTP	HCWWTP21	AY.110	0.00111732	Delta	Delta	Delta	Delta	2021-11-22	2021-11-19
1882	211122_SVWWTP9	(SVWWTP) Springville WWTP	SVWWTP9	AY.110	0.001443	Delta	Delta	Delta	Delta	2021-11-22	2021-11-19
2195	211129_BCSD20	(BCSD) Brigham City SD	BCSD20	AY.110	0.08944729	Delta	Delta	Delta	Delta	2021-11-29	2021-11-26
2708	211206_SLCWRF14	(SLCWRF) Salt Lake City WRF	SLCWRF14	AY.110	0.13676382	Delta	Delta	Delta	Delta	2021-12-06	2021-12-03
3387	211216_ACSSD32	(ACSSD) Ash Creek SSD	ACSSD32	AY.110	0.01617799	Delta	Delta	Delta	Delta	2021-12-16	2021-12-14
3388	211216_ROOSCSD30	(ROOSCSD) Roosevelt City SD	ROOSCSD30	AY.110	0.03035422	Delta	Delta	Delta	Delta	2021-12-16	2021-12-14
3900	211230_ROOSCSD30	(ROOSCSD) Roosevelt City SD	ROOSCSD30	AY.110	0.05936204	Delta	Delta	Delta	Delta	2021-12-30	2021-12-28
4123	220118_BCSD20	(BCSD) Brigham City SD	BCSD20	AY.110	0.01376105	Delta	Delta	Delta	Delta	2022-01-18	2022-01-14
1112	211108_MWRF24	(MWRF) Moab WRF	MWRF24	AY.111	0.0024516	Delta	Delta	Delta	Delta	2021-11-08	2021-11-05
1316	211112_SBWRDSC26	(SBWRD_SC) Snyderville Basin Silver Creek	SBWRDSC26	AY.111	0.02298391	Delta	Delta	Delta	Delta	2021-11-12	2021-11-09
1553	211118_CDSD17	(CDSD) Central Davis SD	CDSD17	AY.111	0.119291	Delta	Delta	Delta	Delta	2021-11-18	2021-11-16
1887	211122_HCWWTP21	(HCWWTP) Hyrum City WWTP	HCWWTP21	AY.111	0.00111732	Delta	Delta	Delta	Delta	2021-11-22	2021-11-19
1888	211122_MWRF24	(MWRF) Moab WRF	MWRF24	AY.111	0.33033	Delta	Delta	Delta	Delta	2021-11-22	2021-11-19
1889	211122_SBWRDEC27	(SBWRD_EC) Snyderville Basin East Canyon	SBWRDEC27	AY.111	0.03568754	Delta	Delta	Delta	Delta	2021-11-22	2021-11-19
3173	211213_JBWRF4	(JBWRF) Jordan Basin WRF	JBWRF4	AY.111	0.0205503	Delta	Delta	Delta	Delta	2021-12-13	2021-12-10
3174	211213_CWSD19	(CWSD) Central Weber WSD	CWSD19	AY.111	0.06995759	Delta	Delta	Delta	Delta	2021-12-13	2021-12-10
3175	211213_MWRF24	(MWRF) Moab WRF	MWRF24	AY.111	0.0409357	Delta	Delta	Delta	Delta	2021-12-13	2021-12-10
3176	211213_ROOSCSD30	(ROOSCSD) Roosevelt City SD	ROOSCSD30	AY.111	0.10975246	Delta	Delta	Delta	Delta	2021-12-13	2021-12-10
3391	211216_CCRWWTF31	(CCRWWTF) Cedar City WWTF	CCRWWTF31	AY.111	0.27443128	Delta	Delta	Delta	Delta	2021-12-16	2021-12-14
3392	211216_JBWRF4	(JBWRF) Jordan Basin WRF	JBWRF4	AY.111	0.0126582	Delta	Delta	Delta	Delta	2021-12-16	2021-12-14
3578	211220_JBWRF4	(JBWRF) Jordan Basin WRF	JBWRF4	AY.111	0.228482	Delta	Delta	Delta	Delta	2021-12-20	2021-12-17
3901	211230_BCSD20	(BCSD) Brigham City SD	BCSD20	AY.111	0.05779269	Delta	Delta	Delta	Delta	2021-12-30	2021-12-28
3902	211230_SVWRF3	(SVWRF) South Valley WRF	SVWRF3	AY.111	0.028413	Delta	Delta	Delta	Delta	2021-12-30	2021-12-28
4022	220106_SGWWTP33	(SGWWTP) St George WWTP	SGWWTP33	AY.111	0.02231232	Delta	Delta	Delta	Delta	2022-01-06	2022-01-04
1006	211104_TSSD6	(TSSD) Timpanogos SSD	TSSD6	AY.112	0.05421994	Delta	Delta	Delta	Delta	2021-11-04	2021-11-02
1007	211104_CVWWTP28	(CVWWTP) Coalville WWTP	CVWWTP28	AY.112	0.0404984	Delta	Delta	Delta	Delta	2021-11-04	2021-11-02
1118	211108_ACSSD32	(ACSSD) Ash Creek SSD	ACSSD32	AY.112	0.0527859	Delta	Delta	Delta	Delta	2021-11-08	2021-11-05
1119	211108_AVWRF29	(AVWRF) Ashley Valley WRF	AVWRF29	AY.112	0.0138298	Delta	Delta	Delta	Delta	2021-11-08	2021-11-05
1120	211108_CCRWWTF31	(CCRWWTF) Cedar City WWTF	CCRWWTF31	AY.112	0.208208	Delta	Delta	Delta	Delta	2021-11-08	2021-11-05
1121	211108_ROOSCSD30	(ROOSCSD) Roosevelt City SD	ROOSCSD30	AY.112	0.0977995	Delta	Delta	Delta	Delta	2021-11-08	2021-11-05
1122	211108_SGWWTP33	(SGWWTP) St George WWTP	SGWWTP33	AY.112	0.088015	Delta	Delta	Delta	Delta	2021-11-08	2021-11-05
1331	211112_SBWRDSC26	(SBWRD_SC) Snyderville Basin Silver Creek	SBWRDSC26	AY.112	0.02298391	Delta	Delta	Delta	Delta	2021-11-12	2021-11-09
1559	211118_JBSVPP5	(JBSVPP) Jordan Basin SVPP	JBSVPP5	AY.112	0.00379914	Delta	Delta	Delta	Delta	2021-11-18	2021-11-16
1917	211122_HCWWTP21	(HCWWTP) Hyrum City WWTP	HCWWTP21	AY.112	0.00111732	Delta	Delta	Delta	Delta	2021-11-22	2021-11-19
1918	211122_MAGWWTP1	(MAGWWTP) Magna WWTP	MAGWWTP1	AY.112	0.00214133	Delta	Delta	Delta	Delta	2021-11-22	2021-11-19
2204	211129_ACSSD32	(ACSSD) Ash Creek SSD	ACSSD32	AY.112	0.0305603	Delta	Delta	Delta	Delta	2021-11-29	2021-11-26
2205	211129_AVWRF29	(AVWRF) Ashley Valley WRF	AVWRF29	AY.112	0.0461957	Delta	Delta	Delta	Delta	2021-11-29	2021-11-26
2206	211129_BCSD20	(BCSD) Brigham City SD	BCSD20	AY.112	0.0574413	Delta	Delta	Delta	Delta	2021-11-29	2021-11-26
2207	211129_CCRWWTF31	(CCRWWTF) Cedar City WWTF	CCRWWTF31	AY.112	0.103139	Delta	Delta	Delta	Delta	2021-11-29	2021-11-26
2208	211129_CDSD17	(CDSD) Central Davis SD	CDSD17	AY.112	0.0247619	Delta	Delta	Delta	Delta	2021-11-29	2021-11-26
2209	211129_CVWRF13	(CVWRF) Central Valley WRF	CVWRF13	AY.112	0.142857	Delta	Delta	Delta	Delta	2021-11-29	2021-11-26
2210	211129_CVWWTP28	(CVWWTP) Coalville WWTP	CVWWTP28	AY.112	0.0990099	Delta	Delta	Delta	Delta	2021-11-29	2021-11-26
2211	211129_CWSD19	(CWSD) Central Weber WSD	CWSD19	AY.112	0.037594	Delta	Delta	Delta	Delta	2021-11-29	2021-11-26
2212	211129_HCWWTP21	(HCWWTP) Hyrum City WWTP	HCWWTP21	AY.112	0.0478011	Delta	Delta	Delta	Delta	2021-11-29	2021-11-26
2213	211129_LCCWWTP22	(LCCWWTP) Logan City WWTP	LCCWWTP22	AY.112	0.0318471	Delta	Delta	Delta	Delta	2021-11-29	2021-11-26
2214	211129_MAGWWTP1	(MAGWWTP) Magna WWTP	MAGWWTP1	AY.112	0.063197	Delta	Delta	Delta	Delta	2021-11-29	2021-11-26
2215	211129_MWRF24	(MWRF) Moab WRF	MWRF24	AY.112	0.0267176	Delta	Delta	Delta	Delta	2021-11-29	2021-11-26
2216	211129_NDSD18	(NDSD) North Davis SD	NDSD18	AY.112	0.0701625	Delta	Delta	Delta	Delta	2021-11-29	2021-11-26
2217	211129_OWRF7	(OWRF) Orem WRF	OWRF7	AY.112	0.0413534	Delta	Delta	Delta	Delta	2021-11-29	2021-11-26
2218	211129_PCWRF8	(PCWRF) Provo City WRF	PCWRF8	AY.112	0.0588235	Delta	Delta	Delta	Delta	2021-11-29	2021-11-26
2219	211129_PRWID25	(PRWID) Price WID	PRWID25	AY.112	0.02775209	Delta	Delta	Delta	Delta	2021-11-29	2021-11-26
2220	211129_PWWTP11	(PWWTP) Payson WWTP	PWWTP11	AY.112	0.0124805	Delta	Delta	Delta	Delta	2021-11-29	2021-11-26
2221	211129_SBWRDEC27	(SBWRD_EC) Snyderville Basin East Canyon	SBWRDEC27	AY.112	0.018262	Delta	Delta	Delta	Delta	2021-11-29	2021-11-26
2222	211129_SBWRDSC26	(SBWRD_SC) Snyderville Basin Silver Creek	SBWRDSC26	AY.112	0.0125561	Delta	Delta	Delta	Delta	2021-11-29	2021-11-26
2223	211129_SDSDS15	(SDSD_S) South Davis SD - South	SDSDS15	AY.112	0.02060274	Delta	Delta	Delta	Delta	2021-11-29	2021-11-26
2224	211129_SGWWTP33	(SGWWTP) St George WWTP	SGWWTP33	AY.112	0.0233918	Delta	Delta	Delta	Delta	2021-11-29	2021-11-26
2225	211129_SLCWRF14	(SLCWRF) Salt Lake City WRF	SLCWRF14	AY.112	0.0545723	Delta	Delta	Delta	Delta	2021-11-29	2021-11-26
2226	211129_SQWRF12	(SQWRF) Santaquin WRF	SQWRF12	AY.112	0.100806	Delta	Delta	Delta	Delta	2021-11-29	2021-11-26
2227	211129_SVWRF3	(SVWRF) South Valley WRF	SVWRF3	AY.112	0.0261506	Delta	Delta	Delta	Delta	2021-11-29	2021-11-26
2228	211129_SVWWTP9	(SVWWTP) Springville WWTP	SVWWTP9	AY.112	0.015919	Delta	Delta	Delta	Delta	2021-11-29	2021-11-26
2229	211129_TOOELEWRF2	(TOOELEWRF) Tooele WRF	TOOELEWRF2	AY.112	0.021028	Delta	Delta	Delta	Delta	2021-11-29	2021-11-26
2230	211129_TSSD6	(TSSD) Timpanogos SSD	TSSD6	AY.112	0.0247763	Delta	Delta	Delta	Delta	2021-11-29	2021-11-26
2231	211129_TWWTP23	(TWWTP) Tremonton WWTP	TWWTP23	AY.112	0.0451977	Delta	Delta	Delta	Delta	2021-11-29	2021-11-26
2437	211202_ACSSD32	(ACSSD) Ash Creek SSD	ACSSD32	AY.112	0.0247934	Delta	Delta	Delta	Delta	2021-12-02	2021-11-30
2438	211202_AVWRF29	(AVWRF) Ashley Valley WRF	AVWRF29	AY.112	0.07331629	Delta	Delta	Delta	Delta	2021-12-02	2021-11-30
2439	211202_BCSD20	(BCSD) Brigham City SD	BCSD20	AY.112	0.29714588	Delta	Delta	Delta	Delta	2021-12-02	2021-11-30
2440	211202_CCRWWTF31	(CCRWWTF) Cedar City WWTF	CCRWWTF31	AY.112	0.0378657	Delta	Delta	Delta	Delta	2021-12-02	2021-11-30
2441	211202_CVWWTP28	(CVWWTP) Coalville WWTP	CVWWTP28	AY.112	0.123656	Delta	Delta	Delta	Delta	2021-12-02	2021-11-30
2442	211202_CWSD19	(CWSD) Central Weber WSD	CWSD19	AY.112	0.115942	Delta	Delta	Delta	Delta	2021-12-02	2021-11-30
2443	211202_HCWWTP21	(HCWWTP) Hyrum City WWTP	HCWWTP21	AY.112	0.0136986	Delta	Delta	Delta	Delta	2021-12-02	2021-11-30
2444	211202_LCCWWTP22	(LCCWWTP) Logan City WWTP	LCCWWTP22	AY.112	0.0286624	Delta	Delta	Delta	Delta	2021-12-02	2021-11-30
2445	211202_MWRF24	(MWRF) Moab WRF	MWRF24	AY.112	0.0123675	Delta	Delta	Delta	Delta	2021-12-02	2021-11-30
2446	211202_NDSD18	(NDSD) North Davis SD	NDSD18	AY.112	0.179487	Delta	Delta	Delta	Delta	2021-12-02	2021-11-30
2447	211202_PCWRF8	(PCWRF) Provo City WRF	PCWRF8	AY.112	0.0481928	Delta	Delta	Delta	Delta	2021-12-02	2021-11-30
2448	211202_PRWID25	(PRWID) Price WID	PRWID25	AY.112	0.184	Delta	Delta	Delta	Delta	2021-12-02	2021-11-30
2449	211202_PWWTP11	(PWWTP) Payson WWTP	PWWTP11	AY.112	0.09375	Delta	Delta	Delta	Delta	2021-12-02	2021-11-30
2450	211202_SBWRDEC27	(SBWRD_EC) Snyderville Basin East Canyon	SBWRDEC27	AY.112	0.0573123	Delta	Delta	Delta	Delta	2021-12-02	2021-11-30
2451	211202_SDSDN16	(SDSD_N) South Davis SD - North	SDSDN16	AY.112	0.038835	Delta	Delta	Delta	Delta	2021-12-02	2021-11-30
2452	211202_SDSDS15	(SDSD_S) South Davis SD - South	SDSDS15	AY.112	0.101449	Delta	Delta	Delta	Delta	2021-12-02	2021-11-30
2453	211202_SFWWTP10	(SFWWTP) Spanish Fork WWTP	SFWWTP10	AY.112	0.041841	Delta	Delta	Delta	Delta	2021-12-02	2021-11-30
2454	211202_SGWWTP33	(SGWWTP) St George WWTP	SGWWTP33	AY.112	0.11648403	Delta	Delta	Delta	Delta	2021-12-02	2021-11-30
2455	211202_SLCWRF14	(SLCWRF) Salt Lake City WRF	SLCWRF14	AY.112	0.117647	Delta	Delta	Delta	Delta	2021-12-02	2021-11-30
2456	211202_SVWWTP9	(SVWWTP) Springville WWTP	SVWWTP9	AY.112	0.0241546	Delta	Delta	Delta	Delta	2021-12-02	2021-11-30
2457	211202_TSSD6	(TSSD) Timpanogos SSD	TSSD6	AY.112	0.04	Delta	Delta	Delta	Delta	2021-12-02	2021-11-30
2458	211202_TWWTP23	(TWWTP) Tremonton WWTP	TWWTP23	AY.112	0.0526316	Delta	Delta	Delta	Delta	2021-12-02	2021-11-30
2720	211206_ACSSD32	(ACSSD) Ash Creek SSD	ACSSD32	AY.112	0.0690909	Delta	Delta	Delta	Delta	2021-12-06	2021-12-03
2721	211206_AVWRF29	(AVWRF) Ashley Valley WRF	AVWRF29	AY.112	0.0222222	Delta	Delta	Delta	Delta	2021-12-06	2021-12-03
2722	211206_BCSD20	(BCSD) Brigham City SD	BCSD20	AY.112	0.0128205	Delta	Delta	Delta	Delta	2021-12-06	2021-12-03
2723	211206_CCRWWTF31	(CCRWWTF) Cedar City WWTF	CCRWWTF31	AY.112	0.145833	Delta	Delta	Delta	Delta	2021-12-06	2021-12-03
2724	211206_CDSD17	(CDSD) Central Davis SD	CDSD17	AY.112	0.102473	Delta	Delta	Delta	Delta	2021-12-06	2021-12-03
2725	211206_CVWRF13	(CVWRF) Central Valley WRF	CVWRF13	AY.112	0.102273	Delta	Delta	Delta	Delta	2021-12-06	2021-12-03
2726	211206_CWSD19	(CWSD) Central Weber WSD	CWSD19	AY.112	0.0501253	Delta	Delta	Delta	Delta	2021-12-06	2021-12-03
2727	211206_HCWWTP21	(HCWWTP) Hyrum City WWTP	HCWWTP21	AY.112	0.368421	Delta	Delta	Delta	Delta	2021-12-06	2021-12-03
2728	211206_JBSVPP5	(JBSVPP) Jordan Basin SVPP	JBSVPP5	AY.112	0.0617284	Delta	Delta	Delta	Delta	2021-12-06	2021-12-03
2729	211206_JBWRF4	(JBWRF) Jordan Basin WRF	JBWRF4	AY.112	0.0760563	Delta	Delta	Delta	Delta	2021-12-06	2021-12-03
2730	211206_LCCWWTP22	(LCCWWTP) Logan City WWTP	LCCWWTP22	AY.112	0.0257143	Delta	Delta	Delta	Delta	2021-12-06	2021-12-03
2731	211206_MAGWWTP1	(MAGWWTP) Magna WWTP	MAGWWTP1	AY.112	0.0175879	Delta	Delta	Delta	Delta	2021-12-06	2021-12-03
2732	211206_NDSD18	(NDSD) North Davis SD	NDSD18	AY.112	0.01847942	Delta	Delta	Delta	Delta	2021-12-06	2021-12-03
2733	211206_OWRF7	(OWRF) Orem WRF	OWRF7	AY.112	0.0210053	Delta	Delta	Delta	Delta	2021-12-06	2021-12-03
2734	211206_PCWRF8	(PCWRF) Provo City WRF	PCWRF8	AY.112	0.0238298	Delta	Delta	Delta	Delta	2021-12-06	2021-12-03
2735	211206_PRWID25	(PRWID) Price WID	PRWID25	AY.112	0.271429	Delta	Delta	Delta	Delta	2021-12-06	2021-12-03
2736	211206_PWWTP11	(PWWTP) Payson WWTP	PWWTP11	AY.112	0.0604027	Delta	Delta	Delta	Delta	2021-12-06	2021-12-03
2737	211206_SBWRDEC27	(SBWRD_EC) Snyderville Basin East Canyon	SBWRDEC27	AY.112	0.0653595	Delta	Delta	Delta	Delta	2021-12-06	2021-12-03
2738	211206_SBWRDSC26	(SBWRD_SC) Snyderville Basin Silver Creek	SBWRDSC26	AY.112	0.138889	Delta	Delta	Delta	Delta	2021-12-06	2021-12-03
2739	211206_SDSDN16	(SDSD_N) South Davis SD - North	SDSDN16	AY.112	0.0841121	Delta	Delta	Delta	Delta	2021-12-06	2021-12-03
2740	211206_SDSDS15	(SDSD_S) South Davis SD - South	SDSDS15	AY.112	0.025974	Delta	Delta	Delta	Delta	2021-12-06	2021-12-03
2741	211206_SFWWTP10	(SFWWTP) Spanish Fork WWTP	SFWWTP10	AY.112	0.0307692	Delta	Delta	Delta	Delta	2021-12-06	2021-12-03
2742	211206_SGWWTP33	(SGWWTP) St George WWTP	SGWWTP33	AY.112	0.01003281	Delta	Delta	Delta	Delta	2021-12-06	2021-12-03
2743	211206_SLCWRF14	(SLCWRF) Salt Lake City WRF	SLCWRF14	AY.112	0.014652	Delta	Delta	Delta	Delta	2021-12-06	2021-12-03
2744	211206_SQWRF12	(SQWRF) Santaquin WRF	SQWRF12	AY.112	0.0409357	Delta	Delta	Delta	Delta	2021-12-06	2021-12-03
2745	211206_SVWRF3	(SVWRF) South Valley WRF	SVWRF3	AY.112	0.0666667	Delta	Delta	Delta	Delta	2021-12-06	2021-12-03
2746	211206_SVWWTP9	(SVWWTP) Springville WWTP	SVWWTP9	AY.112	0.02485665	Delta	Delta	Delta	Delta	2021-12-06	2021-12-03
2747	211206_TWWTP23	(TWWTP) Tremonton WWTP	TWWTP23	AY.112	0.0138889	Delta	Delta	Delta	Delta	2021-12-06	2021-12-03
2948	211209_AVWRF29	(AVWRF) Ashley Valley WRF	AVWRF29	AY.112	0.0624759	Delta	Delta	Delta	Delta	2021-12-09	2021-12-07
2949	211209_SVWRF3	(SVWRF) South Valley WRF	SVWRF3	AY.112	0.10208608	Delta	Delta	Delta	Delta	2021-12-09	2021-12-07
2950	211209_TSSD6	(TSSD) Timpanogos SSD	TSSD6	AY.112	0.08074849	Delta	Delta	Delta	Delta	2021-12-09	2021-12-07
3182	211213_JBSVPP5	(JBSVPP) Jordan Basin SVPP	JBSVPP5	AY.112	0.111111	Delta	Delta	Delta	Delta	2021-12-13	2021-12-10
3183	211213_OWRF7	(OWRF) Orem WRF	OWRF7	AY.112	0.016129	Delta	Delta	Delta	Delta	2021-12-13	2021-12-10
3184	211213_PWWTP11	(PWWTP) Payson WWTP	PWWTP11	AY.112	0.113636	Delta	Delta	Delta	Delta	2021-12-13	2021-12-10
3185	211213_SFWWTP10	(SFWWTP) Spanish Fork WWTP	SFWWTP10	AY.112	0.02285578	Delta	Delta	Delta	Delta	2021-12-13	2021-12-10
3186	211213_TSSD6	(TSSD) Timpanogos SSD	TSSD6	AY.112	0.188285	Delta	Delta	Delta	Delta	2021-12-13	2021-12-10
3187	211213_ROOSCSD30	(ROOSCSD) Roosevelt City SD	ROOSCSD30	AY.112	0.10975246	Delta	Delta	Delta	Delta	2021-12-13	2021-12-10
3581	211220_AVWRF29	(AVWRF) Ashley Valley WRF	AVWRF29	AY.112	0.0151188	Delta	Delta	Delta	Delta	2021-12-20	2021-12-17
3582	211220_JBSVPP5	(JBSVPP) Jordan Basin SVPP	JBSVPP5	AY.112	0.014691	Delta	Delta	Delta	Delta	2021-12-20	2021-12-17
3583	211220_NDSD18	(NDSD) North Davis SD	NDSD18	AY.112	0.0108696	Delta	Delta	Delta	Delta	2021-12-20	2021-12-17
3584	211220_SGWWTP33	(SGWWTP) St George WWTP	SGWWTP33	AY.112	0.0223881	Delta	Delta	Delta	Delta	2021-12-20	2021-12-17
3585	211220_SQWRF12	(SQWRF) Santaquin WRF	SQWRF12	AY.112	0.0490463	Delta	Delta	Delta	Delta	2021-12-20	2021-12-17
3586	211220_TWWTP23	(TWWTP) Tremonton WWTP	TWWTP23	AY.112	0.0571429	Delta	Delta	Delta	Delta	2021-12-20	2021-12-17
3741	211228_BCSD20	(BCSD) Brigham City SD	BCSD20	AY.112	0.010917	Delta	Delta	Delta	Delta	2021-12-28	2021-12-23
3742	211228_JBSVPP5	(JBSVPP) Jordan Basin SVPP	JBSVPP5	AY.112	0.0107527	Delta	Delta	Delta	Delta	2021-12-28	2021-12-23
3743	211228_JBWRF4	(JBWRF) Jordan Basin WRF	JBWRF4	AY.112	0.0666667	Delta	Delta	Delta	Delta	2021-12-28	2021-12-23
3744	211228_OWRF7	(OWRF) Orem WRF	OWRF7	AY.112	0.0147059	Delta	Delta	Delta	Delta	2021-12-28	2021-12-23
3745	211228_PWWTP11	(PWWTP) Payson WWTP	PWWTP11	AY.112	0.0909091	Delta	Delta	Delta	Delta	2021-12-28	2021-12-23
3746	211228_ROOSCSD30	(ROOSCSD) Roosevelt City SD	ROOSCSD30	AY.112	0.0769231	Delta	Delta	Delta	Delta	2021-12-28	2021-12-23
3747	211228_SFWWTP10	(SFWWTP) Spanish Fork WWTP	SFWWTP10	AY.112	0.025641	Delta	Delta	Delta	Delta	2021-12-28	2021-12-23
3748	211228_SVWRF3	(SVWRF) South Valley WRF	SVWRF3	AY.112	0.018018	Delta	Delta	Delta	Delta	2021-12-28	2021-12-23
3904	211230_JBWRF4	(JBWRF) Jordan Basin WRF	JBWRF4	AY.112	0.0666667	Delta	Delta	Delta	Delta	2021-12-30	2021-12-28
3905	211230_SVWWTP9	(SVWWTP) Springville WWTP	SVWWTP9	AY.112	0.0121065	Delta	Delta	Delta	Delta	2021-12-30	2021-12-28
4023	220106_CVWWTP28	(CVWWTP) Coalville WWTP	CVWWTP28	AY.112	0.0109566	Delta	Delta	Delta	Delta	2022-01-06	2022-01-04
4024	220106_PWWTP11	(PWWTP) Payson WWTP	PWWTP11	AY.112	0.0341081	Delta	Delta	Delta	Delta	2022-01-06	2022-01-04
960	211104_SBWRDEC27	(SBWRD_EC) Snyderville Basin East Canyon	SBWRDEC27	AY.113	0.04168954	Delta	Delta	Delta	Delta	2021-11-04	2021-11-02
961	211104_TSSD6	(TSSD) Timpanogos SSD	TSSD6	AY.113	0.12748074	Delta	Delta	Delta	Delta	2021-11-04	2021-11-02
1255	211112_CWSD19	(CWSD) Central Weber WSD	CWSD19	AY.113	0.134146	Delta	Delta	Delta	Delta	2021-11-12	2021-11-09
1256	211112_PCWRF8	(PCWRF) Provo City WRF	PCWRF8	AY.113	0.04868925	Delta	Delta	Delta	Delta	2021-11-12	2021-11-09
1257	211112_SGWWTP33	(SGWWTP) St George WWTP	SGWWTP33	AY.113	0.0079754	Delta	Delta	Delta	Delta	2021-11-12	2021-11-09
1488	211118_ACSSD32	(ACSSD) Ash Creek SSD	ACSSD32	AY.113	0.0024266	Delta	Delta	Delta	Delta	2021-11-18	2021-11-16
1489	211118_NDSD18	(NDSD) North Davis SD	NDSD18	AY.113	0.0127145	Delta	Delta	Delta	Delta	2021-11-18	2021-11-16
1490	211118_PWWTP11	(PWWTP) Payson WWTP	PWWTP11	AY.113	0.0140265	Delta	Delta	Delta	Delta	2021-11-18	2021-11-16
1491	211118_SQWRF12	(SQWRF) Santaquin WRF	SQWRF12	AY.113	0.01314693	Delta	Delta	Delta	Delta	2021-11-18	2021-11-16
1758	211122_HCWWTP21	(HCWWTP) Hyrum City WWTP	HCWWTP21	AY.113	0.00111732	Delta	Delta	Delta	Delta	2021-11-22	2021-11-19
1759	211122_MAGWWTP1	(MAGWWTP) Magna WWTP	MAGWWTP1	AY.113	0.00268097	Delta	Delta	Delta	Delta	2021-11-22	2021-11-19
1760	211122_OWRF7	(OWRF) Orem WRF	OWRF7	AY.113	0.02164329	Delta	Delta	Delta	Delta	2021-11-22	2021-11-19
1761	211122_SFWWTP10	(SFWWTP) Spanish Fork WWTP	SFWWTP10	AY.113	0.025932	Delta	Delta	Delta	Delta	2021-11-22	2021-11-19
1762	211122_SGWWTP33	(SGWWTP) St George WWTP	SGWWTP33	AY.113	0.03506647	Delta	Delta	Delta	Delta	2021-11-22	2021-11-19
2124	211129_CVWWTP28	(CVWWTP) Coalville WWTP	CVWWTP28	AY.113	0.06178531	Delta	Delta	Delta	Delta	2021-11-29	2021-11-26
2125	211129_LCCWWTP22	(LCCWWTP) Logan City WWTP	LCCWWTP22	AY.113	0.06309615	Delta	Delta	Delta	Delta	2021-11-29	2021-11-26
2126	211129_NDSD18	(NDSD) North Davis SD	NDSD18	AY.113	0.02521726	Delta	Delta	Delta	Delta	2021-11-29	2021-11-26
2127	211129_OWRF7	(OWRF) Orem WRF	OWRF7	AY.113	0.04164743	Delta	Delta	Delta	Delta	2021-11-29	2021-11-26
2128	211129_TOOELEWRF2	(TOOELEWRF) Tooele WRF	TOOELEWRF2	AY.113	0.03022428	Delta	Delta	Delta	Delta	2021-11-29	2021-11-26
2129	211129_TSSD6	(TSSD) Timpanogos SSD	TSSD6	AY.113	0.02112683	Delta	Delta	Delta	Delta	2021-11-29	2021-11-26
2130	211129_TWWTP23	(TWWTP) Tremonton WWTP	TWWTP23	AY.113	0.05195777	Delta	Delta	Delta	Delta	2021-11-29	2021-11-26
2377	211202_CDSD17	(CDSD) Central Davis SD	CDSD17	AY.113	0.02772796	Delta	Delta	Delta	Delta	2021-12-02	2021-11-30
2378	211202_CVWRF13	(CVWRF) Central Valley WRF	CVWRF13	AY.113	0.12594161	Delta	Delta	Delta	Delta	2021-12-02	2021-11-30
2379	211202_OWRF7	(OWRF) Orem WRF	OWRF7	AY.113	0.02451371	Delta	Delta	Delta	Delta	2021-12-02	2021-11-30
2380	211202_SLCWRF14	(SLCWRF) Salt Lake City WRF	SLCWRF14	AY.113	0.07275042	Delta	Delta	Delta	Delta	2021-12-02	2021-11-30
2381	211202_TSSD6	(TSSD) Timpanogos SSD	TSSD6	AY.113	0.02583788	Delta	Delta	Delta	Delta	2021-12-02	2021-11-30
2636	211206_CVWRF13	(CVWRF) Central Valley WRF	CVWRF13	AY.113	0.03829304	Delta	Delta	Delta	Delta	2021-12-06	2021-12-03
2637	211206_SFWWTP10	(SFWWTP) Spanish Fork WWTP	SFWWTP10	AY.113	0.05987061	Delta	Delta	Delta	Delta	2021-12-06	2021-12-03
2638	211206_SVWRF3	(SVWRF) South Valley WRF	SVWRF3	AY.113	0.02597362	Delta	Delta	Delta	Delta	2021-12-06	2021-12-03
2897	211209_HCWWTP21	(HCWWTP) Hyrum City WWTP	HCWWTP21	AY.113	0.06161584	Delta	Delta	Delta	Delta	2021-12-09	2021-12-07
2898	211209_ROOSCSD30	(ROOSCSD) Roosevelt City SD	ROOSCSD30	AY.113	0.18802369	Delta	Delta	Delta	Delta	2021-12-09	2021-12-07
2899	211209_SDSDN16	(SDSD_N) South Davis SD - North	SDSDN16	AY.113	0.0621437	Delta	Delta	Delta	Delta	2021-12-09	2021-12-07
3108	211213_JBWRF4	(JBWRF) Jordan Basin WRF	JBWRF4	AY.113	0.04992436	Delta	Delta	Delta	Delta	2021-12-13	2021-12-10
3109	211213_OWRF7	(OWRF) Orem WRF	OWRF7	AY.113	0.15440316	Delta	Delta	Delta	Delta	2021-12-13	2021-12-10
3110	211213_SVWRF3	(SVWRF) South Valley WRF	SVWRF3	AY.113	0.06540429	Delta	Delta	Delta	Delta	2021-12-13	2021-12-10
3111	211213_AVWRF29	(AVWRF) Ashley Valley WRF	AVWRF29	AY.113	0.17107786	Delta	Delta	Delta	Delta	2021-12-13	2021-12-10
3112	211213_CCRWWTF31	(CCRWWTF) Cedar City WWTF	CCRWWTF31	AY.113	0.13434455	Delta	Delta	Delta	Delta	2021-12-13	2021-12-10
3113	211213_NDSD18	(NDSD) North Davis SD	NDSD18	AY.113	0.181263	Delta	Delta	Delta	Delta	2021-12-13	2021-12-10
3114	211213_SLCWRF14	(SLCWRF) Salt Lake City WRF	SLCWRF14	AY.113	0.04033589	Delta	Delta	Delta	Delta	2021-12-13	2021-12-10
3115	211213_SQWRF12	(SQWRF) Santaquin WRF	SQWRF12	AY.113	0.03124199	Delta	Delta	Delta	Delta	2021-12-13	2021-12-10
3328	211216_ACSSD32	(ACSSD) Ash Creek SSD	ACSSD32	AY.113	0.13771308	Delta	Delta	Delta	Delta	2021-12-16	2021-12-14
3329	211216_CWSD19	(CWSD) Central Weber WSD	CWSD19	AY.113	0.13513755	Delta	Delta	Delta	Delta	2021-12-16	2021-12-14
3330	211216_JBSVPP5	(JBSVPP) Jordan Basin SVPP	JBSVPP5	AY.113	0.0512538	Delta	Delta	Delta	Delta	2021-12-16	2021-12-14
3331	211216_OWRF7	(OWRF) Orem WRF	OWRF7	AY.113	0.03903476	Delta	Delta	Delta	Delta	2021-12-16	2021-12-14
3332	211216_SDSDS15	(SDSD_S) South Davis SD - South	SDSDS15	AY.113	0.015079	Delta	Delta	Delta	Delta	2021-12-16	2021-12-14
3333	211216_SQWRF12	(SQWRF) Santaquin WRF	SQWRF12	AY.113	0.22511543	Delta	Delta	Delta	Delta	2021-12-16	2021-12-14
3334	211216_SVWRF3	(SVWRF) South Valley WRF	SVWRF3	AY.113	0.18592591	Delta	Delta	Delta	Delta	2021-12-16	2021-12-14
3532	211220_ACSSD32	(ACSSD) Ash Creek SSD	ACSSD32	AY.113	0.06767857	Delta	Delta	Delta	Delta	2021-12-20	2021-12-17
3533	211220_JBSVPP5	(JBSVPP) Jordan Basin SVPP	JBSVPP5	AY.113	0.03620015	Delta	Delta	Delta	Delta	2021-12-20	2021-12-17
3534	211220_JBWRF4	(JBWRF) Jordan Basin WRF	JBWRF4	AY.113	0.03679839	Delta	Delta	Delta	Delta	2021-12-20	2021-12-17
3535	211220_OWRF7	(OWRF) Orem WRF	OWRF7	AY.113	0.03303477	Delta	Delta	Delta	Delta	2021-12-20	2021-12-17
3536	211220_SGWWTP33	(SGWWTP) St George WWTP	SGWWTP33	AY.113	0.03687885	Delta	Delta	Delta	Delta	2021-12-20	2021-12-17
3537	211220_SLCWRF14	(SLCWRF) Salt Lake City WRF	SLCWRF14	AY.113	0.35052254	Delta	Delta	Delta	Delta	2021-12-20	2021-12-17
3538	211220_TOOELEWRF2	(TOOELEWRF) Tooele WRF	TOOELEWRF2	AY.113	0.05342448	Delta	Delta	Delta	Delta	2021-12-20	2021-12-17
3695	211228_AVWRF29	(AVWRF) Ashley Valley WRF	AVWRF29	AY.113	0.08956184	Delta	Delta	Delta	Delta	2021-12-28	2021-12-23
3696	211228_BCSD20	(BCSD) Brigham City SD	BCSD20	AY.113	0.1237401	Delta	Delta	Delta	Delta	2021-12-28	2021-12-23
3697	211228_JBSVPP5	(JBSVPP) Jordan Basin SVPP	JBSVPP5	AY.113	0.31196703	Delta	Delta	Delta	Delta	2021-12-28	2021-12-23
3698	211228_JBWRF4	(JBWRF) Jordan Basin WRF	JBWRF4	AY.113	0.114286	Delta	Delta	Delta	Delta	2021-12-28	2021-12-23
3699	211228_MWRF24	(MWRF) Moab WRF	MWRF24	AY.113	0.11697106	Delta	Delta	Delta	Delta	2021-12-28	2021-12-23
3700	211228_SGWWTP33	(SGWWTP) St George WWTP	SGWWTP33	AY.113	0.28698378	Delta	Delta	Delta	Delta	2021-12-28	2021-12-23
3701	211228_SLCWRF14	(SLCWRF) Salt Lake City WRF	SLCWRF14	AY.113	0.19900147	Delta	Delta	Delta	Delta	2021-12-28	2021-12-23
3702	211228_SVWRF3	(SVWRF) South Valley WRF	SVWRF3	AY.113	0.11229535	Delta	Delta	Delta	Delta	2021-12-28	2021-12-23
3703	211228_SVWWTP9	(SVWWTP) Springville WWTP	SVWWTP9	AY.113	0.13863894	Delta	Delta	Delta	Delta	2021-12-28	2021-12-23
3855	211230_BCSD20	(BCSD) Brigham City SD	BCSD20	AY.113	0.08828438	Delta	Delta	Delta	Delta	2021-12-30	2021-12-28
3856	211230_CDSD17	(CDSD) Central Davis SD	CDSD17	AY.113	0.02827152	Delta	Delta	Delta	Delta	2021-12-30	2021-12-28
3857	211230_CVWRF13	(CVWRF) Central Valley WRF	CVWRF13	AY.113	0.01799646	Delta	Delta	Delta	Delta	2021-12-30	2021-12-28
3858	211230_JBSVPP5	(JBSVPP) Jordan Basin SVPP	JBSVPP5	AY.113	0.14315887	Delta	Delta	Delta	Delta	2021-12-30	2021-12-28
3859	211230_JBWRF4	(JBWRF) Jordan Basin WRF	JBWRF4	AY.113	0.03401852	Delta	Delta	Delta	Delta	2021-12-30	2021-12-28
3860	211230_PRWID25	(PRWID) Price WID	PRWID25	AY.113	0.08203036	Delta	Delta	Delta	Delta	2021-12-30	2021-12-28
3861	211230_ROOSCSD30	(ROOSCSD) Roosevelt City SD	ROOSCSD30	AY.113	0.31054359	Delta	Delta	Delta	Delta	2021-12-30	2021-12-28
3862	211230_SFWWTP10	(SFWWTP) Spanish Fork WWTP	SFWWTP10	AY.113	0.08947233	Delta	Delta	Delta	Delta	2021-12-30	2021-12-28
3863	211230_SGWWTP33	(SGWWTP) St George WWTP	SGWWTP33	AY.113	0.08624494	Delta	Delta	Delta	Delta	2021-12-30	2021-12-28
3864	211230_SVWWTP9	(SVWWTP) Springville WWTP	SVWWTP9	AY.113	0.04410966	Delta	Delta	Delta	Delta	2021-12-30	2021-12-28
3993	220106_CCRWWTF31	(CCRWWTF) Cedar City WWTF	CCRWWTF31	AY.113	0.02233643	Delta	Delta	Delta	Delta	2022-01-06	2022-01-04
3994	220106_HCWWTP21	(HCWWTP) Hyrum City WWTP	HCWWTP21	AY.113	0.0298108	Delta	Delta	Delta	Delta	2022-01-06	2022-01-04
3995	220106_JBWRF4	(JBWRF) Jordan Basin WRF	JBWRF4	AY.113	0.01895654	Delta	Delta	Delta	Delta	2022-01-06	2022-01-04
3996	220106_PCWRF8	(PCWRF) Provo City WRF	PCWRF8	AY.113	0.02386481	Delta	Delta	Delta	Delta	2022-01-06	2022-01-04
3997	220106_TSSD6	(TSSD) Timpanogos SSD	TSSD6	AY.113	0.0358991	Delta	Delta	Delta	Delta	2022-01-06	2022-01-04
4059	220110_PCWRF8	(PCWRF) Provo City WRF	PCWRF8	AY.113	0.0110684	Delta	Delta	Delta	Delta	2022-01-10	2022-01-07
4060	220110_PWWTP11	(PWWTP) Payson WWTP	PWWTP11	AY.113	0.0170032	Delta	Delta	Delta	Delta	2022-01-10	2022-01-07
4096	220113_NDSD18	(NDSD) North Davis SD	NDSD18	AY.113	0.0182117	Delta	Delta	Delta	Delta	2022-01-13	2022-01-11
4097	220113_ACSSD32	(ACSSD) Ash Creek SSD	ACSSD32	AY.113	0.01445031	Delta	Delta	Delta	Delta	2022-01-13	2022-01-11
4117	220118_ACSSD32	(ACSSD) Ash Creek SSD	ACSSD32	AY.113	0.01065178	Delta	Delta	Delta	Delta	2022-01-18	2022-01-14
4118	220118_AVWRF29	(AVWRF) Ashley Valley WRF	AVWRF29	AY.113	0.0148982	Delta	Delta	Delta	Delta	2022-01-18	2022-01-14
4119	220118_CVWRF13	(CVWRF) Central Valley WRF	CVWRF13	AY.113	0.01032	Delta	Delta	Delta	Delta	2022-01-18	2022-01-14
4120	220118_CWSD19	(CWSD) Central Weber WSD	CWSD19	AY.113	0.01333855	Delta	Delta	Delta	Delta	2022-01-18	2022-01-14
4121	220118_SGWWTP33	(SGWWTP) St George WWTP	SGWWTP33	AY.113	0.01838536	Delta	Delta	Delta	Delta	2022-01-18	2022-01-14
4129	220120_PCWRF8	(PCWRF) Provo City WRF	PCWRF8	AY.113	0.05436066	Delta	Delta	Delta	Delta	2022-01-20	2022-01-18
1001	211104_SQWRF12	(SQWRF) Santaquin WRF	SQWRF12	AY.114	0.02027572	Delta	Delta	Delta	Delta	2021-11-04	2021-11-02
1111	211108_ACSSD32	(ACSSD) Ash Creek SSD	ACSSD32	AY.114	0.01988944	Delta	Delta	Delta	Delta	2021-11-08	2021-11-05
1314	211112_CCRWWTF31	(CCRWWTF) Cedar City WWTF	CCRWWTF31	AY.114	0.0844704	Delta	Delta	Delta	Delta	2021-11-12	2021-11-09
1315	211112_SBWRDSC26	(SBWRD_SC) Snyderville Basin Silver Creek	SBWRDSC26	AY.114	0.02298391	Delta	Delta	Delta	Delta	2021-11-12	2021-11-09
1883	211122_HCWWTP21	(HCWWTP) Hyrum City WWTP	HCWWTP21	AY.114	0.00111732	Delta	Delta	Delta	Delta	2021-11-22	2021-11-19
2196	211129_CCRWWTF31	(CCRWWTF) Cedar City WWTF	CCRWWTF31	AY.114	0.01013831	Delta	Delta	Delta	Delta	2021-11-29	2021-11-26
2197	211129_OWRF7	(OWRF) Orem WRF	OWRF7	AY.114	0.01017768	Delta	Delta	Delta	Delta	2021-11-29	2021-11-26
2430	211202_ACSSD32	(ACSSD) Ash Creek SSD	ACSSD32	AY.114	0.0570033	Delta	Delta	Delta	Delta	2021-12-02	2021-11-30
2431	211202_CVWRF13	(CVWRF) Central Valley WRF	CVWRF13	AY.114	0.02773717	Delta	Delta	Delta	Delta	2021-12-02	2021-11-30
2432	211202_TSSD6	(TSSD) Timpanogos SSD	TSSD6	AY.114	0.02172081	Delta	Delta	Delta	Delta	2021-12-02	2021-11-30
2709	211206_CWSD19	(CWSD) Central Weber WSD	CWSD19	AY.114	0.02264068	Delta	Delta	Delta	Delta	2021-12-06	2021-12-03
2710	211206_JBSVPP5	(JBSVPP) Jordan Basin SVPP	JBSVPP5	AY.114	0.04151133	Delta	Delta	Delta	Delta	2021-12-06	2021-12-03
2711	211206_JBWRF4	(JBWRF) Jordan Basin WRF	JBWRF4	AY.114	0.01312062	Delta	Delta	Delta	Delta	2021-12-06	2021-12-03
3171	211213_JBSVPP5	(JBSVPP) Jordan Basin SVPP	JBSVPP5	AY.114	0.01127053	Delta	Delta	Delta	Delta	2021-12-13	2021-12-10
3172	211213_SFWWTP10	(SFWWTP) Spanish Fork WWTP	SFWWTP10	AY.114	0.03438935	Delta	Delta	Delta	Delta	2021-12-13	2021-12-10
3389	211216_JBWRF4	(JBWRF) Jordan Basin WRF	JBWRF4	AY.114	0.02196992	Delta	Delta	Delta	Delta	2021-12-16	2021-12-14
3390	211216_NDSD18	(NDSD) North Davis SD	NDSD18	AY.114	0.0460176	Delta	Delta	Delta	Delta	2021-12-16	2021-12-14
3575	211220_BCSD20	(BCSD) Brigham City SD	BCSD20	AY.114	0.10992	Delta	Delta	Delta	Delta	2021-12-20	2021-12-17
3736	211228_PRWID25	(PRWID) Price WID	PRWID25	AY.114	0.54703488	Delta	Delta	Delta	Delta	2021-12-28	2021-12-23
3737	211228_SVWWTP9	(SVWWTP) Springville WWTP	SVWWTP9	AY.114	0.0851064	Delta	Delta	Delta	Delta	2021-12-28	2021-12-23
1003	211104_CVWRF13	(CVWRF) Central Valley WRF	CVWRF13	AY.116	0.08610741	Delta	Delta	Delta	Delta	2021-11-04	2021-11-02
1115	211108_TWWTP23	(TWWTP) Tremonton WWTP	TWWTP23	AY.116	0.00130548	Delta	Delta	Delta	Delta	2021-11-08	2021-11-05
1318	211112_SBWRDSC26	(SBWRD_SC) Snyderville Basin Silver Creek	SBWRDSC26	AY.116	0.02298391	Delta	Delta	Delta	Delta	2021-11-12	2021-11-09
1556	211118_SLCWRF14	(SLCWRF) Salt Lake City WRF	SLCWRF14	AY.116	0.06235847	Delta	Delta	Delta	Delta	2021-11-18	2021-11-16
1893	211122_BCSD20	(BCSD) Brigham City SD	BCSD20	AY.116	0.02044932	Delta	Delta	Delta	Delta	2021-11-22	2021-11-19
1894	211122_CDSD17	(CDSD) Central Davis SD	CDSD17	AY.116	0.0036855	Delta	Delta	Delta	Delta	2021-11-22	2021-11-19
1895	211122_HCWWTP21	(HCWWTP) Hyrum City WWTP	HCWWTP21	AY.116	0.00111732	Delta	Delta	Delta	Delta	2021-11-22	2021-11-19
1896	211122_JBSVPP5	(JBSVPP) Jordan Basin SVPP	JBSVPP5	AY.116	0.1365445	Delta	Delta	Delta	Delta	2021-11-22	2021-11-19
1897	211122_SBWRDEC27	(SBWRD_EC) Snyderville Basin East Canyon	SBWRDEC27	AY.116	0.03568754	Delta	Delta	Delta	Delta	2021-11-22	2021-11-19
1898	211122_SDSDS15	(SDSD_S) South Davis SD - South	SDSDS15	AY.116	0.06383311	Delta	Delta	Delta	Delta	2021-11-22	2021-11-19
1899	211122_TSSD6	(TSSD) Timpanogos SSD	TSSD6	AY.116	0.0232378	Delta	Delta	Delta	Delta	2021-11-22	2021-11-19
2714	211206_CWSD19	(CWSD) Central Weber WSD	CWSD19	AY.116	0.03094749	Delta	Delta	Delta	Delta	2021-12-06	2021-12-03
2715	211206_PCWRF8	(PCWRF) Provo City WRF	PCWRF8	AY.116	0.01112939	Delta	Delta	Delta	Delta	2021-12-06	2021-12-03
2946	211209_PCWRF8	(PCWRF) Provo City WRF	PCWRF8	AY.116	0.0246625	Delta	Delta	Delta	Delta	2021-12-09	2021-12-07
3177	211213_HCWWTP21	(HCWWTP) Hyrum City WWTP	HCWWTP21	AY.116	0.06910517	Delta	Delta	Delta	Delta	2021-12-13	2021-12-10
3178	211213_SLCWRF14	(SLCWRF) Salt Lake City WRF	SLCWRF14	AY.116	0.04033589	Delta	Delta	Delta	Delta	2021-12-13	2021-12-10
3396	211216_ACSSD32	(ACSSD) Ash Creek SSD	ACSSD32	AY.116	0.01617799	Delta	Delta	Delta	Delta	2021-12-16	2021-12-14
3397	211216_ROOSCSD30	(ROOSCSD) Roosevelt City SD	ROOSCSD30	AY.116	0.03035422	Delta	Delta	Delta	Delta	2021-12-16	2021-12-14
3579	211220_JBSVPP5	(JBSVPP) Jordan Basin SVPP	JBSVPP5	AY.116	0.04823624	Delta	Delta	Delta	Delta	2021-12-20	2021-12-17
3580	211220_SDSDN16	(SDSD_N) South Davis SD - North	SDSDN16	AY.116	0.0395405	Delta	Delta	Delta	Delta	2021-12-20	2021-12-17
3903	211230_TSSD6	(TSSD) Timpanogos SSD	TSSD6	AY.116	0.01241916	Delta	Delta	Delta	Delta	2021-12-30	2021-12-28
965	211104_JBWRF4	(JBWRF) Jordan Basin WRF	JBWRF4	AY.116.1	0.0201305	Delta	Delta	Delta	Delta	2021-11-04	2021-11-02
966	211104_SQWRF12	(SQWRF) Santaquin WRF	SQWRF12	AY.116.1	0.0370474	Delta	Delta	Delta	Delta	2021-11-04	2021-11-02
1261	211112_OWRF7	(OWRF) Orem WRF	OWRF7	AY.116.1	0.0519815	Delta	Delta	Delta	Delta	2021-11-12	2021-11-09
1776	211122_HCWWTP21	(HCWWTP) Hyrum City WWTP	HCWWTP21	AY.116.1	0.00111732	Delta	Delta	Delta	Delta	2021-11-22	2021-11-19
1777	211122_JBSVPP5	(JBSVPP) Jordan Basin SVPP	JBSVPP5	AY.116.1	0.0791855	Delta	Delta	Delta	Delta	2021-11-22	2021-11-19
1778	211122_JBWRF4	(JBWRF) Jordan Basin WRF	JBWRF4	AY.116.1	0.0203507	Delta	Delta	Delta	Delta	2021-11-22	2021-11-19
1779	211122_SDSDS15	(SDSD_S) South Davis SD - South	SDSDS15	AY.116.1	0.00309049	Delta	Delta	Delta	Delta	2021-11-22	2021-11-19
1780	211122_SVWWTP9	(SVWWTP) Springville WWTP	SVWWTP9	AY.116.1	0.107023	Delta	Delta	Delta	Delta	2021-11-22	2021-11-19
2135	211129_OWRF7	(OWRF) Orem WRF	OWRF7	AY.116.1	0.0155477	Delta	Delta	Delta	Delta	2021-11-29	2021-11-26
2136	211129_SVWRF3	(SVWRF) South Valley WRF	SVWRF3	AY.116.1	0.0110981	Delta	Delta	Delta	Delta	2021-11-29	2021-11-26
2137	211129_TSSD6	(TSSD) Timpanogos SSD	TSSD6	AY.116.1	0.0146835	Delta	Delta	Delta	Delta	2021-11-29	2021-11-26
2383	211202_BCSD20	(BCSD) Brigham City SD	BCSD20	AY.116.1	0.0526756	Delta	Delta	Delta	Delta	2021-12-02	2021-11-30
3544	211220_JBSVPP5	(JBSVPP) Jordan Basin SVPP	JBSVPP5	AY.116.1	0.04892386	Delta	Delta	Delta	Delta	2021-12-20	2021-12-17
3877	211230_OWRF7	(OWRF) Orem WRF	OWRF7	AY.116.1	0.0280702	Delta	Delta	Delta	Delta	2021-12-30	2021-12-28
4062	220110_OWRF7	(OWRF) Orem WRF	OWRF7	AY.116.1	0.0121358	Delta	Delta	Delta	Delta	2022-01-10	2022-01-07
4143	220207_PWWTP11	(PWWTP) Payson WWTP	PWWTP11	AY.116.1	0.01678179	Delta	Delta	Delta	Delta	2022-02-07	2022-02-04
986	211104_JBWRF4	(JBWRF) Jordan Basin WRF	JBWRF4	AY.117	0.0550228	Delta	Delta	Delta	Delta	2021-11-04	2021-11-02
987	211104_SFWWTP10	(SFWWTP) Spanish Fork WWTP	SFWWTP10	AY.117	0.0877476	Delta	Delta	Delta	Delta	2021-11-04	2021-11-02
988	211104_SVWRF3	(SVWRF) South Valley WRF	SVWRF3	AY.117	0.01538276	Delta	Delta	Delta	Delta	2021-11-04	2021-11-02
1284	211112_SBWRDSC26	(SBWRD_SC) Snyderville Basin Silver Creek	SBWRDSC26	AY.117	0.02298391	Delta	Delta	Delta	Delta	2021-11-12	2021-11-09
1526	211118_JBSVPP5	(JBSVPP) Jordan Basin SVPP	JBSVPP5	AY.117	0.0317416	Delta	Delta	Delta	Delta	2021-11-18	2021-11-16
1527	211118_SGWWTP33	(SGWWTP) St George WWTP	SGWWTP33	AY.117	0.0110497	Delta	Delta	Delta	Delta	2021-11-18	2021-11-16
1824	211122_HCWWTP21	(HCWWTP) Hyrum City WWTP	HCWWTP21	AY.117	0.00111732	Delta	Delta	Delta	Delta	2021-11-22	2021-11-19
1825	211122_JBSVPP5	(JBSVPP) Jordan Basin SVPP	JBSVPP5	AY.117	0.0478345	Delta	Delta	Delta	Delta	2021-11-22	2021-11-19
1826	211122_PCWRF8	(PCWRF) Provo City WRF	PCWRF8	AY.117	0.0583263	Delta	Delta	Delta	Delta	2021-11-22	2021-11-19
2165	211129_CCRWWTF31	(CCRWWTF) Cedar City WWTF	CCRWWTF31	AY.117	0.0225229	Delta	Delta	Delta	Delta	2021-11-29	2021-11-26
2166	211129_CDSD17	(CDSD) Central Davis SD	CDSD17	AY.117	0.297418	Delta	Delta	Delta	Delta	2021-11-29	2021-11-26
2405	211202_LCCWWTP22	(LCCWWTP) Logan City WWTP	LCCWWTP22	AY.117	0.0527452	Delta	Delta	Delta	Delta	2021-12-02	2021-11-30
2406	211202_SGWWTP33	(SGWWTP) St George WWTP	SGWWTP33	AY.117	0.0776439	Delta	Delta	Delta	Delta	2021-12-02	2021-11-30
2669	211206_CVWRF13	(CVWRF) Central Valley WRF	CVWRF13	AY.117	0.0345293	Delta	Delta	Delta	Delta	2021-12-06	2021-12-03
2670	211206_PCWRF8	(PCWRF) Provo City WRF	PCWRF8	AY.117	0.0382201	Delta	Delta	Delta	Delta	2021-12-06	2021-12-03
2671	211206_TSSD6	(TSSD) Timpanogos SSD	TSSD6	AY.117	0.0178679	Delta	Delta	Delta	Delta	2021-12-06	2021-12-03
2925	211209_SDSDN16	(SDSD_N) South Davis SD - North	SDSDN16	AY.117	0.07751222	Delta	Delta	Delta	Delta	2021-12-09	2021-12-07
2926	211209_SGWWTP33	(SGWWTP) St George WWTP	SGWWTP33	AY.117	0.0868795	Delta	Delta	Delta	Delta	2021-12-09	2021-12-07
3147	211213_ACSSD32	(ACSSD) Ash Creek SSD	ACSSD32	AY.117	0.0566192	Delta	Delta	Delta	Delta	2021-12-13	2021-12-10
3148	211213_NDSD18	(NDSD) North Davis SD	NDSD18	AY.117	0.229776	Delta	Delta	Delta	Delta	2021-12-13	2021-12-10
3366	211216_JBWRF4	(JBWRF) Jordan Basin WRF	JBWRF4	AY.117	0.0449093	Delta	Delta	Delta	Delta	2021-12-16	2021-12-14
3367	211216_PRWID25	(PRWID) Price WID	PRWID25	AY.117	0.203177	Delta	Delta	Delta	Delta	2021-12-16	2021-12-14
3368	211216_SDSDS15	(SDSD_S) South Davis SD - South	SDSDS15	AY.117	0.147134	Delta	Delta	Delta	Delta	2021-12-16	2021-12-14
3369	211216_SVWRF3	(SVWRF) South Valley WRF	SVWRF3	AY.117	0.0353024	Delta	Delta	Delta	Delta	2021-12-16	2021-12-14
3557	211220_JBSVPP5	(JBSVPP) Jordan Basin SVPP	JBSVPP5	AY.117	0.02179768	Delta	Delta	Delta	Delta	2021-12-20	2021-12-17
3558	211220_NDSD18	(NDSD) North Davis SD	NDSD18	AY.117	0.0998661	Delta	Delta	Delta	Delta	2021-12-20	2021-12-17
3559	211220_ROOSCSD30	(ROOSCSD) Roosevelt City SD	ROOSCSD30	AY.117	0.89747184	Delta	Delta	Delta	Delta	2021-12-20	2021-12-17
3720	211228_JBWRF4	(JBWRF) Jordan Basin WRF	JBWRF4	AY.117	0.0529444	Delta	Delta	Delta	Delta	2021-12-28	2021-12-23
3721	211228_NDSD18	(NDSD) North Davis SD	NDSD18	AY.117	0.198433	Delta	Delta	Delta	Delta	2021-12-28	2021-12-23
3722	211228_ROOSCSD30	(ROOSCSD) Roosevelt City SD	ROOSCSD30	AY.117	0.15737	Delta	Delta	Delta	Delta	2021-12-28	2021-12-23
3723	211228_TOOELEWRF2	(TOOELEWRF) Tooele WRF	TOOELEWRF2	AY.117	0.026272	Delta	Delta	Delta	Delta	2021-12-28	2021-12-23
3890	211230_SDSDS15	(SDSD_S) South Davis SD - South	SDSDS15	AY.117	0.37550741	Delta	Delta	Delta	Delta	2021-12-30	2021-12-28
4017	220106_SLCWRF14	(SLCWRF) Salt Lake City WRF	SLCWRF14	AY.117	0.0226011	Delta	Delta	Delta	Delta	2022-01-06	2022-01-04
989	211104_LCCWWTP22	(LCCWWTP) Logan City WWTP	LCCWWTP22	AY.118	0.22296516	Delta	Delta	Delta	Delta	2021-11-04	2021-11-02
990	211104_SQWRF12	(SQWRF) Santaquin WRF	SQWRF12	AY.118	0.0813362	Delta	Delta	Delta	Delta	2021-11-04	2021-11-02
991	211104_SVWRF3	(SVWRF) South Valley WRF	SVWRF3	AY.118	0.0661116	Delta	Delta	Delta	Delta	2021-11-04	2021-11-02
1289	211112_SBWRDSC26	(SBWRD_SC) Snyderville Basin Silver Creek	SBWRDSC26	AY.118	0.02298391	Delta	Delta	Delta	Delta	2021-11-12	2021-11-09
1530	211118_SLCWRF14	(SLCWRF) Salt Lake City WRF	SLCWRF14	AY.118	0.06235847	Delta	Delta	Delta	Delta	2021-11-18	2021-11-16
1841	211122_CDSD17	(CDSD) Central Davis SD	CDSD17	AY.118	0.00122399	Delta	Delta	Delta	Delta	2021-11-22	2021-11-19
1842	211122_HCWWTP21	(HCWWTP) Hyrum City WWTP	HCWWTP21	AY.118	0.00111732	Delta	Delta	Delta	Delta	2021-11-22	2021-11-19
1843	211122_JBWRF4	(JBWRF) Jordan Basin WRF	JBWRF4	AY.118	0.03903	Delta	Delta	Delta	Delta	2021-11-22	2021-11-19
1844	211122_OWRF7	(OWRF) Orem WRF	OWRF7	AY.118	0.124842	Delta	Delta	Delta	Delta	2021-11-22	2021-11-19
2175	211129_BCSD20	(BCSD) Brigham City SD	BCSD20	AY.118	0.08944729	Delta	Delta	Delta	Delta	2021-11-29	2021-11-26
2176	211129_SVWWTP9	(SVWWTP) Springville WWTP	SVWWTP9	AY.118	0.0261517	Delta	Delta	Delta	Delta	2021-11-29	2021-11-26
2678	211206_PRWID25	(PRWID) Price WID	PRWID25	AY.118	0.659165	Delta	Delta	Delta	Delta	2021-12-06	2021-12-03
2679	211206_SLCWRF14	(SLCWRF) Salt Lake City WRF	SLCWRF14	AY.118	0.13676382	Delta	Delta	Delta	Delta	2021-12-06	2021-12-03
2932	211209_ROOSCSD30	(ROOSCSD) Roosevelt City SD	ROOSCSD30	AY.118	0.307758	Delta	Delta	Delta	Delta	2021-12-09	2021-12-07
2933	211209_SFWWTP10	(SFWWTP) Spanish Fork WWTP	SFWWTP10	AY.118	0.051986	Delta	Delta	Delta	Delta	2021-12-09	2021-12-07
3158	211213_MWRF24	(MWRF) Moab WRF	MWRF24	AY.118	0.134091	Delta	Delta	Delta	Delta	2021-12-13	2021-12-10
3159	211213_ROOSCSD30	(ROOSCSD) Roosevelt City SD	ROOSCSD30	AY.118	0.493543	Delta	Delta	Delta	Delta	2021-12-13	2021-12-10
3160	211213_SBWRDEC27	(SBWRD_EC) Snyderville Basin East Canyon	SBWRDEC27	AY.118	0.0991434	Delta	Delta	Delta	Delta	2021-12-13	2021-12-10
3161	211213_SLCWRF14	(SLCWRF) Salt Lake City WRF	SLCWRF14	AY.118	0.04033589	Delta	Delta	Delta	Delta	2021-12-13	2021-12-10
3372	211216_ACSSD32	(ACSSD) Ash Creek SSD	ACSSD32	AY.118	0.01617799	Delta	Delta	Delta	Delta	2021-12-16	2021-12-14
3373	211216_PWWTP11	(PWWTP) Payson WWTP	PWWTP11	AY.118	0.198235	Delta	Delta	Delta	Delta	2021-12-16	2021-12-14
3374	211216_ROOSCSD30	(ROOSCSD) Roosevelt City SD	ROOSCSD30	AY.118	0.03035422	Delta	Delta	Delta	Delta	2021-12-16	2021-12-14
3893	211230_ROOSCSD30	(ROOSCSD) Roosevelt City SD	ROOSCSD30	AY.118	0.05936204	Delta	Delta	Delta	Delta	2021-12-30	2021-12-28
978	211104_CDSD17	(CDSD) Central Davis SD	CDSD17	AY.119	0.0678704	Delta	Delta	Delta	Delta	2021-11-04	2021-11-02
979	211104_JBWRF4	(JBWRF) Jordan Basin WRF	JBWRF4	AY.119	0.0252832	Delta	Delta	Delta	Delta	2021-11-04	2021-11-02
980	211104_MWRF24	(MWRF) Moab WRF	MWRF24	AY.119	0.151248	Delta	Delta	Delta	Delta	2021-11-04	2021-11-02
981	211104_SFWWTP10	(SFWWTP) Spanish Fork WWTP	SFWWTP10	AY.119	0.07962122	Delta	Delta	Delta	Delta	2021-11-04	2021-11-02
1101	211108_AVWRF29	(AVWRF) Ashley Valley WRF	AVWRF29	AY.119	0.05775671	Delta	Delta	Delta	Delta	2021-11-08	2021-11-05
1274	211112_CDSD17	(CDSD) Central Davis SD	CDSD17	AY.119	0.0118239	Delta	Delta	Delta	Delta	2021-11-12	2021-11-09
1275	211112_PCWRF8	(PCWRF) Provo City WRF	PCWRF8	AY.119	0.217118	Delta	Delta	Delta	Delta	2021-11-12	2021-11-09
1276	211112_PRWID25	(PRWID) Price WID	PRWID25	AY.119	0.157957	Delta	Delta	Delta	Delta	2021-11-12	2021-11-09
1277	211112_SBWRDSC26	(SBWRD_SC) Snyderville Basin Silver Creek	SBWRDSC26	AY.119	0.02298391	Delta	Delta	Delta	Delta	2021-11-12	2021-11-09
1278	211112_SGWWTP33	(SGWWTP) St George WWTP	SGWWTP33	AY.119	0.0533717	Delta	Delta	Delta	Delta	2021-11-12	2021-11-09
1510	211118_AVWRF29	(AVWRF) Ashley Valley WRF	AVWRF29	AY.119	0.0518672	Delta	Delta	Delta	Delta	2021-11-18	2021-11-16
1511	211118_CCRWWTF31	(CCRWWTF) Cedar City WWTF	CCRWWTF31	AY.119	0.0197228	Delta	Delta	Delta	Delta	2021-11-18	2021-11-16
1512	211118_CVWRF13	(CVWRF) Central Valley WRF	CVWRF13	AY.119	0.0586735	Delta	Delta	Delta	Delta	2021-11-18	2021-11-16
1513	211118_JBSVPP5	(JBSVPP) Jordan Basin SVPP	JBSVPP5	AY.119	0.335176	Delta	Delta	Delta	Delta	2021-11-18	2021-11-16
1514	211118_MWRF24	(MWRF) Moab WRF	MWRF24	AY.119	0.803459	Delta	Delta	Delta	Delta	2021-11-18	2021-11-16
1515	211118_PWWTP11	(PWWTP) Payson WWTP	PWWTP11	AY.119	0.0328526	Delta	Delta	Delta	Delta	2021-11-18	2021-11-16
1516	211118_SQWRF12	(SQWRF) Santaquin WRF	SQWRF12	AY.119	0.129129	Delta	Delta	Delta	Delta	2021-11-18	2021-11-16
1802	211122_AVWRF29	(AVWRF) Ashley Valley WRF	AVWRF29	AY.119	0.0314961	Delta	Delta	Delta	Delta	2021-11-22	2021-11-19
1803	211122_BCSD20	(BCSD) Brigham City SD	BCSD20	AY.119	0.02044932	Delta	Delta	Delta	Delta	2021-11-22	2021-11-19
1804	211122_CCRWWTF31	(CCRWWTF) Cedar City WWTF	CCRWWTF31	AY.119	0.0726601	Delta	Delta	Delta	Delta	2021-11-22	2021-11-19
1805	211122_HCWWTP21	(HCWWTP) Hyrum City WWTP	HCWWTP21	AY.119	0.00111732	Delta	Delta	Delta	Delta	2021-11-22	2021-11-19
1806	211122_MWRF24	(MWRF) Moab WRF	MWRF24	AY.119	0.183929	Delta	Delta	Delta	Delta	2021-11-22	2021-11-19
1807	211122_OWRF7	(OWRF) Orem WRF	OWRF7	AY.119	0.0246981	Delta	Delta	Delta	Delta	2021-11-22	2021-11-19
1808	211122_PCWRF8	(PCWRF) Provo City WRF	PCWRF8	AY.119	0.0419247	Delta	Delta	Delta	Delta	2021-11-22	2021-11-19
1809	211122_PRWID25	(PRWID) Price WID	PRWID25	AY.119	0.307517	Delta	Delta	Delta	Delta	2021-11-22	2021-11-19
1810	211122_SBWRDSC26	(SBWRD_SC) Snyderville Basin Silver Creek	SBWRDSC26	AY.119	0.0270812	Delta	Delta	Delta	Delta	2021-11-22	2021-11-19
1811	211122_SGWWTP33	(SGWWTP) St George WWTP	SGWWTP33	AY.119	0.0388403	Delta	Delta	Delta	Delta	2021-11-22	2021-11-19
1812	211122_SLCWRF14	(SLCWRF) Salt Lake City WRF	SLCWRF14	AY.119	0.123264	Delta	Delta	Delta	Delta	2021-11-22	2021-11-19
1813	211122_SQWRF12	(SQWRF) Santaquin WRF	SQWRF12	AY.119	0.26078	Delta	Delta	Delta	Delta	2021-11-22	2021-11-19
1814	211122_SVWRF3	(SVWRF) South Valley WRF	SVWRF3	AY.119	0.0250321	Delta	Delta	Delta	Delta	2021-11-22	2021-11-19
2152	211129_CDSD17	(CDSD) Central Davis SD	CDSD17	AY.119	0.0564163	Delta	Delta	Delta	Delta	2021-11-29	2021-11-26
2153	211129_CVWRF13	(CVWRF) Central Valley WRF	CVWRF13	AY.119	0.01963944	Delta	Delta	Delta	Delta	2021-11-29	2021-11-26
2154	211129_CVWWTP28	(CVWWTP) Coalville WWTP	CVWWTP28	AY.119	0.030591	Delta	Delta	Delta	Delta	2021-11-29	2021-11-26
2155	211129_LCCWWTP22	(LCCWWTP) Logan City WWTP	LCCWWTP22	AY.119	0.0942489	Delta	Delta	Delta	Delta	2021-11-29	2021-11-26
2156	211129_PCWRF8	(PCWRF) Provo City WRF	PCWRF8	AY.119	0.0503226	Delta	Delta	Delta	Delta	2021-11-29	2021-11-26
2157	211129_PRWID25	(PRWID) Price WID	PRWID25	AY.119	0.33381413	Delta	Delta	Delta	Delta	2021-11-29	2021-11-26
2158	211129_SBWRDSC26	(SBWRD_SC) Snyderville Basin Silver Creek	SBWRDSC26	AY.119	0.13565886	Delta	Delta	Delta	Delta	2021-11-29	2021-11-26
2159	211129_SGWWTP33	(SGWWTP) St George WWTP	SGWWTP33	AY.119	0.19134082	Delta	Delta	Delta	Delta	2021-11-29	2021-11-26
2160	211129_SVWWTP9	(SVWWTP) Springville WWTP	SVWWTP9	AY.119	0.0574576	Delta	Delta	Delta	Delta	2021-11-29	2021-11-26
2161	211129_TWWTP23	(TWWTP) Tremonton WWTP	TWWTP23	AY.119	0.0206475	Delta	Delta	Delta	Delta	2021-11-29	2021-11-26
2397	211202_CCRWWTF31	(CCRWWTF) Cedar City WWTF	CCRWWTF31	AY.119	0.02082084	Delta	Delta	Delta	Delta	2021-12-02	2021-11-30
2398	211202_CVWWTP28	(CVWWTP) Coalville WWTP	CVWWTP28	AY.119	0.128639	Delta	Delta	Delta	Delta	2021-12-02	2021-11-30
2399	211202_PCWRF8	(PCWRF) Provo City WRF	PCWRF8	AY.119	0.0610329	Delta	Delta	Delta	Delta	2021-12-02	2021-11-30
2400	211202_SBWRDEC27	(SBWRD_EC) Snyderville Basin East Canyon	SBWRDEC27	AY.119	0.82932866	Delta	Delta	Delta	Delta	2021-12-02	2021-11-30
2401	211202_SGWWTP33	(SGWWTP) St George WWTP	SGWWTP33	AY.119	0.08404814	Delta	Delta	Delta	Delta	2021-12-02	2021-11-30
2402	211202_TSSD6	(TSSD) Timpanogos SSD	TSSD6	AY.119	0.0149174	Delta	Delta	Delta	Delta	2021-12-02	2021-11-30
2653	211206_HCWWTP21	(HCWWTP) Hyrum City WWTP	HCWWTP21	AY.119	0.0330231	Delta	Delta	Delta	Delta	2021-12-06	2021-12-03
2654	211206_LCCWWTP22	(LCCWWTP) Logan City WWTP	LCCWWTP22	AY.119	0.0524006	Delta	Delta	Delta	Delta	2021-12-06	2021-12-03
2655	211206_MWRF24	(MWRF) Moab WRF	MWRF24	AY.119	0.06494188	Delta	Delta	Delta	Delta	2021-12-06	2021-12-03
2656	211206_NDSD18	(NDSD) North Davis SD	NDSD18	AY.119	0.04507903	Delta	Delta	Delta	Delta	2021-12-06	2021-12-03
2657	211206_OWRF7	(OWRF) Orem WRF	OWRF7	AY.119	0.02317166	Delta	Delta	Delta	Delta	2021-12-06	2021-12-03
2658	211206_SBWRDEC27	(SBWRD_EC) Snyderville Basin East Canyon	SBWRDEC27	AY.119	0.1776135	Delta	Delta	Delta	Delta	2021-12-06	2021-12-03
2659	211206_SBWRDSC26	(SBWRD_SC) Snyderville Basin Silver Creek	SBWRDSC26	AY.119	0.26694103	Delta	Delta	Delta	Delta	2021-12-06	2021-12-03
2660	211206_SDSDN16	(SDSD_N) South Davis SD - North	SDSDN16	AY.119	0.0162714	Delta	Delta	Delta	Delta	2021-12-06	2021-12-03
2661	211206_SGWWTP33	(SGWWTP) St George WWTP	SGWWTP33	AY.119	0.08083133	Delta	Delta	Delta	Delta	2021-12-06	2021-12-03
2662	211206_SLCWRF14	(SLCWRF) Salt Lake City WRF	SLCWRF14	AY.119	0.13676382	Delta	Delta	Delta	Delta	2021-12-06	2021-12-03
2663	211206_SQWRF12	(SQWRF) Santaquin WRF	SQWRF12	AY.119	0.02736885	Delta	Delta	Delta	Delta	2021-12-06	2021-12-03
2664	211206_TSSD6	(TSSD) Timpanogos SSD	TSSD6	AY.119	0.0116336	Delta	Delta	Delta	Delta	2021-12-06	2021-12-03
2913	211209_PRWID25	(PRWID) Price WID	PRWID25	AY.119	0.409477	Delta	Delta	Delta	Delta	2021-12-09	2021-12-07
2914	211209_SBWRDEC27	(SBWRD_EC) Snyderville Basin East Canyon	SBWRDEC27	AY.119	0.29229	Delta	Delta	Delta	Delta	2021-12-09	2021-12-07
2915	211209_SFWWTP10	(SFWWTP) Spanish Fork WWTP	SFWWTP10	AY.119	0.0287266	Delta	Delta	Delta	Delta	2021-12-09	2021-12-07
2916	211209_SQWRF12	(SQWRF) Santaquin WRF	SQWRF12	AY.119	0.0349617	Delta	Delta	Delta	Delta	2021-12-09	2021-12-07
2917	211209_SVWRF3	(SVWRF) South Valley WRF	SVWRF3	AY.119	0.148261	Delta	Delta	Delta	Delta	2021-12-09	2021-12-07
2918	211209_TSSD6	(TSSD) Timpanogos SSD	TSSD6	AY.119	0.164082	Delta	Delta	Delta	Delta	2021-12-09	2021-12-07
3127	211213_JBWRF4	(JBWRF) Jordan Basin WRF	JBWRF4	AY.119	0.03160043	Delta	Delta	Delta	Delta	2021-12-13	2021-12-10
3128	211213_PWWTP11	(PWWTP) Payson WWTP	PWWTP11	AY.119	0.05907329	Delta	Delta	Delta	Delta	2021-12-13	2021-12-10
3129	211213_SFWWTP10	(SFWWTP) Spanish Fork WWTP	SFWWTP10	AY.119	0.06208963	Delta	Delta	Delta	Delta	2021-12-13	2021-12-10
3130	211213_SVWRF3	(SVWRF) South Valley WRF	SVWRF3	AY.119	0.05050388	Delta	Delta	Delta	Delta	2021-12-13	2021-12-10
3131	211213_TSSD6	(TSSD) Timpanogos SSD	TSSD6	AY.119	0.0308168	Delta	Delta	Delta	Delta	2021-12-13	2021-12-10
3132	211213_AVWRF29	(AVWRF) Ashley Valley WRF	AVWRF29	AY.119	0.0817171	Delta	Delta	Delta	Delta	2021-12-13	2021-12-10
3133	211213_CVWWTP28	(CVWWTP) Coalville WWTP	CVWWTP28	AY.119	0.0129639	Delta	Delta	Delta	Delta	2021-12-13	2021-12-10
3134	211213_PRWID25	(PRWID) Price WID	PRWID25	AY.119	0.135151	Delta	Delta	Delta	Delta	2021-12-13	2021-12-10
3135	211213_SLCWRF14	(SLCWRF) Salt Lake City WRF	SLCWRF14	AY.119	0.04033589	Delta	Delta	Delta	Delta	2021-12-13	2021-12-10
3349	211216_AVWRF29	(AVWRF) Ashley Valley WRF	AVWRF29	AY.119	0.211731	Delta	Delta	Delta	Delta	2021-12-16	2021-12-14
3350	211216_BCSD20	(BCSD) Brigham City SD	BCSD20	AY.119	0.0219424	Delta	Delta	Delta	Delta	2021-12-16	2021-12-14
3351	211216_HCWWTP21	(HCWWTP) Hyrum City WWTP	HCWWTP21	AY.119	0.232181	Delta	Delta	Delta	Delta	2021-12-16	2021-12-14
3352	211216_JBSVPP5	(JBSVPP) Jordan Basin SVPP	JBSVPP5	AY.119	0.11785769	Delta	Delta	Delta	Delta	2021-12-16	2021-12-14
3353	211216_LCCWWTP22	(LCCWWTP) Logan City WWTP	LCCWWTP22	AY.119	0.1926487	Delta	Delta	Delta	Delta	2021-12-16	2021-12-14
3354	211216_MAGWWTP1	(MAGWWTP) Magna WWTP	MAGWWTP1	AY.119	0.2337774	Delta	Delta	Delta	Delta	2021-12-16	2021-12-14
3355	211216_PRWID25	(PRWID) Price WID	PRWID25	AY.119	0.16435097	Delta	Delta	Delta	Delta	2021-12-16	2021-12-14
3356	211216_ROOSCSD30	(ROOSCSD) Roosevelt City SD	ROOSCSD30	AY.119	0.03035422	Delta	Delta	Delta	Delta	2021-12-16	2021-12-14
3357	211216_SBWRDSC26	(SBWRD_SC) Snyderville Basin Silver Creek	SBWRDSC26	AY.119	0.0289761	Delta	Delta	Delta	Delta	2021-12-16	2021-12-14
3358	211216_TSSD6	(TSSD) Timpanogos SSD	TSSD6	AY.119	0.0425046	Delta	Delta	Delta	Delta	2021-12-16	2021-12-14
3548	211220_HCWWTP21	(HCWWTP) Hyrum City WWTP	HCWWTP21	AY.119	0.062476	Delta	Delta	Delta	Delta	2021-12-20	2021-12-17
3549	211220_JBSVPP5	(JBSVPP) Jordan Basin SVPP	JBSVPP5	AY.119	0.02173403	Delta	Delta	Delta	Delta	2021-12-20	2021-12-17
3550	211220_JBWRF4	(JBWRF) Jordan Basin WRF	JBWRF4	AY.119	0.0216197	Delta	Delta	Delta	Delta	2021-12-20	2021-12-17
3551	211220_OWRF7	(OWRF) Orem WRF	OWRF7	AY.119	0.08676167	Delta	Delta	Delta	Delta	2021-12-20	2021-12-17
3552	211220_SVWWTP9	(SVWWTP) Springville WWTP	SVWWTP9	AY.119	0.04423473	Delta	Delta	Delta	Delta	2021-12-20	2021-12-17
3714	211228_HCWWTP21	(HCWWTP) Hyrum City WWTP	HCWWTP21	AY.119	0.4957604	Delta	Delta	Delta	Delta	2021-12-28	2021-12-23
3715	211228_SVWWTP9	(SVWWTP) Springville WWTP	SVWWTP9	AY.119	0.0458647	Delta	Delta	Delta	Delta	2021-12-28	2021-12-23
3881	211230_CVWWTP28	(CVWWTP) Coalville WWTP	CVWWTP28	AY.119	0.0117778	Delta	Delta	Delta	Delta	2021-12-30	2021-12-28
3882	211230_OWRF7	(OWRF) Orem WRF	OWRF7	AY.119	0.03473657	Delta	Delta	Delta	Delta	2021-12-30	2021-12-28
3883	211230_PWWTP11	(PWWTP) Payson WWTP	PWWTP11	AY.119	0.0215987	Delta	Delta	Delta	Delta	2021-12-30	2021-12-28
3884	211230_SDSDS15	(SDSD_S) South Davis SD - South	SDSDS15	AY.119	0.0636564	Delta	Delta	Delta	Delta	2021-12-30	2021-12-28
3885	211230_SQWRF12	(SQWRF) Santaquin WRF	SQWRF12	AY.119	0.0412147	Delta	Delta	Delta	Delta	2021-12-30	2021-12-28
3886	211230_TSSD6	(TSSD) Timpanogos SSD	TSSD6	AY.119	0.01286223	Delta	Delta	Delta	Delta	2021-12-30	2021-12-28
4011	220106_CCRWWTF31	(CCRWWTF) Cedar City WWTF	CCRWWTF31	AY.119	0.01074092	Delta	Delta	Delta	Delta	2022-01-06	2022-01-04
4012	220106_PCWRF8	(PCWRF) Provo City WRF	PCWRF8	AY.119	0.01581466	Delta	Delta	Delta	Delta	2022-01-06	2022-01-04
4013	220106_PWWTP11	(PWWTP) Payson WWTP	PWWTP11	AY.119	0.04015737	Delta	Delta	Delta	Delta	2022-01-06	2022-01-04
4014	220106_SVWRF3	(SVWRF) South Valley WRF	SVWRF3	AY.119	0.03307784	Delta	Delta	Delta	Delta	2022-01-06	2022-01-04
4064	220110_JBSVPP5	(JBSVPP) Jordan Basin SVPP	JBSVPP5	AY.119	0.0184632	Delta	Delta	Delta	Delta	2022-01-10	2022-01-07
4065	220110_TOOELEWRF2	(TOOELEWRF) Tooele WRF	TOOELEWRF2	AY.119	0.0237375	Delta	Delta	Delta	Delta	2022-01-10	2022-01-07
4102	220113_JBWRF4	(JBWRF) Jordan Basin WRF	JBWRF4	AY.119	0.01496861	Delta	Delta	Delta	Delta	2022-01-13	2022-01-11
4103	220113_PWWTP11	(PWWTP) Payson WWTP	PWWTP11	AY.119	0.02235487	Delta	Delta	Delta	Delta	2022-01-13	2022-01-11
4104	220113_SVWRF3	(SVWRF) South Valley WRF	SVWRF3	AY.119	0.0187345	Delta	Delta	Delta	Delta	2022-01-13	2022-01-11
4135	220124_LCCWWTP22	(LCCWWTP) Logan City WWTP	LCCWWTP22	AY.119	0.07177256	Delta	Delta	Delta	Delta	2022-01-24	2022-01-21
1021	211104_CDSD17	(CDSD) Central Davis SD	CDSD17	AY.119.2	0.0391896	Delta	Delta	Delta	Delta	2021-11-04	2021-11-02
1022	211104_CVWRF13	(CVWRF) Central Valley WRF	CVWRF13	AY.119.2	0.100549	Delta	Delta	Delta	Delta	2021-11-04	2021-11-02
1023	211104_PCWRF8	(PCWRF) Provo City WRF	PCWRF8	AY.119.2	0.0351242	Delta	Delta	Delta	Delta	2021-11-04	2021-11-02
1024	211104_PWWTP11	(PWWTP) Payson WWTP	PWWTP11	AY.119.2	0.0567244	Delta	Delta	Delta	Delta	2021-11-04	2021-11-02
1025	211104_SVWRF3	(SVWRF) South Valley WRF	SVWRF3	AY.119.2	0.0486782	Delta	Delta	Delta	Delta	2021-11-04	2021-11-02
2255	211129_PWWTP11	(PWWTP) Payson WWTP	PWWTP11	AY.119.2	0.09691375	Delta	Delta	Delta	Delta	2021-11-29	2021-11-26
2256	211129_TSSD6	(TSSD) Timpanogos SSD	TSSD6	AY.119.2	0.02425517	Delta	Delta	Delta	Delta	2021-11-29	2021-11-26
2470	211202_HCWWTP21	(HCWWTP) Hyrum City WWTP	HCWWTP21	AY.119.2	0.10630983	Delta	Delta	Delta	Delta	2021-12-02	2021-11-30
2471	211202_PWWTP11	(PWWTP) Payson WWTP	PWWTP11	AY.119.2	0.06147662	Delta	Delta	Delta	Delta	2021-12-02	2021-11-30
2472	211202_TSSD6	(TSSD) Timpanogos SSD	TSSD6	AY.119.2	0.0768453	Delta	Delta	Delta	Delta	2021-12-02	2021-11-30
2777	211206_AVWRF29	(AVWRF) Ashley Valley WRF	AVWRF29	AY.119.2	0.06298948	Delta	Delta	Delta	Delta	2021-12-06	2021-12-03
2778	211206_HCWWTP21	(HCWWTP) Hyrum City WWTP	HCWWTP21	AY.119.2	0.05347943	Delta	Delta	Delta	Delta	2021-12-06	2021-12-03
2779	211206_PWWTP11	(PWWTP) Payson WWTP	PWWTP11	AY.119.2	0.09428813	Delta	Delta	Delta	Delta	2021-12-06	2021-12-03
2780	211206_SFWWTP10	(SFWWTP) Spanish Fork WWTP	SFWWTP10	AY.119.2	0.07408576	Delta	Delta	Delta	Delta	2021-12-06	2021-12-03
2781	211206_SQWRF12	(SQWRF) Santaquin WRF	SQWRF12	AY.119.2	0.0209644	Delta	Delta	Delta	Delta	2021-12-06	2021-12-03
2782	211206_TSSD6	(TSSD) Timpanogos SSD	TSSD6	AY.119.2	0.08448937	Delta	Delta	Delta	Delta	2021-12-06	2021-12-03
2965	211209_SFWWTP10	(SFWWTP) Spanish Fork WWTP	SFWWTP10	AY.119.2	0.0826254	Delta	Delta	Delta	Delta	2021-12-09	2021-12-07
2966	211209_SQWRF12	(SQWRF) Santaquin WRF	SQWRF12	AY.119.2	0.0992433	Delta	Delta	Delta	Delta	2021-12-09	2021-12-07
3201	211213_TSSD6	(TSSD) Timpanogos SSD	TSSD6	AY.119.2	0.05339434	Delta	Delta	Delta	Delta	2021-12-13	2021-12-10
3421	211216_LCCWWTP22	(LCCWWTP) Logan City WWTP	LCCWWTP22	AY.119.2	0.0335343	Delta	Delta	Delta	Delta	2021-12-16	2021-12-14
3422	211216_TSSD6	(TSSD) Timpanogos SSD	TSSD6	AY.119.2	0.0164508	Delta	Delta	Delta	Delta	2021-12-16	2021-12-14
3599	211220_HCWWTP21	(HCWWTP) Hyrum City WWTP	HCWWTP21	AY.119.2	0.35802576	Delta	Delta	Delta	Delta	2021-12-20	2021-12-17
3600	211220_JBWRF4	(JBWRF) Jordan Basin WRF	JBWRF4	AY.119.2	0.03996865	Delta	Delta	Delta	Delta	2021-12-20	2021-12-17
3601	211220_SGWWTP33	(SGWWTP) St George WWTP	SGWWTP33	AY.119.2	0.01715591	Delta	Delta	Delta	Delta	2021-12-20	2021-12-17
3754	211228_JBSVPP5	(JBSVPP) Jordan Basin SVPP	JBSVPP5	AY.119.2	0.12882527	Delta	Delta	Delta	Delta	2021-12-28	2021-12-23
3915	211230_CVWRF13	(CVWRF) Central Valley WRF	CVWRF13	AY.119.2	0.0141247	Delta	Delta	Delta	Delta	2021-12-30	2021-12-28
3916	211230_SDSDS15	(SDSD_S) South Davis SD - South	SDSDS15	AY.119.2	0.0689886	Delta	Delta	Delta	Delta	2021-12-30	2021-12-28
3917	211230_SQWRF12	(SQWRF) Santaquin WRF	SQWRF12	AY.119.2	0.0384	Delta	Delta	Delta	Delta	2021-12-30	2021-12-28
3918	211230_SVWWTP9	(SVWWTP) Springville WWTP	SVWWTP9	AY.119.2	0.02468924	Delta	Delta	Delta	Delta	2021-12-30	2021-12-28
949	211104_BCSD20	(BCSD) Brigham City SD	BCSD20	AY.120	0.03846691	Delta	Delta	Delta	Delta	2021-11-04	2021-11-02
950	211104_NDSD18	(NDSD) North Davis SD	NDSD18	AY.120	0.18925342	Delta	Delta	Delta	Delta	2021-11-04	2021-11-02
951	211104_PCWRF8	(PCWRF) Provo City WRF	PCWRF8	AY.120	0.51210182	Delta	Delta	Delta	Delta	2021-11-04	2021-11-02
952	211104_SBWRDSC26	(SBWRD_SC) Snyderville Basin Silver Creek	SBWRDSC26	AY.120	0.10840554	Delta	Delta	Delta	Delta	2021-11-04	2021-11-02
953	211104_SDSDS15	(SDSD_S) South Davis SD - South	SDSDS15	AY.120	0.17602394	Delta	Delta	Delta	Delta	2021-11-04	2021-11-02
954	211104_SFWWTP10	(SFWWTP) Spanish Fork WWTP	SFWWTP10	AY.120	0.0807662	Delta	Delta	Delta	Delta	2021-11-04	2021-11-02
955	211104_SLCWRF14	(SLCWRF) Salt Lake City WRF	SLCWRF14	AY.120	0.11313616	Delta	Delta	Delta	Delta	2021-11-04	2021-11-02
1088	211108_CCRWWTF31	(CCRWWTF) Cedar City WWTF	CCRWWTF31	AY.120	0.03813353	Delta	Delta	Delta	Delta	2021-11-08	2021-11-05
1249	211112_PCWRF8	(PCWRF) Provo City WRF	PCWRF8	AY.120	0.0142869	Delta	Delta	Delta	Delta	2021-11-12	2021-11-09
1250	211112_SBWRDEC27	(SBWRD_EC) Snyderville Basin East Canyon	SBWRDEC27	AY.120	0.0611205	Delta	Delta	Delta	Delta	2021-11-12	2021-11-09
1477	211118_HCWWTP21	(HCWWTP) Hyrum City WWTP	HCWWTP21	AY.120	0.0497555	Delta	Delta	Delta	Delta	2021-11-18	2021-11-16
1478	211118_LCCWWTP22	(LCCWWTP) Logan City WWTP	LCCWWTP22	AY.120	0.0311585	Delta	Delta	Delta	Delta	2021-11-18	2021-11-16
1479	211118_SFWWTP10	(SFWWTP) Spanish Fork WWTP	SFWWTP10	AY.120	0.04095881	Delta	Delta	Delta	Delta	2021-11-18	2021-11-16
1480	211118_SLCWRF14	(SLCWRF) Salt Lake City WRF	SLCWRF14	AY.120	0.06235847	Delta	Delta	Delta	Delta	2021-11-18	2021-11-16
1481	211118_SVWWTP9	(SVWWTP) Springville WWTP	SVWWTP9	AY.120	0.23655788	Delta	Delta	Delta	Delta	2021-11-18	2021-11-16
1737	211122_BCSD20	(BCSD) Brigham City SD	BCSD20	AY.120	0.02044932	Delta	Delta	Delta	Delta	2021-11-22	2021-11-19
1738	211122_HCWWTP21	(HCWWTP) Hyrum City WWTP	HCWWTP21	AY.120	0.00111732	Delta	Delta	Delta	Delta	2021-11-22	2021-11-19
1739	211122_JBWRF4	(JBWRF) Jordan Basin WRF	JBWRF4	AY.120	0.01808901	Delta	Delta	Delta	Delta	2021-11-22	2021-11-19
1740	211122_PWWTP11	(PWWTP) Payson WWTP	PWWTP11	AY.120	0.0030148	Delta	Delta	Delta	Delta	2021-11-22	2021-11-19
1741	211122_SFWWTP10	(SFWWTP) Spanish Fork WWTP	SFWWTP10	AY.120	0.0445919	Delta	Delta	Delta	Delta	2021-11-22	2021-11-19
2109	211129_HCWWTP21	(HCWWTP) Hyrum City WWTP	HCWWTP21	AY.120	0.01003992	Delta	Delta	Delta	Delta	2021-11-29	2021-11-26
2110	211129_PWWTP11	(PWWTP) Payson WWTP	PWWTP11	AY.120	0.02563941	Delta	Delta	Delta	Delta	2021-11-29	2021-11-26
2111	211129_SDSDN16	(SDSD_N) South Davis SD - North	SDSDN16	AY.120	0.0449361	Delta	Delta	Delta	Delta	2021-11-29	2021-11-26
2112	211129_SFWWTP10	(SFWWTP) Spanish Fork WWTP	SFWWTP10	AY.120	0.0863609	Delta	Delta	Delta	Delta	2021-11-29	2021-11-26
2113	211129_SQWRF12	(SQWRF) Santaquin WRF	SQWRF12	AY.120	0.0226679	Delta	Delta	Delta	Delta	2021-11-29	2021-11-26
2114	211129_SVWWTP9	(SVWWTP) Springville WWTP	SVWWTP9	AY.120	0.0928597	Delta	Delta	Delta	Delta	2021-11-29	2021-11-26
2367	211202_PCWRF8	(PCWRF) Provo City WRF	PCWRF8	AY.120	0.0628676	Delta	Delta	Delta	Delta	2021-12-02	2021-11-30
2368	211202_SDSDN16	(SDSD_N) South Davis SD - North	SDSDN16	AY.120	0.03151436	Delta	Delta	Delta	Delta	2021-12-02	2021-11-30
2369	211202_SFWWTP10	(SFWWTP) Spanish Fork WWTP	SFWWTP10	AY.120	0.02912082	Delta	Delta	Delta	Delta	2021-12-02	2021-11-30
2370	211202_SVWWTP9	(SVWWTP) Springville WWTP	SVWWTP9	AY.120	0.15170897	Delta	Delta	Delta	Delta	2021-12-02	2021-11-30
2613	211206_CVWRF13	(CVWRF) Central Valley WRF	CVWRF13	AY.120	0.09318063	Delta	Delta	Delta	Delta	2021-12-06	2021-12-03
2614	211206_PCWRF8	(PCWRF) Provo City WRF	PCWRF8	AY.120	0.0254942	Delta	Delta	Delta	Delta	2021-12-06	2021-12-03
2615	211206_SDSDN16	(SDSD_N) South Davis SD - North	SDSDN16	AY.120	0.0421109	Delta	Delta	Delta	Delta	2021-12-06	2021-12-03
2616	211206_SFWWTP10	(SFWWTP) Spanish Fork WWTP	SFWWTP10	AY.120	0.05751751	Delta	Delta	Delta	Delta	2021-12-06	2021-12-03
2617	211206_SGWWTP33	(SGWWTP) St George WWTP	SGWWTP33	AY.120	0.04309979	Delta	Delta	Delta	Delta	2021-12-06	2021-12-03
2618	211206_SVWWTP9	(SVWWTP) Springville WWTP	SVWWTP9	AY.120	0.03439436	Delta	Delta	Delta	Delta	2021-12-06	2021-12-03
2619	211206_TSSD6	(TSSD) Timpanogos SSD	TSSD6	AY.120	0.0382484	Delta	Delta	Delta	Delta	2021-12-06	2021-12-03
2887	211209_AVWRF29	(AVWRF) Ashley Valley WRF	AVWRF29	AY.120	0.0191296	Delta	Delta	Delta	Delta	2021-12-09	2021-12-07
2888	211209_CVWWTP28	(CVWWTP) Coalville WWTP	CVWWTP28	AY.120	0.0116279	Delta	Delta	Delta	Delta	2021-12-09	2021-12-07
2889	211209_MAGWWTP1	(MAGWWTP) Magna WWTP	MAGWWTP1	AY.120	0.1287498	Delta	Delta	Delta	Delta	2021-12-09	2021-12-07
2890	211209_SGWWTP33	(SGWWTP) St George WWTP	SGWWTP33	AY.120	0.1096545	Delta	Delta	Delta	Delta	2021-12-09	2021-12-07
2891	211209_SQWRF12	(SQWRF) Santaquin WRF	SQWRF12	AY.120	0.40301939	Delta	Delta	Delta	Delta	2021-12-09	2021-12-07
2892	211209_TOOELEWRF2	(TOOELEWRF) Tooele WRF	TOOELEWRF2	AY.120	0.34920753	Delta	Delta	Delta	Delta	2021-12-09	2021-12-07
3090	211213_SVWWTP9	(SVWWTP) Springville WWTP	SVWWTP9	AY.120	0.172164	Delta	Delta	Delta	Delta	2021-12-13	2021-12-10
3091	211213_ACSSD32	(ACSSD) Ash Creek SSD	ACSSD32	AY.120	0.04102188	Delta	Delta	Delta	Delta	2021-12-13	2021-12-10
3092	211213_CCRWWTF31	(CCRWWTF) Cedar City WWTF	CCRWWTF31	AY.120	0.15898383	Delta	Delta	Delta	Delta	2021-12-13	2021-12-10
3093	211213_CDSD17	(CDSD) Central Davis SD	CDSD17	AY.120	0.0586501	Delta	Delta	Delta	Delta	2021-12-13	2021-12-10
3094	211213_CWSD19	(CWSD) Central Weber WSD	CWSD19	AY.120	0.06995759	Delta	Delta	Delta	Delta	2021-12-13	2021-12-10
3095	211213_NDSD18	(NDSD) North Davis SD	NDSD18	AY.120	0.32173711	Delta	Delta	Delta	Delta	2021-12-13	2021-12-10
3096	211213_ROOSCSD30	(ROOSCSD) Roosevelt City SD	ROOSCSD30	AY.120	0.10975246	Delta	Delta	Delta	Delta	2021-12-13	2021-12-10
3097	211213_SBWRDEC27	(SBWRD_EC) Snyderville Basin East Canyon	SBWRDEC27	AY.120	0.09031895	Delta	Delta	Delta	Delta	2021-12-13	2021-12-10
3098	211213_SQWRF12	(SQWRF) Santaquin WRF	SQWRF12	AY.120	0.01199691	Delta	Delta	Delta	Delta	2021-12-13	2021-12-10
3315	211216_CVWRF13	(CVWRF) Central Valley WRF	CVWRF13	AY.120	0.0857143	Delta	Delta	Delta	Delta	2021-12-16	2021-12-14
3316	211216_JBWRF4	(JBWRF) Jordan Basin WRF	JBWRF4	AY.120	0.32395815	Delta	Delta	Delta	Delta	2021-12-16	2021-12-14
3317	211216_NDSD18	(NDSD) North Davis SD	NDSD18	AY.120	0.07537993	Delta	Delta	Delta	Delta	2021-12-16	2021-12-14
3318	211216_OWRF7	(OWRF) Orem WRF	OWRF7	AY.120	0.03972947	Delta	Delta	Delta	Delta	2021-12-16	2021-12-14
3319	211216_ROOSCSD30	(ROOSCSD) Roosevelt City SD	ROOSCSD30	AY.120	0.03035422	Delta	Delta	Delta	Delta	2021-12-16	2021-12-14
3320	211216_SDSDS15	(SDSD_S) South Davis SD - South	SDSDS15	AY.120	0.04154398	Delta	Delta	Delta	Delta	2021-12-16	2021-12-14
3321	211216_SVWRF3	(SVWRF) South Valley WRF	SVWRF3	AY.120	0.05619152	Delta	Delta	Delta	Delta	2021-12-16	2021-12-14
3525	211220_SQWRF12	(SQWRF) Santaquin WRF	SQWRF12	AY.120	0.04626534	Delta	Delta	Delta	Delta	2021-12-20	2021-12-17
3526	211220_SVWWTP9	(SVWWTP) Springville WWTP	SVWWTP9	AY.120	0.2100007	Delta	Delta	Delta	Delta	2021-12-20	2021-12-17
3689	211228_CVWRF13	(CVWRF) Central Valley WRF	CVWRF13	AY.120	0.03589656	Delta	Delta	Delta	Delta	2021-12-28	2021-12-23
3690	211228_OWRF7	(OWRF) Orem WRF	OWRF7	AY.120	0.357607	Delta	Delta	Delta	Delta	2021-12-28	2021-12-23
3691	211228_SFWWTP10	(SFWWTP) Spanish Fork WWTP	SFWWTP10	AY.120	0.01023339	Delta	Delta	Delta	Delta	2021-12-28	2021-12-23
3843	211230_BCSD20	(BCSD) Brigham City SD	BCSD20	AY.120	0.08021511	Delta	Delta	Delta	Delta	2021-12-30	2021-12-28
3844	211230_OWRF7	(OWRF) Orem WRF	OWRF7	AY.120	0.0175923	Delta	Delta	Delta	Delta	2021-12-30	2021-12-28
3845	211230_PWWTP11	(PWWTP) Payson WWTP	PWWTP11	AY.120	0.05670148	Delta	Delta	Delta	Delta	2021-12-30	2021-12-28
3846	211230_SDSDN16	(SDSD_N) South Davis SD - North	SDSDN16	AY.120	0.0330061	Delta	Delta	Delta	Delta	2021-12-30	2021-12-28
3988	220106_PWWTP11	(PWWTP) Payson WWTP	PWWTP11	AY.120	0.04441147	Delta	Delta	Delta	Delta	2022-01-06	2022-01-04
3989	220106_SGWWTP33	(SGWWTP) St George WWTP	SGWWTP33	AY.120	0.02231232	Delta	Delta	Delta	Delta	2022-01-06	2022-01-04
3990	220106_SQWRF12	(SQWRF) Santaquin WRF	SQWRF12	AY.120	0.0240491	Delta	Delta	Delta	Delta	2022-01-06	2022-01-04
4057	220110_MAGWWTP1	(MAGWWTP) Magna WWTP	MAGWWTP1	AY.120	0.0232558	Delta	Delta	Delta	Delta	2022-01-10	2022-01-07
4093	220113_TOOELEWRF2	(TOOELEWRF) Tooele WRF	TOOELEWRF2	AY.120	0.04508877	Delta	Delta	Delta	Delta	2022-01-13	2022-01-11
1103	211108_PRWID25	(PRWID) Price WID	PRWID25	AY.120.1	0.0204283	Delta	Delta	Delta	Delta	2021-11-08	2021-11-05
1528	211118_SFWWTP10	(SFWWTP) Spanish Fork WWTP	SFWWTP10	AY.120.1	0.00220669	Delta	Delta	Delta	Delta	2021-11-18	2021-11-16
1529	211118_SVWWTP9	(SVWWTP) Springville WWTP	SVWWTP9	AY.120.1	0.00192012	Delta	Delta	Delta	Delta	2021-11-18	2021-11-16
1827	211122_BCSD20	(BCSD) Brigham City SD	BCSD20	AY.120.1	0.02044932	Delta	Delta	Delta	Delta	2021-11-22	2021-11-19
1828	211122_HCWWTP21	(HCWWTP) Hyrum City WWTP	HCWWTP21	AY.120.1	0.00111732	Delta	Delta	Delta	Delta	2021-11-22	2021-11-19
1829	211122_SFWWTP10	(SFWWTP) Spanish Fork WWTP	SFWWTP10	AY.120.1	0.0405445	Delta	Delta	Delta	Delta	2021-11-22	2021-11-19
2167	211129_AVWRF29	(AVWRF) Ashley Valley WRF	AVWRF29	AY.120.1	0.11766666	Delta	Delta	Delta	Delta	2021-11-29	2021-11-26
2168	211129_SFWWTP10	(SFWWTP) Spanish Fork WWTP	SFWWTP10	AY.120.1	0.0207831	Delta	Delta	Delta	Delta	2021-11-29	2021-11-26
2169	211129_SVWWTP9	(SVWWTP) Springville WWTP	SVWWTP9	AY.120.1	0.03659014	Delta	Delta	Delta	Delta	2021-11-29	2021-11-26
2672	211206_CDSD17	(CDSD) Central Davis SD	CDSD17	AY.120.1	0.02512256	Delta	Delta	Delta	Delta	2021-12-06	2021-12-03
2673	211206_JBWRF4	(JBWRF) Jordan Basin WRF	JBWRF4	AY.120.1	0.02030067	Delta	Delta	Delta	Delta	2021-12-06	2021-12-03
2674	211206_SVWRF3	(SVWRF) South Valley WRF	SVWRF3	AY.120.1	0.01847398	Delta	Delta	Delta	Delta	2021-12-06	2021-12-03
2927	211209_CWSD19	(CWSD) Central Weber WSD	CWSD19	AY.120.1	0.118831	Delta	Delta	Delta	Delta	2021-12-09	2021-12-07
2928	211209_OWRF7	(OWRF) Orem WRF	OWRF7	AY.120.1	0.0605859	Delta	Delta	Delta	Delta	2021-12-09	2021-12-07
2929	211209_SFWWTP10	(SFWWTP) Spanish Fork WWTP	SFWWTP10	AY.120.1	0.171805	Delta	Delta	Delta	Delta	2021-12-09	2021-12-07
2930	211209_SVWWTP9	(SVWWTP) Springville WWTP	SVWWTP9	AY.120.1	0.059081	Delta	Delta	Delta	Delta	2021-12-09	2021-12-07
3149	211213_SFWWTP10	(SFWWTP) Spanish Fork WWTP	SFWWTP10	AY.120.1	0.05165362	Delta	Delta	Delta	Delta	2021-12-13	2021-12-10
3150	211213_AVWRF29	(AVWRF) Ashley Valley WRF	AVWRF29	AY.120.1	0.246888	Delta	Delta	Delta	Delta	2021-12-13	2021-12-10
3151	211213_CWSD19	(CWSD) Central Weber WSD	CWSD19	AY.120.1	0.27929339	Delta	Delta	Delta	Delta	2021-12-13	2021-12-10
3152	211213_SQWRF12	(SQWRF) Santaquin WRF	SQWRF12	AY.120.1	0.0506608	Delta	Delta	Delta	Delta	2021-12-13	2021-12-10
3370	211216_PCWRF8	(PCWRF) Provo City WRF	PCWRF8	AY.120.1	0.02070046	Delta	Delta	Delta	Delta	2021-12-16	2021-12-14
3560	211220_SQWRF12	(SQWRF) Santaquin WRF	SQWRF12	AY.120.1	0.102399	Delta	Delta	Delta	Delta	2021-12-20	2021-12-17
3724	211228_PWWTP11	(PWWTP) Payson WWTP	PWWTP11	AY.120.1	0.05904221	Delta	Delta	Delta	Delta	2021-12-28	2021-12-23
3725	211228_SFWWTP10	(SFWWTP) Spanish Fork WWTP	SFWWTP10	AY.120.1	0.13632366	Delta	Delta	Delta	Delta	2021-12-28	2021-12-23
3891	211230_PWWTP11	(PWWTP) Payson WWTP	PWWTP11	AY.120.1	0.0267866	Delta	Delta	Delta	Delta	2021-12-30	2021-12-28
1857	211122_HCWWTP21	(HCWWTP) Hyrum City WWTP	HCWWTP21	AY.120.2	0.00111732	Delta	Delta	Delta	Delta	2021-11-22	2021-11-19
2416	211202_SFWWTP10	(SFWWTP) Spanish Fork WWTP	SFWWTP10	AY.120.2	0.0120367	Delta	Delta	Delta	Delta	2021-12-02	2021-11-30
2696	211206_PCWRF8	(PCWRF) Provo City WRF	PCWRF8	AY.120.2	0.0337649	Delta	Delta	Delta	Delta	2021-12-06	2021-12-03
2697	211206_SVWRF3	(SVWRF) South Valley WRF	SVWRF3	AY.120.2	0.02610522	Delta	Delta	Delta	Delta	2021-12-06	2021-12-03
3378	211216_ROOSCSD30	(ROOSCSD) Roosevelt City SD	ROOSCSD30	AY.120.2	0.03035422	Delta	Delta	Delta	Delta	2021-12-16	2021-12-14
1964	211122_HCWWTP21	(HCWWTP) Hyrum City WWTP	HCWWTP21	AY.121	0.00111732	Delta	Delta	Delta	Delta	2021-11-22	2021-11-19
1965	211122_SBWRDEC27	(SBWRD_EC) Snyderville Basin East Canyon	SBWRDEC27	AY.121	0.03568754	Delta	Delta	Delta	Delta	2021-11-22	2021-11-19
2462	211202_SVWRF3	(SVWRF) South Valley WRF	SVWRF3	AY.121	0.05411108	Delta	Delta	Delta	Delta	2021-12-02	2021-11-30
4027	220106_AVWRF29	(AVWRF) Ashley Valley WRF	AVWRF29	AY.121	0.0172822	Delta	Delta	Delta	Delta	2022-01-06	2022-01-04
4136	220124_AVWRF29	(AVWRF) Ashley Valley WRF	AVWRF29	AY.121	0.01937858	Delta	Delta	Delta	Delta	2022-01-24	2022-01-21
1967	211122_HCWWTP21	(HCWWTP) Hyrum City WWTP	HCWWTP21	AY.121.1	0.00111732	Delta	Delta	Delta	Delta	2021-11-22	2021-11-19
4028	220106_AVWRF29	(AVWRF) Ashley Valley WRF	AVWRF29	AY.121.1	0.0266245	Delta	Delta	Delta	Delta	2022-01-06	2022-01-04
4130	220120_AVWRF29	(AVWRF) Ashley Valley WRF	AVWRF29	AY.121.1	0.0173395	Delta	Delta	Delta	Delta	2022-01-20	2022-01-18
999	211104_SLCWRF14	(SLCWRF) Salt Lake City WRF	SLCWRF14	AY.122	0.16017373	Delta	Delta	Delta	Delta	2021-11-04	2021-11-02
1310	211112_TSSD6	(TSSD) Timpanogos SSD	TSSD6	AY.122	0.235219	Delta	Delta	Delta	Delta	2021-11-12	2021-11-09
1545	211118_CDSD17	(CDSD) Central Davis SD	CDSD17	AY.122	0.4730203	Delta	Delta	Delta	Delta	2021-11-18	2021-11-16
1546	211118_HCWWTP21	(HCWWTP) Hyrum City WWTP	HCWWTP21	AY.122	0.112891	Delta	Delta	Delta	Delta	2021-11-18	2021-11-16
1875	211122_HCWWTP21	(HCWWTP) Hyrum City WWTP	HCWWTP21	AY.122	0.00111732	Delta	Delta	Delta	Delta	2021-11-22	2021-11-19
1876	211122_SBWRDEC27	(SBWRD_EC) Snyderville Basin East Canyon	SBWRDEC27	AY.122	0.03568754	Delta	Delta	Delta	Delta	2021-11-22	2021-11-19
2427	211202_SGWWTP33	(SGWWTP) St George WWTP	SGWWTP33	AY.122	0.04425022	Delta	Delta	Delta	Delta	2021-12-02	2021-11-30
2428	211202_SVWRF3	(SVWRF) South Valley WRF	SVWRF3	AY.122	0.05411108	Delta	Delta	Delta	Delta	2021-12-02	2021-11-30
2707	211206_OWRF7	(OWRF) Orem WRF	OWRF7	AY.122	0.01316706	Delta	Delta	Delta	Delta	2021-12-06	2021-12-03
2943	211209_PCWRF8	(PCWRF) Provo City WRF	PCWRF8	AY.122	0.0733516	Delta	Delta	Delta	Delta	2021-12-09	2021-12-07
2944	211209_PRWID25	(PRWID) Price WID	PRWID25	AY.122	0.08414075	Delta	Delta	Delta	Delta	2021-12-09	2021-12-07
3170	211213_OWRF7	(OWRF) Orem WRF	OWRF7	AY.122	0.19047064	Delta	Delta	Delta	Delta	2021-12-13	2021-12-10
3385	211216_ACSSD32	(ACSSD) Ash Creek SSD	ACSSD32	AY.122	0.01617799	Delta	Delta	Delta	Delta	2021-12-16	2021-12-14
3386	211216_SGWWTP33	(SGWWTP) St George WWTP	SGWWTP33	AY.122	0.05963939	Delta	Delta	Delta	Delta	2021-12-16	2021-12-14
3572	211220_JBSVPP5	(JBSVPP) Jordan Basin SVPP	JBSVPP5	AY.122	0.03020721	Delta	Delta	Delta	Delta	2021-12-20	2021-12-17
3573	211220_ROOSCSD30	(ROOSCSD) Roosevelt City SD	ROOSCSD30	AY.122	0.02578166	Delta	Delta	Delta	Delta	2021-12-20	2021-12-17
3574	211220_SDSDS15	(SDSD_S) South Davis SD - South	SDSDS15	AY.122	0.03663825	Delta	Delta	Delta	Delta	2021-12-20	2021-12-17
3899	211230_ROOSCSD30	(ROOSCSD) Roosevelt City SD	ROOSCSD30	AY.122	0.05936204	Delta	Delta	Delta	Delta	2021-12-30	2021-12-28
4021	220106_SVWRF3	(SVWRF) South Valley WRF	SVWRF3	AY.122	0.01408885	Delta	Delta	Delta	Delta	2022-01-06	2022-01-04
1333	211112_SBWRDSC26	(SBWRD_SC) Snyderville Basin Silver Creek	SBWRDSC26	AY.122.1	0.00121753	Delta	Delta	Delta	Delta	2021-11-12	2021-11-09
1560	211118_CDSD17	(CDSD) Central Davis SD	CDSD17	AY.122.1	0.0700887	Delta	Delta	Delta	Delta	2021-11-18	2021-11-16
1922	211122_HCWWTP21	(HCWWTP) Hyrum City WWTP	HCWWTP21	AY.122.1	0.00111732	Delta	Delta	Delta	Delta	2021-11-22	2021-11-19
1135	211108_CCRWWTF31	(CCRWWTF) Cedar City WWTF	CCRWWTF31	AY.122.3	0.0168179	Delta	Delta	Delta	Delta	2021-11-08	2021-11-05
1955	211122_HCWWTP21	(HCWWTP) Hyrum City WWTP	HCWWTP21	AY.123	0.00111732	Delta	Delta	Delta	Delta	2021-11-22	2021-11-19
1830	211122_HCWWTP21	(HCWWTP) Hyrum City WWTP	HCWWTP21	AY.124	0.00111732	Delta	Delta	Delta	Delta	2021-11-22	2021-11-19
1831	211122_TWWTP23	(TWWTP) Tremonton WWTP	TWWTP23	AY.124	0.198113	Delta	Delta	Delta	Delta	2021-11-22	2021-11-19
2171	211129_BCSD20	(BCSD) Brigham City SD	BCSD20	AY.124	0.45134479	Delta	Delta	Delta	Delta	2021-11-29	2021-11-26
2172	211129_PRWID25	(PRWID) Price WID	PRWID25	AY.124	0.01376304	Delta	Delta	Delta	Delta	2021-11-29	2021-11-26
2173	211129_TSSD6	(TSSD) Timpanogos SSD	TSSD6	AY.124	0.02128028	Delta	Delta	Delta	Delta	2021-11-29	2021-11-26
2407	211202_LCCWWTP22	(LCCWWTP) Logan City WWTP	LCCWWTP22	AY.124	0.13128963	Delta	Delta	Delta	Delta	2021-12-02	2021-11-30
2675	211206_BCSD20	(BCSD) Brigham City SD	BCSD20	AY.124	0.013245	Delta	Delta	Delta	Delta	2021-12-06	2021-12-03
2676	211206_JBWRF4	(JBWRF) Jordan Basin WRF	JBWRF4	AY.124	0.02271608	Delta	Delta	Delta	Delta	2021-12-06	2021-12-03
3154	211213_JBWRF4	(JBWRF) Jordan Basin WRF	JBWRF4	AY.124	0.06480864	Delta	Delta	Delta	Delta	2021-12-13	2021-12-10
3561	211220_AVWRF29	(AVWRF) Ashley Valley WRF	AVWRF29	AY.124	0.14592826	Delta	Delta	Delta	Delta	2021-12-20	2021-12-17
3562	211220_HCWWTP21	(HCWWTP) Hyrum City WWTP	HCWWTP21	AY.124	0.0338753	Delta	Delta	Delta	Delta	2021-12-20	2021-12-17
3563	211220_JBWRF4	(JBWRF) Jordan Basin WRF	JBWRF4	AY.124	0.09569462	Delta	Delta	Delta	Delta	2021-12-20	2021-12-17
3726	211228_BCSD20	(BCSD) Brigham City SD	BCSD20	AY.124	0.0571149	Delta	Delta	Delta	Delta	2021-12-28	2021-12-23
3727	211228_SVWWTP9	(SVWWTP) Springville WWTP	SVWWTP9	AY.124	0.13217543	Delta	Delta	Delta	Delta	2021-12-28	2021-12-23
3892	211230_SVWWTP9	(SVWWTP) Springville WWTP	SVWWTP9	AY.124	0.01858449	Delta	Delta	Delta	Delta	2021-12-30	2021-12-28
1858	211122_HCWWTP21	(HCWWTP) Hyrum City WWTP	HCWWTP21	AY.125	0.00111732	Delta	Delta	Delta	Delta	2021-11-22	2021-11-19
2185	211129_BCSD20	(BCSD) Brigham City SD	BCSD20	AY.125	0.08944729	Delta	Delta	Delta	Delta	2021-11-29	2021-11-26
2186	211129_CDSD17	(CDSD) Central Davis SD	CDSD17	AY.125	0.06368999	Delta	Delta	Delta	Delta	2021-11-29	2021-11-26
2187	211129_NDSD18	(NDSD) North Davis SD	NDSD18	AY.125	0.05445683	Delta	Delta	Delta	Delta	2021-11-29	2021-11-26
2698	211206_TSSD6	(TSSD) Timpanogos SSD	TSSD6	AY.125	0.02474681	Delta	Delta	Delta	Delta	2021-12-06	2021-12-03
2937	211209_TSSD6	(TSSD) Timpanogos SSD	TSSD6	AY.125	0.05685243	Delta	Delta	Delta	Delta	2021-12-09	2021-12-07
3379	211216_JBSVPP5	(JBSVPP) Jordan Basin SVPP	JBSVPP5	AY.125	0.04243141	Delta	Delta	Delta	Delta	2021-12-16	2021-12-14
3380	211216_OWRF7	(OWRF) Orem WRF	OWRF7	AY.125	0.02588338	Delta	Delta	Delta	Delta	2021-12-16	2021-12-14
3568	211220_CCRWWTF31	(CCRWWTF) Cedar City WWTF	CCRWWTF31	AY.125	0.07204441	Delta	Delta	Delta	Delta	2021-12-20	2021-12-17
3569	211220_OWRF7	(OWRF) Orem WRF	OWRF7	AY.125	0.03608279	Delta	Delta	Delta	Delta	2021-12-20	2021-12-17
3733	211228_CCRWWTF31	(CCRWWTF) Cedar City WWTF	CCRWWTF31	AY.125	0.0462987	Delta	Delta	Delta	Delta	2021-12-28	2021-12-23
3734	211228_TSSD6	(TSSD) Timpanogos SSD	TSSD6	AY.125	0.11284774	Delta	Delta	Delta	Delta	2021-12-28	2021-12-23
3897	211230_SFWWTP10	(SFWWTP) Spanish Fork WWTP	SFWWTP10	AY.125	0.14112061	Delta	Delta	Delta	Delta	2021-12-30	2021-12-28
4019	220106_AVWRF29	(AVWRF) Ashley Valley WRF	AVWRF29	AY.125	0.01787881	Delta	Delta	Delta	Delta	2022-01-06	2022-01-04
4131	220120_MAGWWTP1	(MAGWWTP) Magna WWTP	MAGWWTP1	AY.125.1	0.0176089	Delta	Delta	Delta	Delta	2022-01-20	2022-01-18
956	211104_SVWRF3	(SVWRF) South Valley WRF	SVWRF3	AY.126	0.0181818	Delta	Delta	Delta	Delta	2021-11-04	2021-11-02
957	211104_TSSD6	(TSSD) Timpanogos SSD	TSSD6	AY.126	0.0503311	Delta	Delta	Delta	Delta	2021-11-04	2021-11-02
1089	211108_ACSSD32	(ACSSD) Ash Creek SSD	ACSSD32	AY.126	0.0333717	Delta	Delta	Delta	Delta	2021-11-08	2021-11-05
1090	211108_AVWRF29	(AVWRF) Ashley Valley WRF	AVWRF29	AY.126	0.0463597	Delta	Delta	Delta	Delta	2021-11-08	2021-11-05
1091	211108_CCRWWTF31	(CCRWWTF) Cedar City WWTF	CCRWWTF31	AY.126	0.0368521	Delta	Delta	Delta	Delta	2021-11-08	2021-11-05
1251	211112_CCRWWTF31	(CCRWWTF) Cedar City WWTF	CCRWWTF31	AY.126	0.0599262	Delta	Delta	Delta	Delta	2021-11-12	2021-11-09
1252	211112_JBSVPP5	(JBSVPP) Jordan Basin SVPP	JBSVPP5	AY.126	0.0669632	Delta	Delta	Delta	Delta	2021-11-12	2021-11-09
1482	211118_CCRWWTF31	(CCRWWTF) Cedar City WWTF	CCRWWTF31	AY.126	0.0153568	Delta	Delta	Delta	Delta	2021-11-18	2021-11-16
1483	211118_MAGWWTP1	(MAGWWTP) Magna WWTP	MAGWWTP1	AY.126	0.0162434	Delta	Delta	Delta	Delta	2021-11-18	2021-11-16
1484	211118_PCWRF8	(PCWRF) Provo City WRF	PCWRF8	AY.126	0.133447	Delta	Delta	Delta	Delta	2021-11-18	2021-11-16
1485	211118_TOOELEWRF2	(TOOELEWRF) Tooele WRF	TOOELEWRF2	AY.126	0.143745	Delta	Delta	Delta	Delta	2021-11-18	2021-11-16
1742	211122_ACSSD32	(ACSSD) Ash Creek SSD	ACSSD32	AY.126	0.00190114	Delta	Delta	Delta	Delta	2021-11-22	2021-11-19
1743	211122_HCWWTP21	(HCWWTP) Hyrum City WWTP	HCWWTP21	AY.126	0.00111732	Delta	Delta	Delta	Delta	2021-11-22	2021-11-19
1744	211122_JBSVPP5	(JBSVPP) Jordan Basin SVPP	JBSVPP5	AY.126	0.027115	Delta	Delta	Delta	Delta	2021-11-22	2021-11-19
1745	211122_OWRF7	(OWRF) Orem WRF	OWRF7	AY.126	0.0388787	Delta	Delta	Delta	Delta	2021-11-22	2021-11-19
1746	211122_PCWRF8	(PCWRF) Provo City WRF	PCWRF8	AY.126	0.071753	Delta	Delta	Delta	Delta	2021-11-22	2021-11-19
1747	211122_SDSDS15	(SDSD_S) South Davis SD - South	SDSDS15	AY.126	0.142811	Delta	Delta	Delta	Delta	2021-11-22	2021-11-19
1748	211122_SFWWTP10	(SFWWTP) Spanish Fork WWTP	SFWWTP10	AY.126	0.0218054	Delta	Delta	Delta	Delta	2021-11-22	2021-11-19
1749	211122_SGWWTP33	(SGWWTP) St George WWTP	SGWWTP33	AY.126	0.0421856	Delta	Delta	Delta	Delta	2021-11-22	2021-11-19
1750	211122_SLCWRF14	(SLCWRF) Salt Lake City WRF	SLCWRF14	AY.126	0.101816	Delta	Delta	Delta	Delta	2021-11-22	2021-11-19
1751	211122_TWWTP23	(TWWTP) Tremonton WWTP	TWWTP23	AY.126	0.0464135	Delta	Delta	Delta	Delta	2021-11-22	2021-11-19
2115	211129_PCWRF8	(PCWRF) Provo City WRF	PCWRF8	AY.126	0.128589	Delta	Delta	Delta	Delta	2021-11-29	2021-11-26
2116	211129_SFWWTP10	(SFWWTP) Spanish Fork WWTP	SFWWTP10	AY.126	0.170029	Delta	Delta	Delta	Delta	2021-11-29	2021-11-26
2117	211129_SQWRF12	(SQWRF) Santaquin WRF	SQWRF12	AY.126	0.03500913	Delta	Delta	Delta	Delta	2021-11-29	2021-11-26
2371	211202_ACSSD32	(ACSSD) Ash Creek SSD	ACSSD32	AY.126	0.324255	Delta	Delta	Delta	Delta	2021-12-02	2021-11-30
2372	211202_LCCWWTP22	(LCCWWTP) Logan City WWTP	LCCWWTP22	AY.126	0.0413972	Delta	Delta	Delta	Delta	2021-12-02	2021-11-30
2373	211202_PRWID25	(PRWID) Price WID	PRWID25	AY.126	0.0681363	Delta	Delta	Delta	Delta	2021-12-02	2021-11-30
2374	211202_SVWRF3	(SVWRF) South Valley WRF	SVWRF3	AY.126	0.0937876	Delta	Delta	Delta	Delta	2021-12-02	2021-11-30
2620	211206_JBSVPP5	(JBSVPP) Jordan Basin SVPP	JBSVPP5	AY.126	0.0901922	Delta	Delta	Delta	Delta	2021-12-06	2021-12-03
2621	211206_LCCWWTP22	(LCCWWTP) Logan City WWTP	LCCWWTP22	AY.126	0.0441176	Delta	Delta	Delta	Delta	2021-12-06	2021-12-03
2622	211206_MAGWWTP1	(MAGWWTP) Magna WWTP	MAGWWTP1	AY.126	0.0699025	Delta	Delta	Delta	Delta	2021-12-06	2021-12-03
2623	211206_OWRF7	(OWRF) Orem WRF	OWRF7	AY.126	0.0787461	Delta	Delta	Delta	Delta	2021-12-06	2021-12-03
2624	211206_SDSDN16	(SDSD_N) South Davis SD - North	SDSDN16	AY.126	0.0306122	Delta	Delta	Delta	Delta	2021-12-06	2021-12-03
2625	211206_SFWWTP10	(SFWWTP) Spanish Fork WWTP	SFWWTP10	AY.126	0.122818	Delta	Delta	Delta	Delta	2021-12-06	2021-12-03
2626	211206_SGWWTP33	(SGWWTP) St George WWTP	SGWWTP33	AY.126	0.0334486	Delta	Delta	Delta	Delta	2021-12-06	2021-12-03
2627	211206_SQWRF12	(SQWRF) Santaquin WRF	SQWRF12	AY.126	0.0199846	Delta	Delta	Delta	Delta	2021-12-06	2021-12-03
2628	211206_SVWRF3	(SVWRF) South Valley WRF	SVWRF3	AY.126	0.03217808	Delta	Delta	Delta	Delta	2021-12-06	2021-12-03
2629	211206_TSSD6	(TSSD) Timpanogos SSD	TSSD6	AY.126	0.0184947	Delta	Delta	Delta	Delta	2021-12-06	2021-12-03
2630	211206_TWWTP23	(TWWTP) Tremonton WWTP	TWWTP23	AY.126	0.0454982	Delta	Delta	Delta	Delta	2021-12-06	2021-12-03
2893	211209_CVWRF13	(CVWRF) Central Valley WRF	CVWRF13	AY.126	0.0175439	Delta	Delta	Delta	Delta	2021-12-09	2021-12-07
2894	211209_CVWWTP28	(CVWWTP) Coalville WWTP	CVWWTP28	AY.126	0.0326087	Delta	Delta	Delta	Delta	2021-12-09	2021-12-07
2895	211209_JBWRF4	(JBWRF) Jordan Basin WRF	JBWRF4	AY.126	0.180328	Delta	Delta	Delta	Delta	2021-12-09	2021-12-07
2896	211209_SFWWTP10	(SFWWTP) Spanish Fork WWTP	SFWWTP10	AY.126	0.0933466	Delta	Delta	Delta	Delta	2021-12-09	2021-12-07
3099	211213_JBWRF4	(JBWRF) Jordan Basin WRF	JBWRF4	AY.126	0.01740351	Delta	Delta	Delta	Delta	2021-12-13	2021-12-10
3100	211213_SFWWTP10	(SFWWTP) Spanish Fork WWTP	SFWWTP10	AY.126	0.0515625	Delta	Delta	Delta	Delta	2021-12-13	2021-12-10
3101	211213_SVWRF3	(SVWRF) South Valley WRF	SVWRF3	AY.126	0.0686877	Delta	Delta	Delta	Delta	2021-12-13	2021-12-10
3102	211213_TSSD6	(TSSD) Timpanogos SSD	TSSD6	AY.126	0.0349425	Delta	Delta	Delta	Delta	2021-12-13	2021-12-10
3103	211213_ACSSD32	(ACSSD) Ash Creek SSD	ACSSD32	AY.126	0.0333007	Delta	Delta	Delta	Delta	2021-12-13	2021-12-10
3104	211213_CVWRF13	(CVWRF) Central Valley WRF	CVWRF13	AY.126	0.04077473	Delta	Delta	Delta	Delta	2021-12-13	2021-12-10
3105	211213_CWSD19	(CWSD) Central Weber WSD	CWSD19	AY.126	0.0586895	Delta	Delta	Delta	Delta	2021-12-13	2021-12-10
3106	211213_SGWWTP33	(SGWWTP) St George WWTP	SGWWTP33	AY.126	0.124587	Delta	Delta	Delta	Delta	2021-12-13	2021-12-10
3322	211216_CVWWTP28	(CVWWTP) Coalville WWTP	CVWWTP28	AY.126	0.0267325	Delta	Delta	Delta	Delta	2021-12-16	2021-12-14
3323	211216_LCCWWTP22	(LCCWWTP) Logan City WWTP	LCCWWTP22	AY.126	0.0343879	Delta	Delta	Delta	Delta	2021-12-16	2021-12-14
3324	211216_PWWTP11	(PWWTP) Payson WWTP	PWWTP11	AY.126	0.07039672	Delta	Delta	Delta	Delta	2021-12-16	2021-12-14
3325	211216_ROOSCSD30	(ROOSCSD) Roosevelt City SD	ROOSCSD30	AY.126	0.03035422	Delta	Delta	Delta	Delta	2021-12-16	2021-12-14
3326	211216_SGWWTP33	(SGWWTP) St George WWTP	SGWWTP33	AY.126	0.02749203	Delta	Delta	Delta	Delta	2021-12-16	2021-12-14
3327	211216_TSSD6	(TSSD) Timpanogos SSD	TSSD6	AY.126	0.041502	Delta	Delta	Delta	Delta	2021-12-16	2021-12-14
3527	211220_CVWRF13	(CVWRF) Central Valley WRF	CVWRF13	AY.126	0.09385492	Delta	Delta	Delta	Delta	2021-12-20	2021-12-17
3528	211220_JBSVPP5	(JBSVPP) Jordan Basin SVPP	JBSVPP5	AY.126	0.01519321	Delta	Delta	Delta	Delta	2021-12-20	2021-12-17
3529	211220_OWRF7	(OWRF) Orem WRF	OWRF7	AY.126	0.06612833	Delta	Delta	Delta	Delta	2021-12-20	2021-12-17
3530	211220_PCWRF8	(PCWRF) Provo City WRF	PCWRF8	AY.126	0.0720601	Delta	Delta	Delta	Delta	2021-12-20	2021-12-17
3531	211220_SGWWTP33	(SGWWTP) St George WWTP	SGWWTP33	AY.126	0.01138934	Delta	Delta	Delta	Delta	2021-12-20	2021-12-17
3692	211228_BCSD20	(BCSD) Brigham City SD	BCSD20	AY.126	0.102477	Delta	Delta	Delta	Delta	2021-12-28	2021-12-23
3693	211228_OWRF7	(OWRF) Orem WRF	OWRF7	AY.126	0.08656387	Delta	Delta	Delta	Delta	2021-12-28	2021-12-23
3694	211228_TSSD6	(TSSD) Timpanogos SSD	TSSD6	AY.126	0.04769114	Delta	Delta	Delta	Delta	2021-12-28	2021-12-23
3847	211230_CVWWTP28	(CVWWTP) Coalville WWTP	CVWWTP28	AY.126	0.01146571	Delta	Delta	Delta	Delta	2021-12-30	2021-12-28
3848	211230_NDSD18	(NDSD) North Davis SD	NDSD18	AY.126	0.04666324	Delta	Delta	Delta	Delta	2021-12-30	2021-12-28
3849	211230_OWRF7	(OWRF) Orem WRF	OWRF7	AY.126	0.0300875	Delta	Delta	Delta	Delta	2021-12-30	2021-12-28
3850	211230_PRWID25	(PRWID) Price WID	PRWID25	AY.126	0.18465501	Delta	Delta	Delta	Delta	2021-12-30	2021-12-28
3851	211230_PWWTP11	(PWWTP) Payson WWTP	PWWTP11	AY.126	0.02665719	Delta	Delta	Delta	Delta	2021-12-30	2021-12-28
3852	211230_SQWRF12	(SQWRF) Santaquin WRF	SQWRF12	AY.126	0.36586905	Delta	Delta	Delta	Delta	2021-12-30	2021-12-28
3853	211230_SVWRF3	(SVWRF) South Valley WRF	SVWRF3	AY.126	0.02292397	Delta	Delta	Delta	Delta	2021-12-30	2021-12-28
3854	211230_TSSD6	(TSSD) Timpanogos SSD	TSSD6	AY.126	0.01623738	Delta	Delta	Delta	Delta	2021-12-30	2021-12-28
3991	220106_JBWRF4	(JBWRF) Jordan Basin WRF	JBWRF4	AY.126	0.02276569	Delta	Delta	Delta	Delta	2022-01-06	2022-01-04
3992	220106_LCCWWTP22	(LCCWWTP) Logan City WWTP	LCCWWTP22	AY.126	0.03113769	Delta	Delta	Delta	Delta	2022-01-06	2022-01-04
4058	220110_MAGWWTP1	(MAGWWTP) Magna WWTP	MAGWWTP1	AY.126	0.0169716	Delta	Delta	Delta	Delta	2022-01-10	2022-01-07
4094	220113_PRWID25	(PRWID) Price WID	PRWID25	AY.126	0.01631214	Delta	Delta	Delta	Delta	2022-01-13	2022-01-11
4095	220113_ACSSD32	(ACSSD) Ash Creek SSD	ACSSD32	AY.126	0.02907776	Delta	Delta	Delta	Delta	2022-01-13	2022-01-11
4115	220118_CWSD19	(CWSD) Central Weber WSD	CWSD19	AY.126	0.01020399	Delta	Delta	Delta	Delta	2022-01-18	2022-01-14
4116	220118_SFWWTP10	(SFWWTP) Spanish Fork WWTP	SFWWTP10	AY.126	0.01144496	Delta	Delta	Delta	Delta	2022-01-18	2022-01-14
4128	220120_LCCWWTP22	(LCCWWTP) Logan City WWTP	LCCWWTP22	AY.126	0.0232288	Delta	Delta	Delta	Delta	2022-01-20	2022-01-18
2191	211129_PWWTP11	(PWWTP) Payson WWTP	PWWTP11	AY.127	0.01418642	Delta	Delta	Delta	Delta	2021-11-29	2021-11-26
2192	211129_SQWRF12	(SQWRF) Santaquin WRF	SQWRF12	AY.127	0.0299441	Delta	Delta	Delta	Delta	2021-11-29	2021-11-26
2423	211202_PCWRF8	(PCWRF) Provo City WRF	PCWRF8	AY.127	0.04206972	Delta	Delta	Delta	Delta	2021-12-02	2021-11-30
2424	211202_SFWWTP10	(SFWWTP) Spanish Fork WWTP	SFWWTP10	AY.127	0.03693286	Delta	Delta	Delta	Delta	2021-12-02	2021-11-30
2425	211202_SVWRF3	(SVWRF) South Valley WRF	SVWRF3	AY.127	0.05411108	Delta	Delta	Delta	Delta	2021-12-02	2021-11-30
2705	211206_CWSD19	(CWSD) Central Weber WSD	CWSD19	AY.127	0.04343468	Delta	Delta	Delta	Delta	2021-12-06	2021-12-03
2706	211206_PWWTP11	(PWWTP) Payson WWTP	PWWTP11	AY.127	0.11225118	Delta	Delta	Delta	Delta	2021-12-06	2021-12-03
2940	211209_SVWWTP9	(SVWWTP) Springville WWTP	SVWWTP9	AY.127	0.0739749	Delta	Delta	Delta	Delta	2021-12-09	2021-12-07
3571	211220_JBSVPP5	(JBSVPP) Jordan Basin SVPP	JBSVPP5	AY.127	0.01050008	Delta	Delta	Delta	Delta	2021-12-20	2021-12-17
3735	211228_SDSDN16	(SDSD_N) South Davis SD - North	SDSDN16	AY.127	0.0867398	Delta	Delta	Delta	Delta	2021-12-28	2021-12-23
3898	211230_ROOSCSD30	(ROOSCSD) Roosevelt City SD	ROOSCSD30	AY.127	0.05936204	Delta	Delta	Delta	Delta	2021-12-30	2021-12-28
3202	211213_SVWWTP9	(SVWWTP) Springville WWTP	SVWWTP9	AY.128	0.04755434	Delta	Delta	Delta	Delta	2021-12-13	2021-12-10
2783	211206_JBWRF4	(JBWRF) Jordan Basin WRF	JBWRF4	AY.129	0.0210526	Delta	Delta	Delta	Delta	2021-12-06	2021-12-03
2970	211209_JBWRF4	(JBWRF) Jordan Basin WRF	JBWRF4	AY.129	0.193826	Delta	Delta	Delta	Delta	2021-12-09	2021-12-07
2971	211209_LCCWWTP22	(LCCWWTP) Logan City WWTP	LCCWWTP22	AY.129	0.15393911	Delta	Delta	Delta	Delta	2021-12-09	2021-12-07
2972	211209_OWRF7	(OWRF) Orem WRF	OWRF7	AY.129	0.0530815	Delta	Delta	Delta	Delta	2021-12-09	2021-12-07
2973	211209_SDSDN16	(SDSD_N) South Davis SD - North	SDSDN16	AY.129	0.0317047	Delta	Delta	Delta	Delta	2021-12-09	2021-12-07
3427	211216_CVWRF13	(CVWRF) Central Valley WRF	CVWRF13	AY.129	0.0238495	Delta	Delta	Delta	Delta	2021-12-16	2021-12-14
3428	211216_JBSVPP5	(JBSVPP) Jordan Basin SVPP	JBSVPP5	AY.129	0.025595	Delta	Delta	Delta	Delta	2021-12-16	2021-12-14
3429	211216_JBWRF4	(JBWRF) Jordan Basin WRF	JBWRF4	AY.129	0.0505038	Delta	Delta	Delta	Delta	2021-12-16	2021-12-14
3430	211216_PWWTP11	(PWWTP) Payson WWTP	PWWTP11	AY.129	0.0308632	Delta	Delta	Delta	Delta	2021-12-16	2021-12-14
3431	211216_SVWRF3	(SVWRF) South Valley WRF	SVWRF3	AY.129	0.0240943	Delta	Delta	Delta	Delta	2021-12-16	2021-12-14
3602	211220_TOOELEWRF2	(TOOELEWRF) Tooele WRF	TOOELEWRF2	AY.129	0.0473684	Delta	Delta	Delta	Delta	2021-12-20	2021-12-17
4034	220106_CWSD19	(CWSD) Central Weber WSD	CWSD19	AY.129	0.0213732	Delta	Delta	Delta	Delta	2022-01-06	2022-01-04
4035	220106_HCWWTP21	(HCWWTP) Hyrum City WWTP	HCWWTP21	AY.129	0.11058	Delta	Delta	Delta	Delta	2022-01-06	2022-01-04
1002	211104_SQWRF12	(SQWRF) Santaquin WRF	SQWRF12	AY.13	0.0234631	Delta	Delta	Delta	Delta	2021-11-04	2021-11-02
2198	211129_CVWWTP28	(CVWWTP) Coalville WWTP	CVWWTP28	AY.13	0.01440049	Delta	Delta	Delta	Delta	2021-11-29	2021-11-26
2434	211202_PRWID25	(PRWID) Price WID	PRWID25	AY.13	0.0106011	Delta	Delta	Delta	Delta	2021-12-02	2021-11-30
2712	211206_MWRF24	(MWRF) Moab WRF	MWRF24	AY.13	0.0158041	Delta	Delta	Delta	Delta	2021-12-06	2021-12-03
3576	211220_CCRWWTF31	(CCRWWTF) Cedar City WWTF	CCRWWTF31	AY.13	0.0100605	Delta	Delta	Delta	Delta	2021-12-20	2021-12-17
3577	211220_CVWRF13	(CVWRF) Central Valley WRF	CVWRF13	AY.13	0.0116674	Delta	Delta	Delta	Delta	2021-12-20	2021-12-17
1884	211122_CDSD17	(CDSD) Central Davis SD	CDSD17	AY.14	0.17663157	Delta	Delta	Delta	Delta	2021-11-22	2021-11-19
2433	211202_PRWID25	(PRWID) Price WID	PRWID25	AY.14	0.010582	Delta	Delta	Delta	Delta	2021-12-02	2021-11-30
1218	211112_JBSVPP5	(JBSVPP) Jordan Basin SVPP	JBSVPP5	AY.15	0.04451882	Delta	Delta	Delta	Delta	2021-11-12	2021-11-09
968	211104_JBWRF4	(JBWRF) Jordan Basin WRF	JBWRF4	AY.20	0.0834828	Delta	Delta	Delta	Delta	2021-11-04	2021-11-02
969	211104_PWWTP11	(PWWTP) Payson WWTP	PWWTP11	AY.20	0.104199	Delta	Delta	Delta	Delta	2021-11-04	2021-11-02
970	211104_SBWRDEC27	(SBWRD_EC) Snyderville Basin East Canyon	SBWRDEC27	AY.20	0.0546484	Delta	Delta	Delta	Delta	2021-11-04	2021-11-02
1097	211108_SBWRDEC27	(SBWRD_EC) Snyderville Basin East Canyon	SBWRDEC27	AY.20	0.5102545	Delta	Delta	Delta	Delta	2021-11-08	2021-11-05
1263	211112_JBSVPP5	(JBSVPP) Jordan Basin SVPP	JBSVPP5	AY.20	0.205036	Delta	Delta	Delta	Delta	2021-11-12	2021-11-09
1264	211112_TWWTP23	(TWWTP) Tremonton WWTP	TWWTP23	AY.20	0.029363	Delta	Delta	Delta	Delta	2021-11-12	2021-11-09
1501	211118_CVWRF13	(CVWRF) Central Valley WRF	CVWRF13	AY.20	0.149157	Delta	Delta	Delta	Delta	2021-11-18	2021-11-16
1502	211118_OWRF7	(OWRF) Orem WRF	OWRF7	AY.20	0.172309	Delta	Delta	Delta	Delta	2021-11-18	2021-11-16
1503	211118_SGWWTP33	(SGWWTP) St George WWTP	SGWWTP33	AY.20	0.0277778	Delta	Delta	Delta	Delta	2021-11-18	2021-11-16
1504	211118_SVWRF3	(SVWRF) South Valley WRF	SVWRF3	AY.20	0.0945626	Delta	Delta	Delta	Delta	2021-11-18	2021-11-16
1785	211122_BCSD20	(BCSD) Brigham City SD	BCSD20	AY.20	0.02044932	Delta	Delta	Delta	Delta	2021-11-22	2021-11-19
1786	211122_CWSD19	(CWSD) Central Weber WSD	CWSD19	AY.20	0.17860471	Delta	Delta	Delta	Delta	2021-11-22	2021-11-19
1787	211122_HCWWTP21	(HCWWTP) Hyrum City WWTP	HCWWTP21	AY.20	0.00111732	Delta	Delta	Delta	Delta	2021-11-22	2021-11-19
1788	211122_JBSVPP5	(JBSVPP) Jordan Basin SVPP	JBSVPP5	AY.20	0.0705882	Delta	Delta	Delta	Delta	2021-11-22	2021-11-19
1789	211122_JBWRF4	(JBWRF) Jordan Basin WRF	JBWRF4	AY.20	0.06330847	Delta	Delta	Delta	Delta	2021-11-22	2021-11-19
1790	211122_SVWRF3	(SVWRF) South Valley WRF	SVWRF3	AY.20	0.02774688	Delta	Delta	Delta	Delta	2021-11-22	2021-11-19
2140	211129_AVWRF29	(AVWRF) Ashley Valley WRF	AVWRF29	AY.20	0.02694774	Delta	Delta	Delta	Delta	2021-11-29	2021-11-26
2141	211129_CVWRF13	(CVWRF) Central Valley WRF	CVWRF13	AY.20	0.21108085	Delta	Delta	Delta	Delta	2021-11-29	2021-11-26
2142	211129_PCWRF8	(PCWRF) Provo City WRF	PCWRF8	AY.20	0.07007534	Delta	Delta	Delta	Delta	2021-11-29	2021-11-26
2143	211129_PRWID25	(PRWID) Price WID	PRWID25	AY.20	0.09896005	Delta	Delta	Delta	Delta	2021-11-29	2021-11-26
2387	211202_CVWRF13	(CVWRF) Central Valley WRF	CVWRF13	AY.20	0.09573619	Delta	Delta	Delta	Delta	2021-12-02	2021-11-30
2388	211202_SFWWTP10	(SFWWTP) Spanish Fork WWTP	SFWWTP10	AY.20	0.05297345	Delta	Delta	Delta	Delta	2021-12-02	2021-11-30
2646	211206_CDSD17	(CDSD) Central Davis SD	CDSD17	AY.20	0.06831029	Delta	Delta	Delta	Delta	2021-12-06	2021-12-03
2647	211206_MAGWWTP1	(MAGWWTP) Magna WWTP	MAGWWTP1	AY.20	0.36773957	Delta	Delta	Delta	Delta	2021-12-06	2021-12-03
2648	211206_NDSD18	(NDSD) North Davis SD	NDSD18	AY.20	0.138889	Delta	Delta	Delta	Delta	2021-12-06	2021-12-03
2649	211206_OWRF7	(OWRF) Orem WRF	OWRF7	AY.20	0.03711259	Delta	Delta	Delta	Delta	2021-12-06	2021-12-03
2904	211209_ACSSD32	(ACSSD) Ash Creek SSD	ACSSD32	AY.20	0.0654651	Delta	Delta	Delta	Delta	2021-12-09	2021-12-07
2905	211209_JBWRF4	(JBWRF) Jordan Basin WRF	JBWRF4	AY.20	0.338373	Delta	Delta	Delta	Delta	2021-12-09	2021-12-07
3120	211213_OWRF7	(OWRF) Orem WRF	OWRF7	AY.20	0.166462	Delta	Delta	Delta	Delta	2021-12-13	2021-12-10
3121	211213_LCCWWTP22	(LCCWWTP) Logan City WWTP	LCCWWTP22	AY.20	0.1220452	Delta	Delta	Delta	Delta	2021-12-13	2021-12-10
3341	211216_HCWWTP21	(HCWWTP) Hyrum City WWTP	HCWWTP21	AY.20	0.24013	Delta	Delta	Delta	Delta	2021-12-16	2021-12-14
3342	211216_JBSVPP5	(JBSVPP) Jordan Basin SVPP	JBSVPP5	AY.20	0.118426	Delta	Delta	Delta	Delta	2021-12-16	2021-12-14
3343	211216_PWWTP11	(PWWTP) Payson WWTP	PWWTP11	AY.20	0.12065725	Delta	Delta	Delta	Delta	2021-12-16	2021-12-14
3546	211220_JBSVPP5	(JBSVPP) Jordan Basin SVPP	JBSVPP5	AY.20	0.04264697	Delta	Delta	Delta	Delta	2021-12-20	2021-12-17
3710	211228_SVWRF3	(SVWRF) South Valley WRF	SVWRF3	AY.20	0.05628892	Delta	Delta	Delta	Delta	2021-12-28	2021-12-23
3878	211230_OWRF7	(OWRF) Orem WRF	OWRF7	AY.20	0.02026009	Delta	Delta	Delta	Delta	2021-12-30	2021-12-28
4101	220113_ACSSD32	(ACSSD) Ash Creek SSD	ACSSD32	AY.20	0.02316972	Delta	Delta	Delta	Delta	2022-01-13	2022-01-11
1971	211122_HCWWTP21	(HCWWTP) Hyrum City WWTP	HCWWTP21	AY.20.1	0.00111732	Delta	Delta	Delta	Delta	2021-11-22	2021-11-19
1330	211112_SBWRDSC26	(SBWRD_SC) Snyderville Basin Silver Creek	SBWRDSC26	AY.21	0.02298391	Delta	Delta	Delta	Delta	2021-11-12	2021-11-09
1916	211122_HCWWTP21	(HCWWTP) Hyrum City WWTP	HCWWTP21	AY.21	0.00111732	Delta	Delta	Delta	Delta	2021-11-22	2021-11-19
1124	211108_CCRWWTF31	(CCRWWTF) Cedar City WWTF	CCRWWTF31	AY.22	0.0110837	Delta	Delta	Delta	Delta	2021-11-08	2021-11-05
1936	211122_BCSD20	(BCSD) Brigham City SD	BCSD20	AY.22	0.02044932	Delta	Delta	Delta	Delta	2021-11-22	2021-11-19
1937	211122_HCWWTP21	(HCWWTP) Hyrum City WWTP	HCWWTP21	AY.22	0.00111732	Delta	Delta	Delta	Delta	2021-11-22	2021-11-19
2754	211206_CDSD17	(CDSD) Central Davis SD	CDSD17	AY.22	0.03367	Delta	Delta	Delta	Delta	2021-12-06	2021-12-03
3409	211216_TSSD6	(TSSD) Timpanogos SSD	TSSD6	AY.22	0.03400935	Delta	Delta	Delta	Delta	2021-12-16	2021-12-14
3906	211230_BCSD20	(BCSD) Brigham City SD	BCSD20	AY.22	0.0390801	Delta	Delta	Delta	Delta	2021-12-30	2021-12-28
1301	211112_SBWRDEC27	(SBWRD_EC) Snyderville Basin East Canyon	SBWRDEC27	AY.23	0.0503505	Delta	Delta	Delta	Delta	2021-11-12	2021-11-09
1302	211112_SBWRDSC26	(SBWRD_SC) Snyderville Basin Silver Creek	SBWRDSC26	AY.23	0.02298391	Delta	Delta	Delta	Delta	2021-11-12	2021-11-09
1542	211118_CCRWWTF31	(CCRWWTF) Cedar City WWTF	CCRWWTF31	AY.23	0.02592984	Delta	Delta	Delta	Delta	2021-11-18	2021-11-16
1860	211122_HCWWTP21	(HCWWTP) Hyrum City WWTP	HCWWTP21	AY.23	0.00111732	Delta	Delta	Delta	Delta	2021-11-22	2021-11-19
2417	211202_CDSD17	(CDSD) Central Davis SD	CDSD17	AY.23	0.12007977	Delta	Delta	Delta	Delta	2021-12-02	2021-11-30
2418	211202_SDSDS15	(SDSD_S) South Davis SD - South	SDSDS15	AY.23	0.2650611	Delta	Delta	Delta	Delta	2021-12-02	2021-11-30
2699	211206_SBWRDSC26	(SBWRD_SC) Snyderville Basin Silver Creek	SBWRDSC26	AY.23	0.34031572	Delta	Delta	Delta	Delta	2021-12-06	2021-12-03
1972	211122_HCWWTP21	(HCWWTP) Hyrum City WWTP	HCWWTP21	AY.23.1	0.00111732	Delta	Delta	Delta	Delta	2021-11-22	2021-11-19
1962	211122_HCWWTP21	(HCWWTP) Hyrum City WWTP	HCWWTP21	AY.23.2	0.00111732	Delta	Delta	Delta	Delta	2021-11-22	2021-11-19
958	211104_SQWRF12	(SQWRF) Santaquin WRF	SQWRF12	AY.24	0.02278989	Delta	Delta	Delta	Delta	2021-11-04	2021-11-02
1092	211108_AVWRF29	(AVWRF) Ashley Valley WRF	AVWRF29	AY.24	0.02773249	Delta	Delta	Delta	Delta	2021-11-08	2021-11-05
1253	211112_SGWWTP33	(SGWWTP) St George WWTP	SGWWTP33	AY.24	0.02474036	Delta	Delta	Delta	Delta	2021-11-12	2021-11-09
1486	211118_CCRWWTF31	(CCRWWTF) Cedar City WWTF	CCRWWTF31	AY.24	0.01162265	Delta	Delta	Delta	Delta	2021-11-18	2021-11-16
1752	211122_HCWWTP21	(HCWWTP) Hyrum City WWTP	HCWWTP21	AY.24	0.00111732	Delta	Delta	Delta	Delta	2021-11-22	2021-11-19
1753	211122_LCCWWTP22	(LCCWWTP) Logan City WWTP	LCCWWTP22	AY.24	0.00255102	Delta	Delta	Delta	Delta	2021-11-22	2021-11-19
1754	211122_SGWWTP33	(SGWWTP) St George WWTP	SGWWTP33	AY.24	0.09195553	Delta	Delta	Delta	Delta	2021-11-22	2021-11-19
2118	211129_AVWRF29	(AVWRF) Ashley Valley WRF	AVWRF29	AY.24	0.09169156	Delta	Delta	Delta	Delta	2021-11-29	2021-11-26
2119	211129_CCRWWTF31	(CCRWWTF) Cedar City WWTF	CCRWWTF31	AY.24	0.03121116	Delta	Delta	Delta	Delta	2021-11-29	2021-11-26
2120	211129_CVWRF13	(CVWRF) Central Valley WRF	CVWRF13	AY.24	0.02734794	Delta	Delta	Delta	Delta	2021-11-29	2021-11-26
2121	211129_CWSD19	(CWSD) Central Weber WSD	CWSD19	AY.24	0.01176966	Delta	Delta	Delta	Delta	2021-11-29	2021-11-26
2122	211129_SVWWTP9	(SVWWTP) Springville WWTP	SVWWTP9	AY.24	0.02365465	Delta	Delta	Delta	Delta	2021-11-29	2021-11-26
2375	211202_SGWWTP33	(SGWWTP) St George WWTP	SGWWTP33	AY.24	0.03938193	Delta	Delta	Delta	Delta	2021-12-02	2021-11-30
2376	211202_SVWWTP9	(SVWWTP) Springville WWTP	SVWWTP9	AY.24	0.04577135	Delta	Delta	Delta	Delta	2021-12-02	2021-11-30
2631	211206_LCCWWTP22	(LCCWWTP) Logan City WWTP	LCCWWTP22	AY.24	0.01786424	Delta	Delta	Delta	Delta	2021-12-06	2021-12-03
2632	211206_PWWTP11	(PWWTP) Payson WWTP	PWWTP11	AY.24	0.02927978	Delta	Delta	Delta	Delta	2021-12-06	2021-12-03
2633	211206_SGWWTP33	(SGWWTP) St George WWTP	SGWWTP33	AY.24	0.01234944	Delta	Delta	Delta	Delta	2021-12-06	2021-12-03
872	211104_CDSD17	(CDSD) Central Davis SD	CDSD17	AY.25	0.05411364	Delta	Delta	Delta	Delta	2021-11-04	2021-11-02
873	211104_CVWRF13	(CVWRF) Central Valley WRF	CVWRF13	AY.25	0.09909692	Delta	Delta	Delta	Delta	2021-11-04	2021-11-02
874	211104_LCCWWTP22	(LCCWWTP) Logan City WWTP	LCCWWTP22	AY.25	0.14240243	Delta	Delta	Delta	Delta	2021-11-04	2021-11-02
875	211104_MWRF24	(MWRF) Moab WRF	MWRF24	AY.25	0.25005923	Delta	Delta	Delta	Delta	2021-11-04	2021-11-02
876	211104_OWRF7	(OWRF) Orem WRF	OWRF7	AY.25	0.2187857	Delta	Delta	Delta	Delta	2021-11-04	2021-11-02
877	211104_PWWTP11	(PWWTP) Payson WWTP	PWWTP11	AY.25	0.11459054	Delta	Delta	Delta	Delta	2021-11-04	2021-11-02
878	211104_SDSDN16	(SDSD_N) South Davis SD - North	SDSDN16	AY.25	0.1519155	Delta	Delta	Delta	Delta	2021-11-04	2021-11-02
879	211104_SFWWTP10	(SFWWTP) Spanish Fork WWTP	SFWWTP10	AY.25	0.35365353	Delta	Delta	Delta	Delta	2021-11-04	2021-11-02
880	211104_SLCWRF14	(SLCWRF) Salt Lake City WRF	SLCWRF14	AY.25	0.15710248	Delta	Delta	Delta	Delta	2021-11-04	2021-11-02
881	211104_SVWRF3	(SVWRF) South Valley WRF	SVWRF3	AY.25	0.16767667	Delta	Delta	Delta	Delta	2021-11-04	2021-11-02
882	211104_TSSD6	(TSSD) Timpanogos SSD	TSSD6	AY.25	0.16738294	Delta	Delta	Delta	Delta	2021-11-04	2021-11-02
883	211104_TWWTP23	(TWWTP) Tremonton WWTP	TWWTP23	AY.25	0.16858263	Delta	Delta	Delta	Delta	2021-11-04	2021-11-02
884	211104_ROOSCSD30	(ROOSCSD) Roosevelt City SD	ROOSCSD30	AY.25	0.34216676	Delta	Delta	Delta	Delta	2021-11-04	2021-11-02
1036	211108_HCWWTP21	(HCWWTP) Hyrum City WWTP	HCWWTP21	AY.25	0.0628943	Delta	Delta	Delta	Delta	2021-11-08	2021-11-05
1037	211108_LCCWWTP22	(LCCWWTP) Logan City WWTP	LCCWWTP22	AY.25	0.13617	Delta	Delta	Delta	Delta	2021-11-08	2021-11-05
1038	211108_MWRF24	(MWRF) Moab WRF	MWRF24	AY.25	0.00125033	Delta	Delta	Delta	Delta	2021-11-08	2021-11-05
1039	211108_TWWTP23	(TWWTP) Tremonton WWTP	TWWTP23	AY.25	0.128378	Delta	Delta	Delta	Delta	2021-11-08	2021-11-05
1040	211108_SGWWTP33	(SGWWTP) St George WWTP	SGWWTP33	AY.25	0.2191543	Delta	Delta	Delta	Delta	2021-11-08	2021-11-05
1159	211112_AVWRF29	(AVWRF) Ashley Valley WRF	AVWRF29	AY.25	0.0444576	Delta	Delta	Delta	Delta	2021-11-12	2021-11-09
1160	211112_CCRWWTF31	(CCRWWTF) Cedar City WWTF	CCRWWTF31	AY.25	0.0766825	Delta	Delta	Delta	Delta	2021-11-12	2021-11-09
1161	211112_JBSVPP5	(JBSVPP) Jordan Basin SVPP	JBSVPP5	AY.25	0.160129	Delta	Delta	Delta	Delta	2021-11-12	2021-11-09
1162	211112_NDSD18	(NDSD) North Davis SD	NDSD18	AY.25	0.0811639	Delta	Delta	Delta	Delta	2021-11-12	2021-11-09
1163	211112_OWRF7	(OWRF) Orem WRF	OWRF7	AY.25	0.157426	Delta	Delta	Delta	Delta	2021-11-12	2021-11-09
1164	211112_PCWRF8	(PCWRF) Provo City WRF	PCWRF8	AY.25	0.041248	Delta	Delta	Delta	Delta	2021-11-12	2021-11-09
1165	211112_SGWWTP33	(SGWWTP) St George WWTP	SGWWTP33	AY.25	0.0740103	Delta	Delta	Delta	Delta	2021-11-12	2021-11-09
1166	211112_TSSD6	(TSSD) Timpanogos SSD	TSSD6	AY.25	0.0515081	Delta	Delta	Delta	Delta	2021-11-12	2021-11-09
1167	211112_TWWTP23	(TWWTP) Tremonton WWTP	TWWTP23	AY.25	0.123397	Delta	Delta	Delta	Delta	2021-11-12	2021-11-09
1358	211118_ACSSD32	(ACSSD) Ash Creek SSD	ACSSD32	AY.25	0.232874	Delta	Delta	Delta	Delta	2021-11-18	2021-11-16
1359	211118_AVWRF29	(AVWRF) Ashley Valley WRF	AVWRF29	AY.25	0.176065	Delta	Delta	Delta	Delta	2021-11-18	2021-11-16
1360	211118_BCSD20	(BCSD) Brigham City SD	BCSD20	AY.25	0.0361784	Delta	Delta	Delta	Delta	2021-11-18	2021-11-16
1361	211118_CCRWWTF31	(CCRWWTF) Cedar City WWTF	CCRWWTF31	AY.25	0.107114	Delta	Delta	Delta	Delta	2021-11-18	2021-11-16
1362	211118_CDSD17	(CDSD) Central Davis SD	CDSD17	AY.25	0.0676598	Delta	Delta	Delta	Delta	2021-11-18	2021-11-16
1363	211118_CVWRF13	(CVWRF) Central Valley WRF	CVWRF13	AY.25	0.0796391	Delta	Delta	Delta	Delta	2021-11-18	2021-11-16
1364	211118_CVWWTP28	(CVWWTP) Coalville WWTP	CVWWTP28	AY.25	0.752259	Delta	Delta	Delta	Delta	2021-11-18	2021-11-16
1365	211118_CWSD19	(CWSD) Central Weber WSD	CWSD19	AY.25	0.0229661	Delta	Delta	Delta	Delta	2021-11-18	2021-11-16
1366	211118_JBSVPP5	(JBSVPP) Jordan Basin SVPP	JBSVPP5	AY.25	0.0232135	Delta	Delta	Delta	Delta	2021-11-18	2021-11-16
1367	211118_JBWRF4	(JBWRF) Jordan Basin WRF	JBWRF4	AY.25	0.135239	Delta	Delta	Delta	Delta	2021-11-18	2021-11-16
1368	211118_LCCWWTP22	(LCCWWTP) Logan City WWTP	LCCWWTP22	AY.25	0.240302	Delta	Delta	Delta	Delta	2021-11-18	2021-11-16
1369	211118_NDSD18	(NDSD) North Davis SD	NDSD18	AY.25	0.0121212	Delta	Delta	Delta	Delta	2021-11-18	2021-11-16
1370	211118_OWRF7	(OWRF) Orem WRF	OWRF7	AY.25	0.0593894	Delta	Delta	Delta	Delta	2021-11-18	2021-11-16
1371	211118_SDSDS15	(SDSD_S) South Davis SD - South	SDSDS15	AY.25	0.114175	Delta	Delta	Delta	Delta	2021-11-18	2021-11-16
1372	211118_SFWWTP10	(SFWWTP) Spanish Fork WWTP	SFWWTP10	AY.25	0.10863578	Delta	Delta	Delta	Delta	2021-11-18	2021-11-16
1373	211118_SGWWTP33	(SGWWTP) St George WWTP	SGWWTP33	AY.25	0.240353	Delta	Delta	Delta	Delta	2021-11-18	2021-11-16
1374	211118_SQWRF12	(SQWRF) Santaquin WRF	SQWRF12	AY.25	0.0420658	Delta	Delta	Delta	Delta	2021-11-18	2021-11-16
1375	211118_SVWRF3	(SVWRF) South Valley WRF	SVWRF3	AY.25	0.0980861	Delta	Delta	Delta	Delta	2021-11-18	2021-11-16
1376	211118_SVWWTP9	(SVWWTP) Springville WWTP	SVWWTP9	AY.25	0.080292	Delta	Delta	Delta	Delta	2021-11-18	2021-11-16
1377	211118_TWWTP23	(TWWTP) Tremonton WWTP	TWWTP23	AY.25	0.0302764	Delta	Delta	Delta	Delta	2021-11-18	2021-11-16
1585	211122_ACSSD32	(ACSSD) Ash Creek SSD	ACSSD32	AY.25	0.389691	Delta	Delta	Delta	Delta	2021-11-22	2021-11-19
1586	211122_AVWRF29	(AVWRF) Ashley Valley WRF	AVWRF29	AY.25	0.050134	Delta	Delta	Delta	Delta	2021-11-22	2021-11-19
1587	211122_CCRWWTF31	(CCRWWTF) Cedar City WWTF	CCRWWTF31	AY.25	0.224618	Delta	Delta	Delta	Delta	2021-11-22	2021-11-19
1588	211122_CVWWTP28	(CVWWTP) Coalville WWTP	CVWWTP28	AY.25	0.0333647	Delta	Delta	Delta	Delta	2021-11-22	2021-11-19
1589	211122_CWSD19	(CWSD) Central Weber WSD	CWSD19	AY.25	0.0130937	Delta	Delta	Delta	Delta	2021-11-22	2021-11-19
1590	211122_HCWWTP21	(HCWWTP) Hyrum City WWTP	HCWWTP21	AY.25	0.00111732	Delta	Delta	Delta	Delta	2021-11-22	2021-11-19
1591	211122_JBSVPP5	(JBSVPP) Jordan Basin SVPP	JBSVPP5	AY.25	0.0563674	Delta	Delta	Delta	Delta	2021-11-22	2021-11-19
1592	211122_JBWRF4	(JBWRF) Jordan Basin WRF	JBWRF4	AY.25	0.176571	Delta	Delta	Delta	Delta	2021-11-22	2021-11-19
1593	211122_LCCWWTP22	(LCCWWTP) Logan City WWTP	LCCWWTP22	AY.25	0.0749345	Delta	Delta	Delta	Delta	2021-11-22	2021-11-19
1594	211122_MAGWWTP1	(MAGWWTP) Magna WWTP	MAGWWTP1	AY.25	0.095952	Delta	Delta	Delta	Delta	2021-11-22	2021-11-19
1595	211122_PCWRF8	(PCWRF) Provo City WRF	PCWRF8	AY.25	0.0952381	Delta	Delta	Delta	Delta	2021-11-22	2021-11-19
1596	211122_SBWRDEC27	(SBWRD_EC) Snyderville Basin East Canyon	SBWRDEC27	AY.25	0.03568754	Delta	Delta	Delta	Delta	2021-11-22	2021-11-19
1597	211122_SDSDN16	(SDSD_N) South Davis SD - North	SDSDN16	AY.25	0.00686401	Delta	Delta	Delta	Delta	2021-11-22	2021-11-19
1598	211122_SFWWTP10	(SFWWTP) Spanish Fork WWTP	SFWWTP10	AY.25	0.0624278	Delta	Delta	Delta	Delta	2021-11-22	2021-11-19
1599	211122_SGWWTP33	(SGWWTP) St George WWTP	SGWWTP33	AY.25	0.306187	Delta	Delta	Delta	Delta	2021-11-22	2021-11-19
1600	211122_SQWRF12	(SQWRF) Santaquin WRF	SQWRF12	AY.25	0.298106	Delta	Delta	Delta	Delta	2021-11-22	2021-11-19
1601	211122_SVWRF3	(SVWRF) South Valley WRF	SVWRF3	AY.25	0.00643501	Delta	Delta	Delta	Delta	2021-11-22	2021-11-19
1602	211122_SVWWTP9	(SVWWTP) Springville WWTP	SVWWTP9	AY.25	0.0523385	Delta	Delta	Delta	Delta	2021-11-22	2021-11-19
1603	211122_TOOELEWRF2	(TOOELEWRF) Tooele WRF	TOOELEWRF2	AY.25	0.0422917	Delta	Delta	Delta	Delta	2021-11-22	2021-11-19
1604	211122_TSSD6	(TSSD) Timpanogos SSD	TSSD6	AY.25	0.141979	Delta	Delta	Delta	Delta	2021-11-22	2021-11-19
2008	211129_AVWRF29	(AVWRF) Ashley Valley WRF	AVWRF29	AY.25	0.03987141	Delta	Delta	Delta	Delta	2021-11-29	2021-11-26
2009	211129_CWSD19	(CWSD) Central Weber WSD	CWSD19	AY.25	0.39389765	Delta	Delta	Delta	Delta	2021-11-29	2021-11-26
2010	211129_NDSD18	(NDSD) North Davis SD	NDSD18	AY.25	0.06774403	Delta	Delta	Delta	Delta	2021-11-29	2021-11-26
2011	211129_OWRF7	(OWRF) Orem WRF	OWRF7	AY.25	0.08757003	Delta	Delta	Delta	Delta	2021-11-29	2021-11-26
2012	211129_PCWRF8	(PCWRF) Provo City WRF	PCWRF8	AY.25	0.07328586	Delta	Delta	Delta	Delta	2021-11-29	2021-11-26
2013	211129_PWWTP11	(PWWTP) Payson WWTP	PWWTP11	AY.25	0.05638644	Delta	Delta	Delta	Delta	2021-11-29	2021-11-26
2014	211129_SBWRDEC27	(SBWRD_EC) Snyderville Basin East Canyon	SBWRDEC27	AY.25	0.2489557	Delta	Delta	Delta	Delta	2021-11-29	2021-11-26
2015	211129_SFWWTP10	(SFWWTP) Spanish Fork WWTP	SFWWTP10	AY.25	0.12402823	Delta	Delta	Delta	Delta	2021-11-29	2021-11-26
2016	211129_SGWWTP33	(SGWWTP) St George WWTP	SGWWTP33	AY.25	0.20558001	Delta	Delta	Delta	Delta	2021-11-29	2021-11-26
2017	211129_SQWRF12	(SQWRF) Santaquin WRF	SQWRF12	AY.25	0.13709584	Delta	Delta	Delta	Delta	2021-11-29	2021-11-26
2018	211129_SVWRF3	(SVWRF) South Valley WRF	SVWRF3	AY.25	0.12189134	Delta	Delta	Delta	Delta	2021-11-29	2021-11-26
2019	211129_TSSD6	(TSSD) Timpanogos SSD	TSSD6	AY.25	0.0507994	Delta	Delta	Delta	Delta	2021-11-29	2021-11-26
2279	211202_ACSSD32	(ACSSD) Ash Creek SSD	ACSSD32	AY.25	0.07070075	Delta	Delta	Delta	Delta	2021-12-02	2021-11-30
2280	211202_BCSD20	(BCSD) Brigham City SD	BCSD20	AY.25	0.10087314	Delta	Delta	Delta	Delta	2021-12-02	2021-11-30
2281	211202_CCRWWTF31	(CCRWWTF) Cedar City WWTF	CCRWWTF31	AY.25	0.10968061	Delta	Delta	Delta	Delta	2021-12-02	2021-11-30
2282	211202_CDSD17	(CDSD) Central Davis SD	CDSD17	AY.25	0.14400503	Delta	Delta	Delta	Delta	2021-12-02	2021-11-30
2283	211202_CVWRF13	(CVWRF) Central Valley WRF	CVWRF13	AY.25	0.09678622	Delta	Delta	Delta	Delta	2021-12-02	2021-11-30
2284	211202_CVWWTP28	(CVWWTP) Coalville WWTP	CVWWTP28	AY.25	0.05021803	Delta	Delta	Delta	Delta	2021-12-02	2021-11-30
2285	211202_LCCWWTP22	(LCCWWTP) Logan City WWTP	LCCWWTP22	AY.25	0.14411636	Delta	Delta	Delta	Delta	2021-12-02	2021-11-30
2286	211202_MWRF24	(MWRF) Moab WRF	MWRF24	AY.25	0.2531615	Delta	Delta	Delta	Delta	2021-12-02	2021-11-30
2287	211202_NDSD18	(NDSD) North Davis SD	NDSD18	AY.25	0.09014087	Delta	Delta	Delta	Delta	2021-12-02	2021-11-30
2288	211202_PCWRF8	(PCWRF) Provo City WRF	PCWRF8	AY.25	0.0785535	Delta	Delta	Delta	Delta	2021-12-02	2021-11-30
2289	211202_PWWTP11	(PWWTP) Payson WWTP	PWWTP11	AY.25	0.10156617	Delta	Delta	Delta	Delta	2021-12-02	2021-11-30
2290	211202_SDSDN16	(SDSD_N) South Davis SD - North	SDSDN16	AY.25	0.01180375	Delta	Delta	Delta	Delta	2021-12-02	2021-11-30
2291	211202_SGWWTP33	(SGWWTP) St George WWTP	SGWWTP33	AY.25	0.02572737	Delta	Delta	Delta	Delta	2021-12-02	2021-11-30
2292	211202_SVWWTP9	(SVWWTP) Springville WWTP	SVWWTP9	AY.25	0.06806232	Delta	Delta	Delta	Delta	2021-12-02	2021-11-30
2293	211202_TSSD6	(TSSD) Timpanogos SSD	TSSD6	AY.25	0.05826076	Delta	Delta	Delta	Delta	2021-12-02	2021-11-30
2294	211202_TWWTP23	(TWWTP) Tremonton WWTP	TWWTP23	AY.25	0.1733701	Delta	Delta	Delta	Delta	2021-12-02	2021-11-30
2500	211206_ACSSD32	(ACSSD) Ash Creek SSD	ACSSD32	AY.25	0.01968	Delta	Delta	Delta	Delta	2021-12-06	2021-12-03
2501	211206_AVWRF29	(AVWRF) Ashley Valley WRF	AVWRF29	AY.25	0.09307335	Delta	Delta	Delta	Delta	2021-12-06	2021-12-03
2502	211206_CCRWWTF31	(CCRWWTF) Cedar City WWTF	CCRWWTF31	AY.25	0.07057683	Delta	Delta	Delta	Delta	2021-12-06	2021-12-03
2503	211206_CVWRF13	(CVWRF) Central Valley WRF	CVWRF13	AY.25	0.07616798	Delta	Delta	Delta	Delta	2021-12-06	2021-12-03
2504	211206_HCWWTP21	(HCWWTP) Hyrum City WWTP	HCWWTP21	AY.25	0.14026626	Delta	Delta	Delta	Delta	2021-12-06	2021-12-03
2505	211206_JBSVPP5	(JBSVPP) Jordan Basin SVPP	JBSVPP5	AY.25	0.09402295	Delta	Delta	Delta	Delta	2021-12-06	2021-12-03
2506	211206_JBWRF4	(JBWRF) Jordan Basin WRF	JBWRF4	AY.25	0.0849093	Delta	Delta	Delta	Delta	2021-12-06	2021-12-03
2507	211206_LCCWWTP22	(LCCWWTP) Logan City WWTP	LCCWWTP22	AY.25	0.08400041	Delta	Delta	Delta	Delta	2021-12-06	2021-12-03
2508	211206_MWRF24	(MWRF) Moab WRF	MWRF24	AY.25	0.01831455	Delta	Delta	Delta	Delta	2021-12-06	2021-12-03
2509	211206_NDSD18	(NDSD) North Davis SD	NDSD18	AY.25	0.14421289	Delta	Delta	Delta	Delta	2021-12-06	2021-12-03
2510	211206_OWRF7	(OWRF) Orem WRF	OWRF7	AY.25	0.09864605	Delta	Delta	Delta	Delta	2021-12-06	2021-12-03
2511	211206_PCWRF8	(PCWRF) Provo City WRF	PCWRF8	AY.25	0.02187332	Delta	Delta	Delta	Delta	2021-12-06	2021-12-03
2512	211206_SBWRDEC27	(SBWRD_EC) Snyderville Basin East Canyon	SBWRDEC27	AY.25	0.55475755	Delta	Delta	Delta	Delta	2021-12-06	2021-12-03
2513	211206_SDSDN16	(SDSD_N) South Davis SD - North	SDSDN16	AY.25	0.11942453	Delta	Delta	Delta	Delta	2021-12-06	2021-12-03
2514	211206_SDSDS15	(SDSD_S) South Davis SD - South	SDSDS15	AY.25	0.13121277	Delta	Delta	Delta	Delta	2021-12-06	2021-12-03
2515	211206_SFWWTP10	(SFWWTP) Spanish Fork WWTP	SFWWTP10	AY.25	0.06840505	Delta	Delta	Delta	Delta	2021-12-06	2021-12-03
2516	211206_SGWWTP33	(SGWWTP) St George WWTP	SGWWTP33	AY.25	0.0827331	Delta	Delta	Delta	Delta	2021-12-06	2021-12-03
2517	211206_SVWRF3	(SVWRF) South Valley WRF	SVWRF3	AY.25	0.10528161	Delta	Delta	Delta	Delta	2021-12-06	2021-12-03
2518	211206_SVWWTP9	(SVWWTP) Springville WWTP	SVWWTP9	AY.25	0.52605774	Delta	Delta	Delta	Delta	2021-12-06	2021-12-03
2519	211206_TSSD6	(TSSD) Timpanogos SSD	TSSD6	AY.25	0.0278175	Delta	Delta	Delta	Delta	2021-12-06	2021-12-03
2520	211206_TWWTP23	(TWWTP) Tremonton WWTP	TWWTP23	AY.25	0.46762315	Delta	Delta	Delta	Delta	2021-12-06	2021-12-03
2810	211209_ACSSD32	(ACSSD) Ash Creek SSD	ACSSD32	AY.25	0.02241281	Delta	Delta	Delta	Delta	2021-12-09	2021-12-07
2811	211209_AVWRF29	(AVWRF) Ashley Valley WRF	AVWRF29	AY.25	0.05746722	Delta	Delta	Delta	Delta	2021-12-09	2021-12-07
2812	211209_CCRWWTF31	(CCRWWTF) Cedar City WWTF	CCRWWTF31	AY.25	0.16975088	Delta	Delta	Delta	Delta	2021-12-09	2021-12-07
2813	211209_CVWWTP28	(CVWWTP) Coalville WWTP	CVWWTP28	AY.25	0.01378489	Delta	Delta	Delta	Delta	2021-12-09	2021-12-07
2814	211209_HCWWTP21	(HCWWTP) Hyrum City WWTP	HCWWTP21	AY.25	0.31703629	Delta	Delta	Delta	Delta	2021-12-09	2021-12-07
2815	211209_JBWRF4	(JBWRF) Jordan Basin WRF	JBWRF4	AY.25	0.07795406	Delta	Delta	Delta	Delta	2021-12-09	2021-12-07
2816	211209_MAGWWTP1	(MAGWWTP) Magna WWTP	MAGWWTP1	AY.25	0.04619244	Delta	Delta	Delta	Delta	2021-12-09	2021-12-07
2817	211209_PWWTP11	(PWWTP) Payson WWTP	PWWTP11	AY.25	0.18743122	Delta	Delta	Delta	Delta	2021-12-09	2021-12-07
2818	211209_SDSDN16	(SDSD_N) South Davis SD - North	SDSDN16	AY.25	0.0772056	Delta	Delta	Delta	Delta	2021-12-09	2021-12-07
2819	211209_SDSDS15	(SDSD_S) South Davis SD - South	SDSDS15	AY.25	0.15379362	Delta	Delta	Delta	Delta	2021-12-09	2021-12-07
2820	211209_SGWWTP33	(SGWWTP) St George WWTP	SGWWTP33	AY.25	0.15394654	Delta	Delta	Delta	Delta	2021-12-09	2021-12-07
2821	211209_SVWWTP9	(SVWWTP) Springville WWTP	SVWWTP9	AY.25	0.59329943	Delta	Delta	Delta	Delta	2021-12-09	2021-12-07
2822	211209_TWWTP23	(TWWTP) Tremonton WWTP	TWWTP23	AY.25	0.08524873	Delta	Delta	Delta	Delta	2021-12-09	2021-12-07
2999	211213_JBSVPP5	(JBSVPP) Jordan Basin SVPP	JBSVPP5	AY.25	0.08463851	Delta	Delta	Delta	Delta	2021-12-13	2021-12-10
3000	211213_PWWTP11	(PWWTP) Payson WWTP	PWWTP11	AY.25	0.07561796	Delta	Delta	Delta	Delta	2021-12-13	2021-12-10
3001	211213_SVWRF3	(SVWRF) South Valley WRF	SVWRF3	AY.25	0.11124595	Delta	Delta	Delta	Delta	2021-12-13	2021-12-10
3002	211213_SVWWTP9	(SVWWTP) Springville WWTP	SVWWTP9	AY.25	0.03403456	Delta	Delta	Delta	Delta	2021-12-13	2021-12-10
3003	211213_TSSD6	(TSSD) Timpanogos SSD	TSSD6	AY.25	0.01957055	Delta	Delta	Delta	Delta	2021-12-13	2021-12-10
3004	211213_ACSSD32	(ACSSD) Ash Creek SSD	ACSSD32	AY.25	0.028116	Delta	Delta	Delta	Delta	2021-12-13	2021-12-10
3005	211213_AVWRF29	(AVWRF) Ashley Valley WRF	AVWRF29	AY.25	0.0993478	Delta	Delta	Delta	Delta	2021-12-13	2021-12-10
3006	211213_CCRWWTF31	(CCRWWTF) Cedar City WWTF	CCRWWTF31	AY.25	0.35008217	Delta	Delta	Delta	Delta	2021-12-13	2021-12-10
3007	211213_CDSD17	(CDSD) Central Davis SD	CDSD17	AY.25	0.16759999	Delta	Delta	Delta	Delta	2021-12-13	2021-12-10
3008	211213_CWSD19	(CWSD) Central Weber WSD	CWSD19	AY.25	0.08415456	Delta	Delta	Delta	Delta	2021-12-13	2021-12-10
3009	211213_HCWWTP21	(HCWWTP) Hyrum City WWTP	HCWWTP21	AY.25	0.30304206	Delta	Delta	Delta	Delta	2021-12-13	2021-12-10
3010	211213_LCCWWTP22	(LCCWWTP) Logan City WWTP	LCCWWTP22	AY.25	0.30867196	Delta	Delta	Delta	Delta	2021-12-13	2021-12-10
3011	211213_MWRF24	(MWRF) Moab WRF	MWRF24	AY.25	0.05819717	Delta	Delta	Delta	Delta	2021-12-13	2021-12-10
3012	211213_NDSD18	(NDSD) North Davis SD	NDSD18	AY.25	0.07600292	Delta	Delta	Delta	Delta	2021-12-13	2021-12-10
3013	211213_SBWRDEC27	(SBWRD_EC) Snyderville Basin East Canyon	SBWRDEC27	AY.25	0.03381416	Delta	Delta	Delta	Delta	2021-12-13	2021-12-10
3014	211213_SDSDS15	(SDSD_S) South Davis SD - South	SDSDS15	AY.25	0.0748071	Delta	Delta	Delta	Delta	2021-12-13	2021-12-10
3015	211213_SLCWRF14	(SLCWRF) Salt Lake City WRF	SLCWRF14	AY.25	0.20690681	Delta	Delta	Delta	Delta	2021-12-13	2021-12-10
3229	211216_CVWRF13	(CVWRF) Central Valley WRF	CVWRF13	AY.25	0.07636746	Delta	Delta	Delta	Delta	2021-12-16	2021-12-14
3230	211216_CVWWTP28	(CVWWTP) Coalville WWTP	CVWWTP28	AY.25	0.01190097	Delta	Delta	Delta	Delta	2021-12-16	2021-12-14
3231	211216_CWSD19	(CWSD) Central Weber WSD	CWSD19	AY.25	0.05517333	Delta	Delta	Delta	Delta	2021-12-16	2021-12-14
3232	211216_HCWWTP21	(HCWWTP) Hyrum City WWTP	HCWWTP21	AY.25	0.10970258	Delta	Delta	Delta	Delta	2021-12-16	2021-12-14
3233	211216_JBSVPP5	(JBSVPP) Jordan Basin SVPP	JBSVPP5	AY.25	0.12817185	Delta	Delta	Delta	Delta	2021-12-16	2021-12-14
3234	211216_JBWRF4	(JBWRF) Jordan Basin WRF	JBWRF4	AY.25	0.06471914	Delta	Delta	Delta	Delta	2021-12-16	2021-12-14
3235	211216_LCCWWTP22	(LCCWWTP) Logan City WWTP	LCCWWTP22	AY.25	0.17917118	Delta	Delta	Delta	Delta	2021-12-16	2021-12-14
3236	211216_MWRF24	(MWRF) Moab WRF	MWRF24	AY.25	0.05920363	Delta	Delta	Delta	Delta	2021-12-16	2021-12-14
3237	211216_OWRF7	(OWRF) Orem WRF	OWRF7	AY.25	0.0937062	Delta	Delta	Delta	Delta	2021-12-16	2021-12-14
3238	211216_PWWTP11	(PWWTP) Payson WWTP	PWWTP11	AY.25	0.04672003	Delta	Delta	Delta	Delta	2021-12-16	2021-12-14
3239	211216_SBWRDSC26	(SBWRD_SC) Snyderville Basin Silver Creek	SBWRDSC26	AY.25	0.01381922	Delta	Delta	Delta	Delta	2021-12-16	2021-12-14
3240	211216_SDSDS15	(SDSD_S) South Davis SD - South	SDSDS15	AY.25	0.14625756	Delta	Delta	Delta	Delta	2021-12-16	2021-12-14
3241	211216_SGWWTP33	(SGWWTP) St George WWTP	SGWWTP33	AY.25	0.21486129	Delta	Delta	Delta	Delta	2021-12-16	2021-12-14
3242	211216_SLCWRF14	(SLCWRF) Salt Lake City WRF	SLCWRF14	AY.25	0.31768231	Delta	Delta	Delta	Delta	2021-12-16	2021-12-14
3243	211216_SVWRF3	(SVWRF) South Valley WRF	SVWRF3	AY.25	0.1812071	Delta	Delta	Delta	Delta	2021-12-16	2021-12-14
3244	211216_TSSD6	(TSSD) Timpanogos SSD	TSSD6	AY.25	0.03670539	Delta	Delta	Delta	Delta	2021-12-16	2021-12-14
3448	211220_BCSD20	(BCSD) Brigham City SD	BCSD20	AY.25	0.05522097	Delta	Delta	Delta	Delta	2021-12-20	2021-12-17
3449	211220_CCRWWTF31	(CCRWWTF) Cedar City WWTF	CCRWWTF31	AY.25	0.28608097	Delta	Delta	Delta	Delta	2021-12-20	2021-12-17
3450	211220_CVWRF13	(CVWRF) Central Valley WRF	CVWRF13	AY.25	0.07418294	Delta	Delta	Delta	Delta	2021-12-20	2021-12-17
3451	211220_CVWWTP28	(CVWWTP) Coalville WWTP	CVWWTP28	AY.25	0.32037777	Delta	Delta	Delta	Delta	2021-12-20	2021-12-17
3452	211220_HCWWTP21	(HCWWTP) Hyrum City WWTP	HCWWTP21	AY.25	0.02076187	Delta	Delta	Delta	Delta	2021-12-20	2021-12-17
3453	211220_JBSVPP5	(JBSVPP) Jordan Basin SVPP	JBSVPP5	AY.25	0.02709595	Delta	Delta	Delta	Delta	2021-12-20	2021-12-17
3454	211220_JBWRF4	(JBWRF) Jordan Basin WRF	JBWRF4	AY.25	0.06396643	Delta	Delta	Delta	Delta	2021-12-20	2021-12-17
3455	211220_MWRF24	(MWRF) Moab WRF	MWRF24	AY.25	0.58989965	Delta	Delta	Delta	Delta	2021-12-20	2021-12-17
3456	211220_NDSD18	(NDSD) North Davis SD	NDSD18	AY.25	0.14429155	Delta	Delta	Delta	Delta	2021-12-20	2021-12-17
3457	211220_OWRF7	(OWRF) Orem WRF	OWRF7	AY.25	0.1467179	Delta	Delta	Delta	Delta	2021-12-20	2021-12-17
3458	211220_PCWRF8	(PCWRF) Provo City WRF	PCWRF8	AY.25	0.09390393	Delta	Delta	Delta	Delta	2021-12-20	2021-12-17
3459	211220_SDSDN16	(SDSD_N) South Davis SD - North	SDSDN16	AY.25	0.15062208	Delta	Delta	Delta	Delta	2021-12-20	2021-12-17
3460	211220_SGWWTP33	(SGWWTP) St George WWTP	SGWWTP33	AY.25	0.13644386	Delta	Delta	Delta	Delta	2021-12-20	2021-12-17
3461	211220_SLCWRF14	(SLCWRF) Salt Lake City WRF	SLCWRF14	AY.25	0.15698856	Delta	Delta	Delta	Delta	2021-12-20	2021-12-17
3617	211228_AVWRF29	(AVWRF) Ashley Valley WRF	AVWRF29	AY.25	0.03668205	Delta	Delta	Delta	Delta	2021-12-28	2021-12-23
3618	211228_JBSVPP5	(JBSVPP) Jordan Basin SVPP	JBSVPP5	AY.25	0.11085163	Delta	Delta	Delta	Delta	2021-12-28	2021-12-23
3619	211228_JBWRF4	(JBWRF) Jordan Basin WRF	JBWRF4	AY.25	0.20936	Delta	Delta	Delta	Delta	2021-12-28	2021-12-23
3620	211228_NDSD18	(NDSD) North Davis SD	NDSD18	AY.25	0.21557227	Delta	Delta	Delta	Delta	2021-12-28	2021-12-23
3621	211228_SDSDN16	(SDSD_N) South Davis SD - North	SDSDN16	AY.25	0.208633	Delta	Delta	Delta	Delta	2021-12-28	2021-12-23
3622	211228_SFWWTP10	(SFWWTP) Spanish Fork WWTP	SFWWTP10	AY.25	0.10826751	Delta	Delta	Delta	Delta	2021-12-28	2021-12-23
3623	211228_SLCWRF14	(SLCWRF) Salt Lake City WRF	SLCWRF14	AY.25	0.27304158	Delta	Delta	Delta	Delta	2021-12-28	2021-12-23
3624	211228_TOOELEWRF2	(TOOELEWRF) Tooele WRF	TOOELEWRF2	AY.25	0.1646805	Delta	Delta	Delta	Delta	2021-12-28	2021-12-23
3777	211230_ACSSD32	(ACSSD) Ash Creek SSD	ACSSD32	AY.25	0.0707435	Delta	Delta	Delta	Delta	2021-12-30	2021-12-28
3778	211230_CDSD17	(CDSD) Central Davis SD	CDSD17	AY.25	0.08281547	Delta	Delta	Delta	Delta	2021-12-30	2021-12-28
3779	211230_JBSVPP5	(JBSVPP) Jordan Basin SVPP	JBSVPP5	AY.25	0.03097051	Delta	Delta	Delta	Delta	2021-12-30	2021-12-28
3780	211230_JBWRF4	(JBWRF) Jordan Basin WRF	JBWRF4	AY.25	0.01459527	Delta	Delta	Delta	Delta	2021-12-30	2021-12-28
3781	211230_LCCWWTP22	(LCCWWTP) Logan City WWTP	LCCWWTP22	AY.25	0.08334203	Delta	Delta	Delta	Delta	2021-12-30	2021-12-28
3782	211230_SDSDS15	(SDSD_S) South Davis SD - South	SDSDS15	AY.25	0.02077704	Delta	Delta	Delta	Delta	2021-12-30	2021-12-28
3783	211230_SFWWTP10	(SFWWTP) Spanish Fork WWTP	SFWWTP10	AY.25	0.03580543	Delta	Delta	Delta	Delta	2021-12-30	2021-12-28
3784	211230_SGWWTP33	(SGWWTP) St George WWTP	SGWWTP33	AY.25	0.12993946	Delta	Delta	Delta	Delta	2021-12-30	2021-12-28
3785	211230_SVWRF3	(SVWRF) South Valley WRF	SVWRF3	AY.25	0.0285551	Delta	Delta	Delta	Delta	2021-12-30	2021-12-28
3786	211230_TSSD6	(TSSD) Timpanogos SSD	TSSD6	AY.25	0.0179306	Delta	Delta	Delta	Delta	2021-12-30	2021-12-28
3941	220106_AVWRF29	(AVWRF) Ashley Valley WRF	AVWRF29	AY.25	0.08195205	Delta	Delta	Delta	Delta	2022-01-06	2022-01-04
3942	220106_CCRWWTF31	(CCRWWTF) Cedar City WWTF	CCRWWTF31	AY.25	0.0166086	Delta	Delta	Delta	Delta	2022-01-06	2022-01-04
3943	220106_CVWRF13	(CVWRF) Central Valley WRF	CVWRF13	AY.25	0.01209977	Delta	Delta	Delta	Delta	2022-01-06	2022-01-04
3944	220106_CWSD19	(CWSD) Central Weber WSD	CWSD19	AY.25	0.01169781	Delta	Delta	Delta	Delta	2022-01-06	2022-01-04
3945	220106_OWRF7	(OWRF) Orem WRF	OWRF7	AY.25	0.01614754	Delta	Delta	Delta	Delta	2022-01-06	2022-01-04
3946	220106_PWWTP11	(PWWTP) Payson WWTP	PWWTP11	AY.25	0.01136729	Delta	Delta	Delta	Delta	2022-01-06	2022-01-04
3947	220106_SFWWTP10	(SFWWTP) Spanish Fork WWTP	SFWWTP10	AY.25	0.01789597	Delta	Delta	Delta	Delta	2022-01-06	2022-01-04
4044	220110_OWRF7	(OWRF) Orem WRF	OWRF7	AY.25	0.01180874	Delta	Delta	Delta	Delta	2022-01-10	2022-01-07
4045	220110_SVWWTP9	(SVWWTP) Springville WWTP	SVWWTP9	AY.25	0.07373741	Delta	Delta	Delta	Delta	2022-01-10	2022-01-07
4081	220113_CCRWWTF31	(CCRWWTF) Cedar City WWTF	CCRWWTF31	AY.25	0.0100131	Delta	Delta	Delta	Delta	2022-01-13	2022-01-11
4142	220207_BCSD20	(BCSD) Brigham City SD	BCSD20	AY.25	0.03710889	Delta	Delta	Delta	Delta	2022-02-07	2022-02-04
1010	211104_JBWRF4	(JBWRF) Jordan Basin WRF	JBWRF4	AY.25.1	0.0580003	Delta	Delta	Delta	Delta	2021-11-04	2021-11-02
1011	211104_OWRF7	(OWRF) Orem WRF	OWRF7	AY.25.1	0.0269033	Delta	Delta	Delta	Delta	2021-11-04	2021-11-02
1012	211104_PCWRF8	(PCWRF) Provo City WRF	PCWRF8	AY.25.1	0.02041449	Delta	Delta	Delta	Delta	2021-11-04	2021-11-02
1013	211104_SDSDN16	(SDSD_N) South Davis SD - North	SDSDN16	AY.25.1	0.0341935	Delta	Delta	Delta	Delta	2021-11-04	2021-11-02
1014	211104_SFWWTP10	(SFWWTP) Spanish Fork WWTP	SFWWTP10	AY.25.1	0.0583738	Delta	Delta	Delta	Delta	2021-11-04	2021-11-02
1015	211104_SVWWTP9	(SVWWTP) Springville WWTP	SVWWTP9	AY.25.1	0.0249887	Delta	Delta	Delta	Delta	2021-11-04	2021-11-02
1016	211104_ROOSCSD30	(ROOSCSD) Roosevelt City SD	ROOSCSD30	AY.25.1	0.0298002	Delta	Delta	Delta	Delta	2021-11-04	2021-11-02
1128	211108_ACSSD32	(ACSSD) Ash Creek SSD	ACSSD32	AY.25.1	0.04412508	Delta	Delta	Delta	Delta	2021-11-08	2021-11-05
1129	211108_AVWRF29	(AVWRF) Ashley Valley WRF	AVWRF29	AY.25.1	0.06749313	Delta	Delta	Delta	Delta	2021-11-08	2021-11-05
1130	211108_CCRWWTF31	(CCRWWTF) Cedar City WWTF	CCRWWTF31	AY.25.1	0.07379311	Delta	Delta	Delta	Delta	2021-11-08	2021-11-05
2236	211129_CVWRF13	(CVWRF) Central Valley WRF	CVWRF13	AY.25.1	0.04745586	Delta	Delta	Delta	Delta	2021-11-29	2021-11-26
2237	211129_CVWWTP28	(CVWWTP) Coalville WWTP	CVWWTP28	AY.25.1	0.0912844	Delta	Delta	Delta	Delta	2021-11-29	2021-11-26
2238	211129_CWSD19	(CWSD) Central Weber WSD	CWSD19	AY.25.1	0.23304	Delta	Delta	Delta	Delta	2021-11-29	2021-11-26
2239	211129_LCCWWTP22	(LCCWWTP) Logan City WWTP	LCCWWTP22	AY.25.1	0.08813262	Delta	Delta	Delta	Delta	2021-11-29	2021-11-26
2240	211129_PWWTP11	(PWWTP) Payson WWTP	PWWTP11	AY.25.1	0.08346908	Delta	Delta	Delta	Delta	2021-11-29	2021-11-26
2241	211129_SBWRDEC27	(SBWRD_EC) Snyderville Basin East Canyon	SBWRDEC27	AY.25.1	0.05847567	Delta	Delta	Delta	Delta	2021-11-29	2021-11-26
2242	211129_SLCWRF14	(SLCWRF) Salt Lake City WRF	SLCWRF14	AY.25.1	0.429787	Delta	Delta	Delta	Delta	2021-11-29	2021-11-26
2243	211129_SQWRF12	(SQWRF) Santaquin WRF	SQWRF12	AY.25.1	0.04922996	Delta	Delta	Delta	Delta	2021-11-29	2021-11-26
2244	211129_SVWRF3	(SVWRF) South Valley WRF	SVWRF3	AY.25.1	0.03491734	Delta	Delta	Delta	Delta	2021-11-29	2021-11-26
2245	211129_SVWWTP9	(SVWWTP) Springville WWTP	SVWWTP9	AY.25.1	0.05935598	Delta	Delta	Delta	Delta	2021-11-29	2021-11-26
2246	211129_TSSD6	(TSSD) Timpanogos SSD	TSSD6	AY.25.1	0.0190387	Delta	Delta	Delta	Delta	2021-11-29	2021-11-26
2463	211202_CCRWWTF31	(CCRWWTF) Cedar City WWTF	CCRWWTF31	AY.25.1	0.231854	Delta	Delta	Delta	Delta	2021-12-02	2021-11-30
2464	211202_MWRF24	(MWRF) Moab WRF	MWRF24	AY.25.1	0.570605	Delta	Delta	Delta	Delta	2021-12-02	2021-11-30
2465	211202_PCWRF8	(PCWRF) Provo City WRF	PCWRF8	AY.25.1	0.02339275	Delta	Delta	Delta	Delta	2021-12-02	2021-11-30
2466	211202_PWWTP11	(PWWTP) Payson WWTP	PWWTP11	AY.25.1	0.03224371	Delta	Delta	Delta	Delta	2021-12-02	2021-11-30
2467	211202_SGWWTP33	(SGWWTP) St George WWTP	SGWWTP33	AY.25.1	0.10124915	Delta	Delta	Delta	Delta	2021-12-02	2021-11-30
2757	211206_ACSSD32	(ACSSD) Ash Creek SSD	ACSSD32	AY.25.1	0.03033267	Delta	Delta	Delta	Delta	2021-12-06	2021-12-03
2758	211206_AVWRF29	(AVWRF) Ashley Valley WRF	AVWRF29	AY.25.1	0.01336824	Delta	Delta	Delta	Delta	2021-12-06	2021-12-03
2759	211206_CCRWWTF31	(CCRWWTF) Cedar City WWTF	CCRWWTF31	AY.25.1	0.20153397	Delta	Delta	Delta	Delta	2021-12-06	2021-12-03
2760	211206_JBSVPP5	(JBSVPP) Jordan Basin SVPP	JBSVPP5	AY.25.1	0.03400925	Delta	Delta	Delta	Delta	2021-12-06	2021-12-03
2761	211206_JBWRF4	(JBWRF) Jordan Basin WRF	JBWRF4	AY.25.1	0.03268225	Delta	Delta	Delta	Delta	2021-12-06	2021-12-03
2762	211206_MWRF24	(MWRF) Moab WRF	MWRF24	AY.25.1	0.06357181	Delta	Delta	Delta	Delta	2021-12-06	2021-12-03
2763	211206_OWRF7	(OWRF) Orem WRF	OWRF7	AY.25.1	0.0322541	Delta	Delta	Delta	Delta	2021-12-06	2021-12-03
2764	211206_PCWRF8	(PCWRF) Provo City WRF	PCWRF8	AY.25.1	0.04470546	Delta	Delta	Delta	Delta	2021-12-06	2021-12-03
2765	211206_SDSDN16	(SDSD_N) South Davis SD - North	SDSDN16	AY.25.1	0.02568981	Delta	Delta	Delta	Delta	2021-12-06	2021-12-03
2766	211206_SGWWTP33	(SGWWTP) St George WWTP	SGWWTP33	AY.25.1	0.04759792	Delta	Delta	Delta	Delta	2021-12-06	2021-12-03
2767	211206_TSSD6	(TSSD) Timpanogos SSD	TSSD6	AY.25.1	0.04388323	Delta	Delta	Delta	Delta	2021-12-06	2021-12-03
2768	211206_TWWTP23	(TWWTP) Tremonton WWTP	TWWTP23	AY.25.1	0.01671496	Delta	Delta	Delta	Delta	2021-12-06	2021-12-03
2955	211209_AVWRF29	(AVWRF) Ashley Valley WRF	AVWRF29	AY.25.1	0.0419349	Delta	Delta	Delta	Delta	2021-12-09	2021-12-07
2956	211209_BCSD20	(BCSD) Brigham City SD	BCSD20	AY.25.1	0.12031662	Delta	Delta	Delta	Delta	2021-12-09	2021-12-07
2957	211209_CCRWWTF31	(CCRWWTF) Cedar City WWTF	CCRWWTF31	AY.25.1	0.08983524	Delta	Delta	Delta	Delta	2021-12-09	2021-12-07
2958	211209_CVWRF13	(CVWRF) Central Valley WRF	CVWRF13	AY.25.1	0.479296	Delta	Delta	Delta	Delta	2021-12-09	2021-12-07
2959	211209_CWSD19	(CWSD) Central Weber WSD	CWSD19	AY.25.1	0.129518	Delta	Delta	Delta	Delta	2021-12-09	2021-12-07
2960	211209_OWRF7	(OWRF) Orem WRF	OWRF7	AY.25.1	0.0382704	Delta	Delta	Delta	Delta	2021-12-09	2021-12-07
2961	211209_SDSDN16	(SDSD_N) South Davis SD - North	SDSDN16	AY.25.1	0.02041235	Delta	Delta	Delta	Delta	2021-12-09	2021-12-07
2962	211209_TSSD6	(TSSD) Timpanogos SSD	TSSD6	AY.25.1	0.03813152	Delta	Delta	Delta	Delta	2021-12-09	2021-12-07
2963	211209_TWWTP23	(TWWTP) Tremonton WWTP	TWWTP23	AY.25.1	0.181764	Delta	Delta	Delta	Delta	2021-12-09	2021-12-07
3190	211213_SVWRF3	(SVWRF) South Valley WRF	SVWRF3	AY.25.1	0.04642583	Delta	Delta	Delta	Delta	2021-12-13	2021-12-10
3191	211213_TSSD6	(TSSD) Timpanogos SSD	TSSD6	AY.25.1	0.06431637	Delta	Delta	Delta	Delta	2021-12-13	2021-12-10
3192	211213_CCRWWTF31	(CCRWWTF) Cedar City WWTF	CCRWWTF31	AY.25.1	0.0207641	Delta	Delta	Delta	Delta	2021-12-13	2021-12-10
3193	211213_CDSD17	(CDSD) Central Davis SD	CDSD17	AY.25.1	0.04474043	Delta	Delta	Delta	Delta	2021-12-13	2021-12-10
3194	211213_HCWWTP21	(HCWWTP) Hyrum City WWTP	HCWWTP21	AY.25.1	0.19981	Delta	Delta	Delta	Delta	2021-12-13	2021-12-10
3195	211213_MWRF24	(MWRF) Moab WRF	MWRF24	AY.25.1	0.0548991	Delta	Delta	Delta	Delta	2021-12-13	2021-12-10
3196	211213_SGWWTP33	(SGWWTP) St George WWTP	SGWWTP33	AY.25.1	0.119646	Delta	Delta	Delta	Delta	2021-12-13	2021-12-10
3411	211216_CCRWWTF31	(CCRWWTF) Cedar City WWTF	CCRWWTF31	AY.25.1	0.0952924	Delta	Delta	Delta	Delta	2021-12-16	2021-12-14
3412	211216_CVWRF13	(CVWRF) Central Valley WRF	CVWRF13	AY.25.1	0.04818492	Delta	Delta	Delta	Delta	2021-12-16	2021-12-14
3413	211216_HCWWTP21	(HCWWTP) Hyrum City WWTP	HCWWTP21	AY.25.1	0.05249794	Delta	Delta	Delta	Delta	2021-12-16	2021-12-14
3414	211216_JBSVPP5	(JBSVPP) Jordan Basin SVPP	JBSVPP5	AY.25.1	0.09514449	Delta	Delta	Delta	Delta	2021-12-16	2021-12-14
3415	211216_MWRF24	(MWRF) Moab WRF	MWRF24	AY.25.1	0.192039	Delta	Delta	Delta	Delta	2021-12-16	2021-12-14
3416	211216_NDSD18	(NDSD) North Davis SD	NDSD18	AY.25.1	0.0684615	Delta	Delta	Delta	Delta	2021-12-16	2021-12-14
3417	211216_PCWRF8	(PCWRF) Provo City WRF	PCWRF8	AY.25.1	0.05251886	Delta	Delta	Delta	Delta	2021-12-16	2021-12-14
3418	211216_TSSD6	(TSSD) Timpanogos SSD	TSSD6	AY.25.1	0.0589646	Delta	Delta	Delta	Delta	2021-12-16	2021-12-14
3587	211220_CVWRF13	(CVWRF) Central Valley WRF	CVWRF13	AY.25.1	0.0953471	Delta	Delta	Delta	Delta	2021-12-20	2021-12-17
3588	211220_JBWRF4	(JBWRF) Jordan Basin WRF	JBWRF4	AY.25.1	0.0176117	Delta	Delta	Delta	Delta	2021-12-20	2021-12-17
3589	211220_MWRF24	(MWRF) Moab WRF	MWRF24	AY.25.1	0.3918095	Delta	Delta	Delta	Delta	2021-12-20	2021-12-17
3590	211220_OWRF7	(OWRF) Orem WRF	OWRF7	AY.25.1	0.06374755	Delta	Delta	Delta	Delta	2021-12-20	2021-12-17
3591	211220_SDSDS15	(SDSD_S) South Davis SD - South	SDSDS15	AY.25.1	0.02263396	Delta	Delta	Delta	Delta	2021-12-20	2021-12-17
3592	211220_SVWRF3	(SVWRF) South Valley WRF	SVWRF3	AY.25.1	0.03120035	Delta	Delta	Delta	Delta	2021-12-20	2021-12-17
3593	211220_TOOELEWRF2	(TOOELEWRF) Tooele WRF	TOOELEWRF2	AY.25.1	0.01399562	Delta	Delta	Delta	Delta	2021-12-20	2021-12-17
3750	211228_AVWRF29	(AVWRF) Ashley Valley WRF	AVWRF29	AY.25.1	0.04467281	Delta	Delta	Delta	Delta	2021-12-28	2021-12-23
3751	211228_TOOELEWRF2	(TOOELEWRF) Tooele WRF	TOOELEWRF2	AY.25.1	0.19745165	Delta	Delta	Delta	Delta	2021-12-28	2021-12-23
3907	211230_ACSSD32	(ACSSD) Ash Creek SSD	ACSSD32	AY.25.1	0.10559972	Delta	Delta	Delta	Delta	2021-12-30	2021-12-28
3908	211230_CVWRF13	(CVWRF) Central Valley WRF	CVWRF13	AY.25.1	0.01117849	Delta	Delta	Delta	Delta	2021-12-30	2021-12-28
3909	211230_MWRF24	(MWRF) Moab WRF	MWRF24	AY.25.1	0.08489911	Delta	Delta	Delta	Delta	2021-12-30	2021-12-28
3910	211230_SDSDN16	(SDSD_N) South Davis SD - North	SDSDN16	AY.25.1	0.02225025	Delta	Delta	Delta	Delta	2021-12-30	2021-12-28
3911	211230_SGWWTP33	(SGWWTP) St George WWTP	SGWWTP33	AY.25.1	0.04395366	Delta	Delta	Delta	Delta	2021-12-30	2021-12-28
3912	211230_SQWRF12	(SQWRF) Santaquin WRF	SQWRF12	AY.25.1	0.0501667	Delta	Delta	Delta	Delta	2021-12-30	2021-12-28
4030	220106_CWSD19	(CWSD) Central Weber WSD	CWSD19	AY.25.1	0.01304211	Delta	Delta	Delta	Delta	2022-01-06	2022-01-04
4031	220106_SDSDN16	(SDSD_N) South Davis SD - North	SDSDN16	AY.25.1	0.0224592	Delta	Delta	Delta	Delta	2022-01-06	2022-01-04
4032	220106_SGWWTP33	(SGWWTP) St George WWTP	SGWWTP33	AY.25.1	0.0311714	Delta	Delta	Delta	Delta	2022-01-06	2022-01-04
4068	220110_SFWWTP10	(SFWWTP) Spanish Fork WWTP	SFWWTP10	AY.25.1	0.03356658	Delta	Delta	Delta	Delta	2022-01-10	2022-01-07
3755	211228_AVWRF29	(AVWRF) Ashley Valley WRF	AVWRF29	AY.25.1.2	0.05292692	Delta	Delta	Delta	Delta	2021-12-28	2021-12-23
1017	211104_CVWWTP28	(CVWWTP) Coalville WWTP	CVWWTP28	AY.25.3	0.0237481	Delta	Delta	Delta	Delta	2021-11-04	2021-11-02
1131	211108_AVWRF29	(AVWRF) Ashley Valley WRF	AVWRF29	AY.25.3	0.06281231	Delta	Delta	Delta	Delta	2021-11-08	2021-11-05
1132	211108_CCRWWTF31	(CCRWWTF) Cedar City WWTF	CCRWWTF31	AY.25.3	0.0551257	Delta	Delta	Delta	Delta	2021-11-08	2021-11-05
2247	211129_LCCWWTP22	(LCCWWTP) Logan City WWTP	LCCWWTP22	AY.25.3	0.0422118	Delta	Delta	Delta	Delta	2021-11-29	2021-11-26
2248	211129_MAGWWTP1	(MAGWWTP) Magna WWTP	MAGWWTP1	AY.25.3	0.199226	Delta	Delta	Delta	Delta	2021-11-29	2021-11-26
2249	211129_OWRF7	(OWRF) Orem WRF	OWRF7	AY.25.3	0.0175395	Delta	Delta	Delta	Delta	2021-11-29	2021-11-26
2250	211129_SBWRDEC27	(SBWRD_EC) Snyderville Basin East Canyon	SBWRDEC27	AY.25.3	0.0226324	Delta	Delta	Delta	Delta	2021-11-29	2021-11-26
2251	211129_TSSD6	(TSSD) Timpanogos SSD	TSSD6	AY.25.3	0.0467459	Delta	Delta	Delta	Delta	2021-11-29	2021-11-26
2468	211202_SDSDN16	(SDSD_N) South Davis SD - North	SDSDN16	AY.25.3	0.0120482	Delta	Delta	Delta	Delta	2021-12-02	2021-11-30
2469	211202_SVWRF3	(SVWRF) South Valley WRF	SVWRF3	AY.25.3	0.102549	Delta	Delta	Delta	Delta	2021-12-02	2021-11-30
2769	211206_CDSD17	(CDSD) Central Davis SD	CDSD17	AY.25.3	0.084398	Delta	Delta	Delta	Delta	2021-12-06	2021-12-03
2770	211206_CWSD19	(CWSD) Central Weber WSD	CWSD19	AY.25.3	0.04066716	Delta	Delta	Delta	Delta	2021-12-06	2021-12-03
2771	211206_MAGWWTP1	(MAGWWTP) Magna WWTP	MAGWWTP1	AY.25.3	0.0376626	Delta	Delta	Delta	Delta	2021-12-06	2021-12-03
2772	211206_PWWTP11	(PWWTP) Payson WWTP	PWWTP11	AY.25.3	0.01753061	Delta	Delta	Delta	Delta	2021-12-06	2021-12-03
2773	211206_SGWWTP33	(SGWWTP) St George WWTP	SGWWTP33	AY.25.3	0.02973884	Delta	Delta	Delta	Delta	2021-12-06	2021-12-03
2774	211206_TSSD6	(TSSD) Timpanogos SSD	TSSD6	AY.25.3	0.0245478	Delta	Delta	Delta	Delta	2021-12-06	2021-12-03
2964	211209_NDSD18	(NDSD) North Davis SD	NDSD18	AY.25.3	0.04335614	Delta	Delta	Delta	Delta	2021-12-09	2021-12-07
3197	211213_JBSVPP5	(JBSVPP) Jordan Basin SVPP	JBSVPP5	AY.25.3	0.0231383	Delta	Delta	Delta	Delta	2021-12-13	2021-12-10
3198	211213_BCSD20	(BCSD) Brigham City SD	BCSD20	AY.25.3	0.05786032	Delta	Delta	Delta	Delta	2021-12-13	2021-12-10
3199	211213_SBWRDEC27	(SBWRD_EC) Snyderville Basin East Canyon	SBWRDEC27	AY.25.3	0.0232814	Delta	Delta	Delta	Delta	2021-12-13	2021-12-10
3419	211216_SDSDN16	(SDSD_N) South Davis SD - North	SDSDN16	AY.25.3	0.175139	Delta	Delta	Delta	Delta	2021-12-16	2021-12-14
3420	211216_TWWTP23	(TWWTP) Tremonton WWTP	TWWTP23	AY.25.3	0.05848086	Delta	Delta	Delta	Delta	2021-12-16	2021-12-14
3594	211220_CVWWTP28	(CVWWTP) Coalville WWTP	CVWWTP28	AY.25.3	0.47541	Delta	Delta	Delta	Delta	2021-12-20	2021-12-17
3595	211220_NDSD18	(NDSD) North Davis SD	NDSD18	AY.25.3	0.0210526	Delta	Delta	Delta	Delta	2021-12-20	2021-12-17
3596	211220_SDSDN16	(SDSD_N) South Davis SD - North	SDSDN16	AY.25.3	0.0528185	Delta	Delta	Delta	Delta	2021-12-20	2021-12-17
3597	211220_SDSDS15	(SDSD_S) South Davis SD - South	SDSDS15	AY.25.3	0.621415	Delta	Delta	Delta	Delta	2021-12-20	2021-12-17
3598	211220_TOOELEWRF2	(TOOELEWRF) Tooele WRF	TOOELEWRF2	AY.25.3	0.60017816	Delta	Delta	Delta	Delta	2021-12-20	2021-12-17
3752	211228_SVWWTP9	(SVWWTP) Springville WWTP	SVWWTP9	AY.25.3	0.210227	Delta	Delta	Delta	Delta	2021-12-28	2021-12-23
3753	211228_TOOELEWRF2	(TOOELEWRF) Tooele WRF	TOOELEWRF2	AY.25.3	0.06969619	Delta	Delta	Delta	Delta	2021-12-28	2021-12-23
3913	211230_SBWRDEC27	(SBWRD_EC) Snyderville Basin East Canyon	SBWRDEC27	AY.25.3	0.02069551	Delta	Delta	Delta	Delta	2021-12-30	2021-12-28
3914	211230_SDSDN16	(SDSD_N) South Davis SD - North	SDSDN16	AY.25.3	0.0370285	Delta	Delta	Delta	Delta	2021-12-30	2021-12-28
4124	220118_CDSD17	(CDSD) Central Davis SD	CDSD17	AY.25.3	0.01097911	Delta	Delta	Delta	Delta	2022-01-18	2022-01-14
992	211104_CDSD17	(CDSD) Central Davis SD	CDSD17	AY.26	0.09414052	Delta	Delta	Delta	Delta	2021-11-04	2021-11-02
1105	211108_AVWRF29	(AVWRF) Ashley Valley WRF	AVWRF29	AY.26	0.08578156	Delta	Delta	Delta	Delta	2021-11-08	2021-11-05
1290	211112_BCSD20	(BCSD) Brigham City SD	BCSD20	AY.26	0.0692622	Delta	Delta	Delta	Delta	2021-11-12	2021-11-09
1291	211112_NDSD18	(NDSD) North Davis SD	NDSD18	AY.26	0.01457901	Delta	Delta	Delta	Delta	2021-11-12	2021-11-09
1292	211112_SBWRDEC27	(SBWRD_EC) Snyderville Basin East Canyon	SBWRDEC27	AY.26	0.006667	Delta	Delta	Delta	Delta	2021-11-12	2021-11-09
1531	211118_OWRF7	(OWRF) Orem WRF	OWRF7	AY.26	0.0582083	Delta	Delta	Delta	Delta	2021-11-18	2021-11-16
1845	211122_CDSD17	(CDSD) Central Davis SD	CDSD17	AY.26	0.105482	Delta	Delta	Delta	Delta	2021-11-22	2021-11-19
1846	211122_HCWWTP21	(HCWWTP) Hyrum City WWTP	HCWWTP21	AY.26	0.00111732	Delta	Delta	Delta	Delta	2021-11-22	2021-11-19
1847	211122_OWRF7	(OWRF) Orem WRF	OWRF7	AY.26	0.0529222	Delta	Delta	Delta	Delta	2021-11-22	2021-11-19
2177	211129_CVWWTP28	(CVWWTP) Coalville WWTP	CVWWTP28	AY.26	0.04907033	Delta	Delta	Delta	Delta	2021-11-29	2021-11-26
2178	211129_CWSD19	(CWSD) Central Weber WSD	CWSD19	AY.26	0.054322	Delta	Delta	Delta	Delta	2021-11-29	2021-11-26
2179	211129_NDSD18	(NDSD) North Davis SD	NDSD18	AY.26	0.04217352	Delta	Delta	Delta	Delta	2021-11-29	2021-11-26
2180	211129_SDSDS15	(SDSD_S) South Davis SD - South	SDSDS15	AY.26	0.12894879	Delta	Delta	Delta	Delta	2021-11-29	2021-11-26
2409	211202_SGWWTP33	(SGWWTP) St George WWTP	SGWWTP33	AY.26	0.0205723	Delta	Delta	Delta	Delta	2021-12-02	2021-11-30
2680	211206_MWRF24	(MWRF) Moab WRF	MWRF24	AY.26	0.03635178	Delta	Delta	Delta	Delta	2021-12-06	2021-12-03
2681	211206_SDSDN16	(SDSD_N) South Davis SD - North	SDSDN16	AY.26	0.02162757	Delta	Delta	Delta	Delta	2021-12-06	2021-12-03
[truncated: 5,707 more rows]
